# Supplementary material for: Components of genetic associations across 2,138 phenotypes in the UK Biobank highlight adipocyte biology
Source: Nat Commun. 2019 Sep 6;10:4064. doi: 10.1038/s41467-019-11953-9 (PMC6731283; doi:10.1038/s41467-019-11953-9)
Supplement: Supplementary file 5 — Supplementary Data 1 [file 41467_2019_11953_MOESM5_ESM.xlsx]

## Sheet: Supplementary_Data_1
Category	Phenotype name	Number of cases	All	Coding	PTVs	Global Biobank Engine phenotype page (URL)
Disease outcome	hypertension	107407	Y	Y	Y	https://biobankengine.stanford.edu/coding/HC215
Disease outcome	essential hypertension	64234	Y	Y	Y	https://biobankengine.stanford.edu/coding/HC273
Disease outcome	asthma	43626	Y	Y	Y	https://biobankengine.stanford.edu/coding/HC382
Disease outcome	high cholesterol	43054	Y	Y	Y	https://biobankengine.stanford.edu/coding/HC269
Disease outcome	hiatus hernia	41260	Y	Y	Y	https://biobankengine.stanford.edu/coding/HC310
Disease outcome	other joint disorder	31606	Y	Y	N	https://biobankengine.stanford.edu/coding/HC285
Disease outcome	gastro-oesophageal reflux (gord) / gastric reflux	30231	Y	Y	Y	https://biobankengine.stanford.edu/coding/HC164
Disease outcome	osteoarthritis	29946	Y	Y	Y	https://biobankengine.stanford.edu/coding/HC376
Disease outcome	hayfever / allergic rhinitis	20724	Y	Y	Y	https://biobankengine.stanford.edu/coding/HC49
Disease outcome	depression	20461	Y	Y	Y	https://biobankengine.stanford.edu/coding/HC41
Disease outcome	diabetes	20440	Y	Y	Y	https://biobankengine.stanford.edu/coding/HC221
Disease outcome	haemorrhoids / piles	19958	Y	Y	Y	https://biobankengine.stanford.edu/coding/HC61
Disease outcome	hypothyroidism / myxoedema	19920	Y	Y	Y	https://biobankengine.stanford.edu/coding/HC219
Disease outcome	cataract	19448	Y	Y	Y	https://biobankengine.stanford.edu/coding/HC25
Disease outcome	angina	18473	Y	Y	Y	https://biobankengine.stanford.edu/coding/HC132
Disease outcome	anaemia	15944	Y	Y	Y	https://biobankengine.stanford.edu/coding/HC125
Disease outcome	arthritis (nos)	15332	Y	Y	Y	https://biobankengine.stanford.edu/coding/HC78
Disease outcome	cholelithiasis / gall stones	14940	Y	Y	Y	https://biobankengine.stanford.edu/coding/HC188
Disease outcome	unclassifiable	14357	Y	Y	Y	https://biobankengine.stanford.edu/coding/HC43
Disease outcome	inguinal hernia	14042	Y	Y	Y	https://biobankengine.stanford.edu/coding/HC243
Disease outcome	cholecystitis	12963	Y	Y	Y	https://biobankengine.stanford.edu/coding/HC225
Disease outcome	atrial fibrillation	12665	Y	Y	Y	https://biobankengine.stanford.edu/coding/HC281
Disease outcome	pneumonia	12614	Y	Y	Y	https://biobankengine.stanford.edu/coding/HC36
Disease outcome	atrial flutter	12186	Y	Y	Y	https://biobankengine.stanford.edu/coding/HC440
Disease outcome	migraine	12180	Y	Y	N	https://biobankengine.stanford.edu/coding/HC86
Disease outcome	heart attack / myocardial infarction	12138	Y	Y	Y	https://biobankengine.stanford.edu/coding/HC326
Disease outcome	eczema / dermatitis	11643	Y	Y	Y	https://biobankengine.stanford.edu/coding/HC261
Disease outcome	irritable bowel syndrome	11556	Y	Y	Y	https://biobankengine.stanford.edu/coding/HC64
Disease outcome	urinary tract infection / kidney infection	11509	Y	Y	Y	https://biobankengine.stanford.edu/coding/HC404
Disease outcome	varicose veins	10153	Y	Y	N	https://biobankengine.stanford.edu/coding/HC401
Disease outcome	dyspepsia / indigestion	10003	Y	Y	Y	https://biobankengine.stanford.edu/coding/HC316
Disease outcome	oesophagitis / barretts oesophagus	9528	Y	Y	Y	https://biobankengine.stanford.edu/coding/HC60
Disease outcome	osteoporosis	9135	Y	Y	Y	https://biobankengine.stanford.edu/coding/HC22
Disease outcome	back pain	8709	Y	Y	N	https://biobankengine.stanford.edu/coding/HC7
Disease outcome	constipation	8691	Y	Y	Y	https://biobankengine.stanford.edu/coding/HC118
Disease outcome	respiratory infection	8173	Y	Y	Y	https://biobankengine.stanford.edu/coding/HC362
Disease outcome	carpal tunnel syndrome	8152	Y	Y	Y	https://biobankengine.stanford.edu/coding/HC295
Disease outcome	iron deficiency anaemia	7811	Y	Y	N	https://biobankengine.stanford.edu/coding/HC179
Disease outcome	joint pain	7726	Y	Y	N	https://biobankengine.stanford.edu/coding/HC153
Disease outcome	chronic obstructive airways disease / copd	7287	Y	Y	Y	https://biobankengine.stanford.edu/coding/HC442
Disease outcome	renal / kidney failure	7081	Y	Y	N	https://biobankengine.stanford.edu/coding/HC294
Disease outcome	deep venous thrombosis (dvt)	6929	Y	Y	Y	https://biobankengine.stanford.edu/coding/HC166
Disease outcome	gout	6278	Y	Y	Y	https://biobankengine.stanford.edu/coding/HC328
Disease outcome	cellulitis	6168	Y	Y	Y	https://biobankengine.stanford.edu/coding/HC185
Disease outcome	fracture forearm / wrist	6014	Y	Y	N	https://biobankengine.stanford.edu/coding/HC83
Disease outcome	back problem	5950	Y	Y	Y	https://biobankengine.stanford.edu/coding/HC237
Disease outcome	prolapsed disc / slipped disc	5942	Y	Y	N	https://biobankengine.stanford.edu/coding/HC176
Disease outcome	fracture lower leg / ankle	5881	Y	Y	Y	https://biobankengine.stanford.edu/coding/HC339
Disease outcome	glaucoma	5863	Y	Y	N	https://biobankengine.stanford.edu/coding/HC276
Disease outcome	stroke	5783	Y	Y	Y	https://biobankengine.stanford.edu/coding/HC110
Disease outcome	emphysema / chronic bronchitis	5601	Y	Y	Y	https://biobankengine.stanford.edu/coding/HC106
Disease outcome	rheumatoid arthritis	5587	Y	Y	N	https://biobankengine.stanford.edu/coding/HC430
Disease outcome	appendicitis	5533	Y	Y	Y	https://biobankengine.stanford.edu/coding/HC79
Disease outcome	uterine fibroids	5417	Y	Y	Y	https://biobankengine.stanford.edu/coding/HC31
Disease outcome	endometriosis	5391	Y	Y	Y	https://biobankengine.stanford.edu/coding/HC205
Disease outcome	sciatica	5152	Y	Y	Y	https://biobankengine.stanford.edu/coding/HC15
Disease outcome	enlarged prostate	5078	Y	Y	N	https://biobankengine.stanford.edu/coding/HC85
Disease outcome	psoriasis	5074	Y	Y	N	https://biobankengine.stanford.edu/coding/HC38
Disease outcome	bronchitis	4987	Y	Y	Y	https://biobankengine.stanford.edu/coding/HC371
Disease outcome	anxiety / panic attacks	4986	Y	Y	Y	https://biobankengine.stanford.edu/coding/HC135
Disease outcome	pulmonary embolism + / - dvt	4968	Y	Y	Y	https://biobankengine.stanford.edu/coding/HC203
Disease outcome	heart failure / pulmonary odema	4657	Y	Y	Y	https://biobankengine.stanford.edu/coding/HC299
Disease outcome	nasal polyps	4608	Y	Y	Y	https://biobankengine.stanford.edu/coding/HC156
Disease outcome	fracture radius	4584	Y	Y	N	https://biobankengine.stanford.edu/coding/HC57
Disease outcome	subdural haemorrhage / haematoma	4451	Y	Y	N	https://biobankengine.stanford.edu/coding/HC239
Disease outcome	head injury	4399	Y	Y	N	https://biobankengine.stanford.edu/coding/HC323
Disease outcome	chronic sinusitis	4395	Y	Y	Y	https://biobankengine.stanford.edu/coding/HC298
Disease outcome	pleural effusion	4391	Y	Y	N	https://biobankengine.stanford.edu/coding/HC146
Disease outcome	cervical spondylosis	4317	Y	Y	N	https://biobankengine.stanford.edu/coding/HC418
Disease outcome	synovitis	4303	Y	Y	N	https://biobankengine.stanford.edu/coding/HC142
Disease outcome	epilepsy	4210	Y	Y	Y	https://biobankengine.stanford.edu/coding/HC437
Disease outcome	sleep apnoea	4082	Y	Y	Y	https://biobankengine.stanford.edu/coding/HC364
Disease outcome	diverticular disease / diverticulitis	4036	Y	Y	N	https://biobankengine.stanford.edu/coding/HC262
Disease outcome	inflammatory bowel disease	3783	Y	Y	N	https://biobankengine.stanford.edu/coding/HC95
Disease outcome	hyperthyroidism / thyrotoxicosis	3647	Y	Y	Y	https://biobankengine.stanford.edu/coding/HC55
Disease outcome	duodenal ulcer	3621	Y	Y	N	https://biobankengine.stanford.edu/coding/HC357
Disease outcome	bowel / intestinal obstruction	3599	Y	Y	N	https://biobankengine.stanford.edu/coding/HC1
Disease outcome	peripheral vascular disease	3517	Y	Y	Y	https://biobankengine.stanford.edu/coding/HC385
Disease outcome	allergy or anaphylactic reaction to drug	3397	Y	Y	N	https://biobankengine.stanford.edu/coding/HC77
Disease outcome	umbilical hernia	3311	Y	Y	Y	https://biobankengine.stanford.edu/coding/HC274
Disease outcome	retinal detachment	3247	Y	Y	N	https://biobankengine.stanford.edu/coding/HC302
Disease outcome	ulcerative colitis	3147	Y	Y	N	https://biobankengine.stanford.edu/coding/HC201
Disease outcome	spinal stenosis	3114	Y	Y	Y	https://biobankengine.stanford.edu/coding/HC402
Disease outcome	ear / vestibular disorder	3088	Y	Y	N	https://biobankengine.stanford.edu/coding/HC435
Disease outcome	spine arthritis / spondylitis	3031	Y	Y	Y	https://biobankengine.stanford.edu/coding/HC158
Disease outcome	disc degeneration	2984	Y	Y	Y	https://biobankengine.stanford.edu/coding/HC119
Disease outcome	headaches (not migraine)	2974	Y	Y	N	https://biobankengine.stanford.edu/coding/HC443
Disease outcome	whooping cough / pertussis	2964	Y	Y	N	https://biobankengine.stanford.edu/coding/HC282
Disease outcome	muscle / soft tissue problem	2836	Y	Y	N	https://biobankengine.stanford.edu/coding/HC123
Disease outcome	ovarian cyst or cysts	2831	Y	Y	N	https://biobankengine.stanford.edu/coding/HC427
Disease outcome	transient ischaemic attack (tia)	2828	Y	Y	Y	https://biobankengine.stanford.edu/coding/HC400
Disease outcome	muscle or soft tissue injuries	2822	Y	Y	Y	https://biobankengine.stanford.edu/coding/HC129
Disease outcome	kidney stone / ureter stone / bladder stone	2812	Y	Y	N	https://biobankengine.stanford.edu/coding/HC374
Disease outcome	anal fissure	2721	Y	Y	Y	https://biobankengine.stanford.edu/coding/HC133
Disease outcome	cystitis	2713	Y	Y	N	https://biobankengine.stanford.edu/coding/HC283
Disease outcome	eye / eyelid problem	2698	Y	Y	Y	https://biobankengine.stanford.edu/coding/HC6
Disease outcome	svt / supraventricular tachycardia	2653	Y	Y	Y	https://biobankengine.stanford.edu/coding/HC131
Disease outcome	tonsiltis	2608	Y	Y	Y	https://biobankengine.stanford.edu/coding/HC331
Disease outcome	peritonitis	2585	Y	Y	Y	https://biobankengine.stanford.edu/coding/HC121
Disease outcome	connective tissue disorder	2515	Y	Y	Y	https://biobankengine.stanford.edu/coding/HC136
Disease outcome	allergy / hypersensitivity / anaphylaxis	2491	Y	Y	N	https://biobankengine.stanford.edu/coding/HC366
Disease outcome	chickenpox	2458	Y	Y	Y	https://biobankengine.stanford.edu/coding/HC144
Disease outcome	fracture hand	2438	Y	Y	Y	https://biobankengine.stanford.edu/coding/HC314
Disease outcome	fracture shoulder / scapula	2429	Y	Y	N	https://biobankengine.stanford.edu/coding/HC396
Disease outcome	gastric / stomach ulcers	2408	Y	Y	N	https://biobankengine.stanford.edu/coding/HC209
Disease outcome	type 2 diabetes	2389	Y	Y	Y	https://biobankengine.stanford.edu/coding/HC165
Disease outcome	benign breast lump	2354	Y	Y	Y	https://biobankengine.stanford.edu/coding/HC58
Disease outcome	fracture neck of femur / hip	2335	Y	Y	Y	https://biobankengine.stanford.edu/coding/HC406
Disease outcome	heart valve problem / heart murmur	2326	Y	Y	N	https://biobankengine.stanford.edu/coding/HC231
Disease outcome	measles / morbillivirus	2120	Y	Y	Y	https://biobankengine.stanford.edu/coding/HC311
Disease outcome	pancreatitis	2106	Y	Y	Y	https://biobankengine.stanford.edu/coding/HC392
Disease outcome	malabsorption / coeliac disease	2094	Y	Y	N	https://biobankengine.stanford.edu/coding/HC303
Disease outcome	bladder problem (not cancer)	2066	Y	Y	N	https://biobankengine.stanford.edu/coding/HC395
Disease outcome	vaginal prolapse / uterine prolapse	2041	Y	Y	N	https://biobankengine.stanford.edu/coding/HC405
Disease outcome	fracture skull / head	2012	Y	Y	N	https://biobankengine.stanford.edu/coding/HC424
Disease outcome	bronchiectasis	1939	Y	Y	N	https://biobankengine.stanford.edu/coding/HC28
Disease outcome	bursitis	1929	Y	Y	N	https://biobankengine.stanford.edu/coding/HC204
Disease outcome	heart arrhythmia	1884	Y	Y	Y	https://biobankengine.stanford.edu/coding/HC193
Disease outcome	joint disorder	1861	Y	Y	Y	https://biobankengine.stanford.edu/coding/HC155
Disease outcome	cerebral palsy	1844	Y	Y	N	https://biobankengine.stanford.edu/coding/HC82
Disease outcome	respiratory failure	1819	Y	Y	N	https://biobankengine.stanford.edu/coding/HC423
Disease outcome	fracture tibia	1811	Y	Y	N	https://biobankengine.stanford.edu/coding/HC200
Disease outcome	urinary frequency / incontinence	1767	Y	Y	N	https://biobankengine.stanford.edu/coding/HC140
Disease outcome	fracture upper arm / humerus / elbow	1749	Y	Y	N	https://biobankengine.stanford.edu/coding/HC290
Disease outcome	tuberculosis (tb)	1739	Y	Y	N	https://biobankengine.stanford.edu/coding/HC62
Disease outcome	crohns disease	1652	Y	Y	N	https://biobankengine.stanford.edu/coding/HC322
Disease outcome	meningitis	1640	Y	Y	Y	https://biobankengine.stanford.edu/coding/HC320
Disease outcome	gall bladder disease	1639	Y	Y	N	https://biobankengine.stanford.edu/coding/HC8
Disease outcome	pleurisy	1627	Y	Y	N	https://biobankengine.stanford.edu/coding/HC34
Disease outcome	allergy or anaphylactic reaction to food	1621	Y	Y	N	https://biobankengine.stanford.edu/coding/HC234
Disease outcome	aortic stenosis	1593	Y	Y	N	https://biobankengine.stanford.edu/coding/HC259
Disease outcome	fracture sternum	1587	Y	Y	N	https://biobankengine.stanford.edu/coding/HC334
Disease outcome	emphysema	1581	Y	Y	N	https://biobankengine.stanford.edu/coding/HC431
Disease outcome	stomach disorder	1570	Y	Y	N	https://biobankengine.stanford.edu/coding/HC98
Disease outcome	helicobacter pylori	1564	Y	Y	Y	https://biobankengine.stanford.edu/coding/HC386
Disease outcome	chronic fatigue syndrome	1559	Y	Y	Y	https://biobankengine.stanford.edu/coding/HC72
Disease outcome	other renal / kidney problem	1502	Y	Y	Y	https://biobankengine.stanford.edu/coding/HC32
Disease outcome	fracture finger	1498	Y	Y	N	https://biobankengine.stanford.edu/coding/HC240
Disease outcome	fracture ulna	1485	Y	Y	N	https://biobankengine.stanford.edu/coding/HC380
Disease outcome	multiple sclerosis	1467	Y	Y	N	https://biobankengine.stanford.edu/coding/HC151
Disease outcome	bone disorder	1459	Y	Y	N	https://biobankengine.stanford.edu/coding/HC134
Disease outcome	polymyalgia rheumatica	1421	Y	Y	N	https://biobankengine.stanford.edu/coding/HC96
Disease outcome	gestational hypertension / pre-eclampsia	1418	Y	Y	Y	https://biobankengine.stanford.edu/coding/HC109
Disease outcome	other neurological problem	1406	Y	Y	Y	https://biobankengine.stanford.edu/coding/HC353
Disease outcome	spontaneous pneumothorax / recurrent pneumothorax	1398	Y	Y	N	https://biobankengine.stanford.edu/coding/HC42
Disease outcome	breast cysts	1398	Y	Y	N	https://biobankengine.stanford.edu/coding/HC139
Disease outcome	tinnitus / tiniitis	1369	Y	Y	Y	https://biobankengine.stanford.edu/coding/HC116
Disease outcome	nasal / sinus disorder	1327	Y	Y	N	https://biobankengine.stanford.edu/coding/HC263
Disease outcome	cardiomyopathy	1309	Y	Y	N	https://biobankengine.stanford.edu/coding/HC414
Disease outcome	fracture foot	1270	Y	Y	N	https://biobankengine.stanford.edu/coding/HC76
Disease outcome	fracture pelvis	1269	Y	Y	N	https://biobankengine.stanford.edu/coding/HC223
Disease outcome	mumps / epidemic parotitis	1228	Y	Y	N	https://biobankengine.stanford.edu/coding/HC45
Disease outcome	stress	1216	Y	Y	N	https://biobankengine.stanford.edu/coding/HC178
Disease outcome	aortic aneurysm	1210	Y	Y	Y	https://biobankengine.stanford.edu/coding/HC415
Disease outcome	meniere's disease	1199	Y	Y	N	https://biobankengine.stanford.edu/coding/HC253
Disease outcome	aortic dissection	1186	Y	Y	Y	https://biobankengine.stanford.edu/coding/HC52
Disease outcome	female infertility	1185	Y	Y	N	https://biobankengine.stanford.edu/coding/HC74
Disease outcome	ankylosing spondylitis	1184	Y	Y	Y	https://biobankengine.stanford.edu/coding/HC422
Disease outcome	fibromyalgia	1166	Y	Y	N	https://biobankengine.stanford.edu/coding/HC346
Disease outcome	heart / cardiac problem	1148	Y	Y	N	https://biobankengine.stanford.edu/coding/HC88
Disease outcome	pneumothorax	1143	Y	Y	N	https://biobankengine.stanford.edu/coding/HC216
Disease outcome	hepatitis	1138	Y	Y	N	https://biobankengine.stanford.edu/coding/HC438
Disease outcome	urticaria	1125	Y	Y	Y	https://biobankengine.stanford.edu/coding/HC389
Disease outcome	uterine polyps	1122	Y	Y	N	https://biobankengine.stanford.edu/coding/HC254
Disease outcome	menorrhagia (unknown cause)	1112	Y	Y	Y	https://biobankengine.stanford.edu/coding/HC340
Disease outcome	hypertrophic cardiomyopathy (hcm / hocm)	1096	Y	Y	N	https://biobankengine.stanford.edu/coding/HC308
Disease outcome	fracture wrist / colles fracture	1096	Y	Y	N	https://biobankengine.stanford.edu/coding/HC398
Disease outcome	colitis / not crohns or ulcerative colitis	1095	Y	Y	Y	https://biobankengine.stanford.edu/coding/HC307
Disease outcome	subarachnoid haemorrhage	1091	Y	Y	N	https://biobankengine.stanford.edu/coding/HC255
Disease outcome	aortic aneurysm rupture	1085	Y	Y	Y	https://biobankengine.stanford.edu/coding/HC184
Disease outcome	trapped nerve / compressed nerve	1084	Y	Y	N	https://biobankengine.stanford.edu/coding/HC202
Disease outcome	parkinsons disease	1082	Y	Y	N	https://biobankengine.stanford.edu/coding/HC206
Disease outcome	osteopenia	1063	Y	Y	N	https://biobankengine.stanford.edu/coding/HC182
Disease outcome	nephritis	1061	Y	Y	Y	https://biobankengine.stanford.edu/coding/HC4
Disease outcome	rectal or colon adenoma / polyps	1057	Y	Y	Y	https://biobankengine.stanford.edu/coding/HC16
Disease outcome	pernicious anaemia	1048	Y	Y	Y	https://biobankengine.stanford.edu/coding/HC169
Disease outcome	scoliosis	1047	Y	Y	N	https://biobankengine.stanford.edu/coding/HC0
Disease outcome	rheumatic fever	1011	Y	Y	N	https://biobankengine.stanford.edu/coding/HC149
Disease outcome	prostatitis	984	Y	Y	N	https://biobankengine.stanford.edu/coding/HC161
Disease outcome	bile duct obstruction / ascending cholangitis	980	Y	Y	N	https://biobankengine.stanford.edu/coding/HC44
Disease outcome	miscarriage	978	Y	Y	N	https://biobankengine.stanford.edu/coding/HC107
Disease outcome	rectal prolapse	965	Y	Y	N	https://biobankengine.stanford.edu/coding/HC355
Disease outcome	mania / bipolar disorder / manic depression	958	Y	Y	N	https://biobankengine.stanford.edu/coding/HC233
Disease outcome	psoriatic arthropathy	954	Y	Y	N	https://biobankengine.stanford.edu/coding/HC91
Disease outcome	osteomyelitis	948	Y	Y	N	https://biobankengine.stanford.edu/coding/HC104
Disease outcome	anorexia / bulimia / other eating disorder	902	Y	Y	N	https://biobankengine.stanford.edu/coding/HC361
Disease outcome	thyroid problem (not cancer)	894	Y	Y	N	https://biobankengine.stanford.edu/coding/HC180
Disease outcome	rosacea	880	Y	Y	Y	https://biobankengine.stanford.edu/coding/HC150
Disease outcome	ureteric obstruction / hydronephrosis	870	Y	Y	N	https://biobankengine.stanford.edu/coding/HC195
Disease outcome	fracture rib	853	Y	Y	N	https://biobankengine.stanford.edu/coding/HC373
Disease outcome	sarcoidosis	841	Y	Y	Y	https://biobankengine.stanford.edu/coding/HC170
Disease outcome	fracture fibula	798	Y	Y	N	https://biobankengine.stanford.edu/coding/HC260
Disease outcome	arterial embolism	782	Y	Y	N	https://biobankengine.stanford.edu/coding/HC222
Disease outcome	alcoholic liver disease / alcoholic cirrhosis	778	Y	Y	Y	https://biobankengine.stanford.edu/coding/HC171
Disease outcome	labyrinthitis	764	Y	Y	N	https://biobankengine.stanford.edu/coding/HC196
Disease outcome	pulmonary fibrosis	748	Y	Y	N	https://biobankengine.stanford.edu/coding/HC84
Disease outcome	diabetic eye disease	728	Y	Y	N	https://biobankengine.stanford.edu/coding/HC17
Disease outcome	tennis elbow / lateral epicondylitis	725	Y	Y	N	https://biobankengine.stanford.edu/coding/HC267
Disease outcome	bph / benign prostatic hypertrophy	720	Y	Y	N	https://biobankengine.stanford.edu/coding/HC383
Disease outcome	vertigo	712	Y	Y	N	https://biobankengine.stanford.edu/coding/HC102
Disease outcome	infective / viral hepatitis	709	Y	Y	Y	https://biobankengine.stanford.edu/coding/HC379
Disease outcome	hyperparathyroidism	699	Y	Y	N	https://biobankengine.stanford.edu/coding/HC198
Disease outcome	irregular heart beat	689	Y	Y	N	https://biobankengine.stanford.edu/coding/HC113
Disease outcome	spinal injury	683	Y	Y	Y	https://biobankengine.stanford.edu/coding/HC53
Disease outcome	dry eyes	672	Y	Y	N	https://biobankengine.stanford.edu/coding/HC93
Disease outcome	peptic ulcer	662	Y	Y	N	https://biobankengine.stanford.edu/coding/HC54
Disease outcome	epicondylitis	655	Y	Y	N	https://biobankengine.stanford.edu/coding/HC271
Disease outcome	liver / biliary / pancreas problem	640	Y	Y	N	https://biobankengine.stanford.edu/coding/HC194
Disease outcome	rubella / german measles	638	Y	Y	N	https://biobankengine.stanford.edu/coding/HC224
Disease outcome	retinal problem	601	Y	Y	N	https://biobankengine.stanford.edu/coding/HC143
Disease outcome	femoral hernia	597	Y	Y	N	https://biobankengine.stanford.edu/coding/HC257
Disease outcome	prostate problem (not cancer)	594	Y	Y	N	https://biobankengine.stanford.edu/coding/HC342
Disease outcome	fracture clavicle / collar bone	591	Y	Y	N	https://biobankengine.stanford.edu/coding/HC363
Disease outcome	disorder of adrenal gland	588	Y	Y	N	https://biobankengine.stanford.edu/coding/HC68
Disease outcome	infectious mononucleosis / glandular fever / epstein barr virus (ebv)	588	Y	Y	Y	https://biobankengine.stanford.edu/coding/HC287
Disease outcome	lichen planus	586	Y	Y	N	https://biobankengine.stanford.edu/coding/HC39
Disease outcome	other respiratory problems	585	Y	Y	N	https://biobankengine.stanford.edu/coding/HC370
Disease outcome	gastritis / gastric erosions	573	Y	Y	Y	https://biobankengine.stanford.edu/coding/HC275
Disease outcome	schizophrenia	568	Y	Y	N	https://biobankengine.stanford.edu/coding/HC246
Disease outcome	peripheral neuropathy	567	Y	Y	N	https://biobankengine.stanford.edu/coding/HC280
Disease outcome	gynaecological disorder (not cancer)	562	Y	Y	N	https://biobankengine.stanford.edu/coding/HC172
Disease outcome	abdominal hernia	557	Y	Y	N	https://biobankengine.stanford.edu/coding/HC117
Disease outcome	sjogren's syndrome / sicca syndrome	555	Y	Y	N	https://biobankengine.stanford.edu/coding/HC321
Disease outcome	scarlet fever / scarlatina	555	Y	Y	Y	https://biobankengine.stanford.edu/coding/HC397
Disease outcome	eye trauma	536	Y	Y	N	https://biobankengine.stanford.edu/coding/HC101
Disease outcome	pericardial effusion	531	Y	Y	N	https://biobankengine.stanford.edu/coding/HC114
Disease outcome	nervous breakdown	530	Y	Y	N	https://biobankengine.stanford.edu/coding/HC40
Disease outcome	abnormal smear (cervix)	527	Y	Y	N	https://biobankengine.stanford.edu/coding/HC232
Disease outcome	blistering / desquamating skin disorder	525	Y	Y	Y	https://biobankengine.stanford.edu/coding/HC347
Disease outcome	fracture nose	522	Y	Y	N	https://biobankengine.stanford.edu/coding/HC284
Disease outcome	blepharitis / eyelid infection	519	Y	Y	Y	https://biobankengine.stanford.edu/coding/HC351
Disease outcome	lymphoedema	516	Y	Y	Y	https://biobankengine.stanford.edu/coding/HC433
Disease outcome	ectopic pregnancy	514	Y	Y	N	https://biobankengine.stanford.edu/coding/HC3
Disease outcome	polycystic ovaries / polycystic ovarian syndrome	511	Y	Y	N	https://biobankengine.stanford.edu/coding/HC291
Disease outcome	fracture patella / knee	511	Y	Y	N	https://biobankengine.stanford.edu/coding/HC293
Disease outcome	testicular problems (not cancer)	492	Y	Y	N	https://biobankengine.stanford.edu/coding/HC12
Disease outcome	mitral valve prolapse	487	Y	Y	N	https://biobankengine.stanford.edu/coding/HC432
Disease outcome	polycythaemia vera	482	Y	Y	N	https://biobankengine.stanford.edu/coding/HC69
Disease outcome	other abdominal problem	478	Y	Y	N	https://biobankengine.stanford.edu/coding/HC421
Disease outcome	cerebral aneurysm	477	Y	Y	N	https://biobankengine.stanford.edu/coding/HC278
Disease outcome	alcohol dependency	477	Y	Y	N	https://biobankengine.stanford.edu/coding/HC375
Disease outcome	fracture toe	476	Y	Y	N	https://biobankengine.stanford.edu/coding/HC256
Disease outcome	systemic lupus erythematosis / sle	474	Y	Y	N	https://biobankengine.stanford.edu/coding/HC352
Disease outcome	fracture metatarsal	461	Y	Y	Y	https://biobankengine.stanford.edu/coding/HC327
Disease outcome	oesophageal varicies	456	Y	Y	Y	https://biobankengine.stanford.edu/coding/HC445
Disease outcome	trigemminal neuralgia	447	Y	Y	N	https://biobankengine.stanford.edu/coding/HC390
Disease outcome	throat or larynx disorder	423	Y	Y	N	https://biobankengine.stanford.edu/coding/HC384
Disease outcome	malaria	421	Y	Y	Y	https://biobankengine.stanford.edu/coding/HC47
Disease outcome	sclerosing cholangitis	420	Y	Y	N	https://biobankengine.stanford.edu/coding/HC417
Disease outcome	raynaud's phenomenon / disease	410	Y	Y	N	https://biobankengine.stanford.edu/coding/HC167
Disease outcome	parathyroid gland problem (not cancer)	400	Y	Y	N	https://biobankengine.stanford.edu/coding/HC208
Disease outcome	encephalitis	398	Y	Y	N	https://biobankengine.stanford.edu/coding/HC270
Disease outcome	shingles	391	Y	Y	N	https://biobankengine.stanford.edu/coding/HC105
Disease outcome	disorder or pituitary gland	390	Y	Y	N	https://biobankengine.stanford.edu/coding/HC122
Disease outcome	spinal cord disorder	389	Y	Y	N	https://biobankengine.stanford.edu/coding/HC33
Disease outcome	thyroiditis	388	Y	Y	N	https://biobankengine.stanford.edu/coding/HC59
Disease outcome	interstitial lung disease	380	Y	Y	N	https://biobankengine.stanford.edu/coding/HC220
Disease outcome	fracture shaft of femur	373	Y	Y	N	https://biobankengine.stanford.edu/coding/HC173
Disease outcome	otosclerosis	368	Y	Y	N	https://biobankengine.stanford.edu/coding/HC419
Disease outcome	fracture thumb	367	Y	Y	N	https://biobankengine.stanford.edu/coding/HC296
Disease outcome	aplastic anaemia	366	Y	Y	N	https://biobankengine.stanford.edu/coding/HC48
Disease outcome	breast fibroadenoma	365	Y	Y	Y	https://biobankengine.stanford.edu/coding/HC317
Disease outcome	giant cell / temporal arteritis	360	Y	Y	N	https://biobankengine.stanford.edu/coding/HC338
Disease outcome	herpes simplex	359	Y	Y	N	https://biobankengine.stanford.edu/coding/HC226
Disease outcome	menopausal symptoms / menopause	357	Y	Y	N	https://biobankengine.stanford.edu/coding/HC277
Disease outcome	non-infective hepatitis	354	Y	Y	N	https://biobankengine.stanford.edu/coding/HC210
Disease outcome	insomnia	348	Y	Y	N	https://biobankengine.stanford.edu/coding/HC306
Disease outcome	thyroid goitre	346	Y	Y	Y	https://biobankengine.stanford.edu/coding/HC103
Disease outcome	post-natal depression	346	Y	Y	Y	https://biobankengine.stanford.edu/coding/HC344
Disease outcome	sick sinus syndrome	344	Y	Y	N	https://biobankengine.stanford.edu/coding/HC35
Disease outcome	polio / poliomyelitis	343	Y	Y	N	https://biobankengine.stanford.edu/coding/HC408
Disease outcome	jaundice (unknown cause)	338	Y	Y	Y	https://biobankengine.stanford.edu/coding/HC157
Disease outcome	bell's palsy / facial nerve palsy	338	Y	Y	N	https://biobankengine.stanford.edu/coding/HC348
Disease outcome	eye infection	337	Y	Y	N	https://biobankengine.stanford.edu/coding/HC181
Disease outcome	vocal cord polyp	336	Y	Y	N	https://biobankengine.stanford.edu/coding/HC318
Disease outcome	neck problem / injury	332	Y	Y	N	https://biobankengine.stanford.edu/coding/HC217
Disease outcome	clotting disorder / excessive bleeding	327	Y	Y	N	https://biobankengine.stanford.edu/coding/HC197
Disease outcome	hypopituitarism	327	Y	Y	N	https://biobankengine.stanford.edu/coding/HC441
Disease outcome	dupuytren's contracture	326	Y	Y	N	https://biobankengine.stanford.edu/coding/HC177
Disease outcome	food intolerance	321	Y	Y	N	https://biobankengine.stanford.edu/coding/HC89
Disease outcome	disc problem	320	Y	Y	Y	https://biobankengine.stanford.edu/coding/HC230
Disease outcome	psychological / psychiatric problem	320	Y	Y	N	https://biobankengine.stanford.edu/coding/HC420
Disease outcome	burns N / A	319	Y	Y	N	https://biobankengine.stanford.edu/coding/HC304
Disease outcome	brain abscess / intracranial abscess	316	Y	Y	N	https://biobankengine.stanford.edu/coding/HC162
Disease outcome	fracture neck / cervical fracture	315	Y	Y	N	https://biobankengine.stanford.edu/coding/HC315
Disease outcome	mrsa / methicillin resistant staphylococcus aureus	314	Y	Y	N	https://biobankengine.stanford.edu/coding/HC24
Disease outcome	post-traumatic stress disorder	309	Y	Y	Y	https://biobankengine.stanford.edu/coding/HC332
Disease outcome	polycystic kidney	308	Y	Y	N	https://biobankengine.stanford.edu/coding/HC126
Disease outcome	breast disease (not cancer)	308	Y	Y	N	https://biobankengine.stanford.edu/coding/HC247
Disease outcome	type 1 diabetes	307	Y	Y	N	https://biobankengine.stanford.edu/coding/HC337
Disease outcome	retinal artery / vein occlusion	307	Y	Y	N	https://biobankengine.stanford.edu/coding/HC356
Disease outcome	pericarditis	297	Y	Y	N	https://biobankengine.stanford.edu/coding/HC242
Disease outcome	tendonitis / tendinitis / tenosynovitis	295	Y	Y	N	https://biobankengine.stanford.edu/coding/HC412
Disease outcome	fracture vertebra / crush fracture / vertebral collapse	294	Y	Y	N	https://biobankengine.stanford.edu/coding/HC14
Disease outcome	myositis / myopathy	292	Y	Y	N	https://biobankengine.stanford.edu/coding/HC5
Disease outcome	paraplegia	292	Y	Y	N	https://biobankengine.stanford.edu/coding/HC51
Disease outcome	acne / acne vulgaris	292	Y	Y	N	https://biobankengine.stanford.edu/coding/HC436
Disease outcome	hereditary / genetic haematological disorder	291	Y	Y	Y	https://biobankengine.stanford.edu/coding/HC413
Disease outcome	macular degeneration	283	Y	Y	N	https://biobankengine.stanford.edu/coding/HC434
Disease outcome	low platelets / platelet disorder	280	Y	Y	N	https://biobankengine.stanford.edu/coding/HC428
Disease outcome	allergy to house dust mite	278	Y	Y	Y	https://biobankengine.stanford.edu/coding/HC248
Disease outcome	renal failure not requiring dialysis	270	Y	Y	N	https://biobankengine.stanford.edu/coding/HC9
Disease outcome	acute infective polyneuritis / guillain-barre syndrome	269	Y	N	N	https://biobankengine.stanford.edu/coding/HC250
Disease outcome	cervical intra-epithelial neoplasia (cin) / precancerous cells cervix	268	Y	Y	N	https://biobankengine.stanford.edu/coding/HC410
Disease outcome	leg claudication / intermittent claudication	265	Y	Y	N	https://biobankengine.stanford.edu/coding/HC252
Disease outcome	benign / essential tremor	258	Y	Y	N	https://biobankengine.stanford.edu/coding/HC300
Disease outcome	pelvic inflammatory disease / pid	254	Y	Y	N	https://biobankengine.stanford.edu/coding/HC154
Disease outcome	dysmenorrhoea / dysmenorrhea	249	Y	Y	N	https://biobankengine.stanford.edu/coding/HC10
Disease outcome	septicaemia / sepsis	246	Y	Y	N	https://biobankengine.stanford.edu/coding/HC11
Disease outcome	oesophageal disorder	242	Y	Y	N	https://biobankengine.stanford.edu/coding/HC212
Disease outcome	erectile dysfunction / impotence	241	Y	Y	N	https://biobankengine.stanford.edu/coding/HC227
Disease outcome	liver failure / cirrhosis	241	Y	Y	N	https://biobankengine.stanford.edu/coding/HC251
Disease outcome	hiv / aids	241	Y	Y	Y	https://biobankengine.stanford.edu/coding/HC429
Disease outcome	primary biliary cirrhosis	240	Y	Y	N	https://biobankengine.stanford.edu/coding/HC313
Disease outcome	pyloric stenosis	228	Y	Y	N	https://biobankengine.stanford.edu/coding/HC391
Disease outcome	vasculitis	227	Y	Y	N	https://biobankengine.stanford.edu/coding/HC292
Disease outcome	motor neurone disease	221	Y	Y	N	https://biobankengine.stanford.edu/coding/HC218
Disease outcome	monoclonal gammopathy / not myeloma	219	Y	Y	N	https://biobankengine.stanford.edu/coding/HC56
Disease outcome	pituitary adenoma / tumour	218	Y	Y	N	https://biobankengine.stanford.edu/coding/HC63
Disease outcome	varicose ulcer	215	Y	Y	N	https://biobankengine.stanford.edu/coding/HC268
Disease outcome	cranial nerve problem / palsy	206	Y	Y	N	https://biobankengine.stanford.edu/coding/HC241
Disease outcome	peripheral nerve injury	205	Y	Y	Y	https://biobankengine.stanford.edu/coding/HC191
Disease outcome	adrenocortical insufficiency / addison's disease	203	Y	Y	Y	https://biobankengine.stanford.edu/coding/HC359
Disease outcome	contact dermatitis	202	Y	Y	N	https://biobankengine.stanford.edu/coding/HC115
Disease outcome	myasthenia gravis	202	Y	Y	N	https://biobankengine.stanford.edu/coding/HC330
Disease outcome	undescended testicle	199	Y	Y	N	https://biobankengine.stanford.edu/coding/HC124
Disease outcome	optic neuritis	196	Y	Y	N	https://biobankengine.stanford.edu/coding/HC358
Disease outcome	mitral valve disease	195	Y	Y	N	https://biobankengine.stanford.edu/coding/HC21
Disease outcome	obsessive compulsive disorder (ocd)	195	Y	Y	N	https://biobankengine.stanford.edu/coding/HC324
Disease outcome	housemaid's knee (prepatellar bursitis)	194	Y	Y	N	https://biobankengine.stanford.edu/coding/HC130
Disease outcome	hepatitis a	193	Y	Y	Y	https://biobankengine.stanford.edu/coding/HC264
Disease outcome	peripheral nerve disorder	192	Y	Y	N	https://biobankengine.stanford.edu/coding/HC128
Disease outcome	spina bifida	187	Y	Y	N	https://biobankengine.stanford.edu/coding/HC87
Disease outcome	myasthenia gravis	187	Y	Y	N	https://biobankengine.stanford.edu/coding/HC90
Disease outcome	scleroderma / systemic sclerosis	187	Y	Y	N	https://biobankengine.stanford.edu/coding/HC163
Disease outcome	gestational diabetes	182	Y	Y	N	https://biobankengine.stanford.edu/coding/HC369
Disease outcome	pericardial problem	179	Y	Y	N	https://biobankengine.stanford.edu/coding/HC213
Disease outcome	plantar fascitis	174	Y	Y	N	https://biobankengine.stanford.edu/coding/HC286
Disease outcome	fracture jaw	174	Y	Y	N	https://biobankengine.stanford.edu/coding/HC444
Disease outcome	iritis	166	Y	Y	N	https://biobankengine.stanford.edu/coding/HC26
Disease outcome	myocarditis	165	Y	Y	N	https://biobankengine.stanford.edu/coding/HC2
Disease outcome	deliberate self-harm / suicide attempt	161	Y	Y	N	https://biobankengine.stanford.edu/coding/HC152
Disease outcome	fracture face / orbit / eye socket	159	Y	Y	N	https://biobankengine.stanford.edu/coding/HC341
Disease outcome	renal failure requiring dialysis	156	Y	Y	N	https://biobankengine.stanford.edu/coding/HC46
Disease outcome	vitiligo	155	Y	Y	N	https://biobankengine.stanford.edu/coding/HC289
Disease outcome	brain haemorrhage	150	Y	Y	N	https://biobankengine.stanford.edu/coding/HC309
Disease outcome	mitral stenosis	145	Y	Y	N	https://biobankengine.stanford.edu/coding/HC305
Disease outcome	lichen sclerosis	139	Y	Y	N	https://biobankengine.stanford.edu/coding/HC13
Disease outcome	cervical polyps	136	Y	Y	N	https://biobankengine.stanford.edu/coding/HC168
Disease outcome	asbestosis	133	Y	N	N	https://biobankengine.stanford.edu/coding/HC301
Disease outcome	hepatitis c	132	Y	Y	N	https://biobankengine.stanford.edu/coding/HC249
Disease outcome	benign neuroma	132	Y	Y	N	https://biobankengine.stanford.edu/coding/HC329
Disease outcome	wegners granulmatosis	131	Y	Y	N	https://biobankengine.stanford.edu/coding/HC312
Disease outcome	gastrointestinal bleeding	127	Y	Y	N	https://biobankengine.stanford.edu/coding/HC27
Disease outcome	alopecia / hair loss	120	Y	N	N	https://biobankengine.stanford.edu/coding/HC288
Disease outcome	mitral regurgitation / incompetence	119	Y	Y	N	https://biobankengine.stanford.edu/coding/HC394
Disease outcome	gastroenteritis / dysentry	118	Y	Y	N	https://biobankengine.stanford.edu/coding/HC100
Disease outcome	chronic / degenerative neurological problem	112	Y	Y	N	https://biobankengine.stanford.edu/coding/HC325
Disease outcome	chronic laryngitis	111	Y	Y	Y	https://biobankengine.stanford.edu/coding/HC187
Disease outcome	fibrocystic disease	109	Y	Y	N	https://biobankengine.stanford.edu/coding/HC160
Disease outcome	diabetic neuropathy / ulcers	108	Y	N	N	https://biobankengine.stanford.edu/coding/HC388
Disease outcome	pyelonephritis	105	Y	Y	N	https://biobankengine.stanford.edu/coding/HC112
Disease outcome	chronic skin ulcers	105	Y	Y	N	https://biobankengine.stanford.edu/coding/HC229
Cancer	skin cancer	19170	Y	Y	Y	https://biobankengine.stanford.edu/coding/cancer1003
Cancer	non-melanoma skin cancer	16791	Y	Y	Y	https://biobankengine.stanford.edu/coding/cancer1060
Cancer	breast cancer	11243	Y	Y	Y	https://biobankengine.stanford.edu/coding/cancer1002
Cancer	prostate cancer	6460	Y	Y	N	https://biobankengine.stanford.edu/coding/cancer1044
Cancer	female genital tract cancer	4947	Y	Y	Y	https://biobankengine.stanford.edu/coding/cancer1037
Cancer	large bowel cancer / colorectal cancer	4382	Y	Y	Y	https://biobankengine.stanford.edu/coding/cancer1020
Cancer	malignant melanoma	4099	Y	Y	N	https://biobankengine.stanford.edu/coding/cancer1059
Cancer	male genital tract cancer	3449	Y	Y	Y	https://biobankengine.stanford.edu/coding/cancer1038
Cancer	colon cancer / sigmoid cancer	3251	Y	Y	Y	https://biobankengine.stanford.edu/coding/cancer1022
Cancer	cervical cancer	2815	Y	Y	Y	https://biobankengine.stanford.edu/coding/cancer1041
Cancer	respiratory / intrathoracic cancer	2392	Y	Y	N	https://biobankengine.stanford.edu/coding/cancer1084
Cancer	rectal cancer	2026	Y	Y	Y	https://biobankengine.stanford.edu/coding/cancer1023
Cancer	bladder cancer	1997	Y	Y	N	https://biobankengine.stanford.edu/coding/cancer1035
Cancer	lung cancer	1981	Y	Y	N	https://biobankengine.stanford.edu/coding/cancer1001
Cancer	lymphoma	1852	Y	Y	Y	https://biobankengine.stanford.edu/coding/cancer1047
Cancer	bone metastases / bony secondaries	1780	Y	Y	Y	https://biobankengine.stanford.edu/coding/cancer1085
Cancer	uterine / endometrial cancer	1610	Y	Y	N	https://biobankengine.stanford.edu/coding/cancer1040
Cancer	non-hodgkins lymphoma	1429	Y	Y	N	https://biobankengine.stanford.edu/coding/cancer1053
Cancer	ovarian cancer	1208	Y	Y	N	https://biobankengine.stanford.edu/coding/cancer1039
Cancer	kidney / renal cell cancer	1093	Y	Y	Y	https://biobankengine.stanford.edu/coding/cancer1034
Cancer	leukaemia	870	Y	Y	N	https://biobankengine.stanford.edu/coding/cancer1048
Cancer	testicular cancer	678	Y	Y	N	https://biobankengine.stanford.edu/coding/cancer1045
Cancer	oesophageal cancer	667	Y	Y	N	https://biobankengine.stanford.edu/coding/cancer1017
Cancer	cancer of lip / mouth / pharynx / oral cavity	659	Y	Y	N	https://biobankengine.stanford.edu/coding/cancer1004
Cancer	chronic lymphocytic	596	Y	Y	N	https://biobankengine.stanford.edu/coding/cancer1055
Cancer	pancreas cancer	593	Y	Y	Y	https://biobankengine.stanford.edu/coding/cancer1026
Cancer	stomach cancer	568	Y	Y	N	https://biobankengine.stanford.edu/coding/cancer1018
Cancer	brain cancer / primary malignant brain tumour	555	Y	Y	N	https://biobankengine.stanford.edu/coding/cancer1032
Cancer	thyroid cancer	513	Y	Y	Y	https://biobankengine.stanford.edu/coding/cancer1065
Cancer	multiple myeloma	501	Y	Y	N	https://biobankengine.stanford.edu/coding/cancer1050
Cancer	liver / hepatocellular cancer	437	Y	Y	N	https://biobankengine.stanford.edu/coding/cancer1024
Cancer	hodgkins lymphoma / hodgkins disease	432	Y	Y	N	https://biobankengine.stanford.edu/coding/cancer1052
Cancer	chronic myeloid	413	Y	Y	N	https://biobankengine.stanford.edu/coding/cancer1056
Cancer	larynx / throat cancer	362	Y	Y	N	https://biobankengine.stanford.edu/coding/cancer1006
Cancer	small intestine / small bowel cancer	329	Y	Y	N	https://biobankengine.stanford.edu/coding/cancer1019
Cancer	tongue cancer	317	Y	Y	N	https://biobankengine.stanford.edu/coding/cancer1011
Cancer	acute myeloid leukaemia	288	Y	N	N	https://biobankengine.stanford.edu/coding/cancer1074
Cancer	sarcoma / fibrosarcoma	236	Y	Y	N	https://biobankengine.stanford.edu/coding/cancer1068
Cancer	eye and / or adnexal cancer	213	Y	Y	N	https://biobankengine.stanford.edu/coding/cancer1030
Cancer	primary bone cancer	208	Y	Y	Y	https://biobankengine.stanford.edu/coding/cancer1063
Cancer	gallbladder / bile duct cancer	203	Y	Y	Y	https://biobankengine.stanford.edu/coding/cancer1025
Cancer	mouth cancer	197	Y	Y	N	https://biobankengine.stanford.edu/coding/cancer1077
Cancer	mesothelioma	181	Y	Y	N	https://biobankengine.stanford.edu/coding/cancer1064
Cancer	vulval cancer	131	Y	Y	N	https://biobankengine.stanford.edu/coding/cancer1043
Cancer	parotid gland cancer	127	Y	Y	N	https://biobankengine.stanford.edu/coding/cancer1015
Cancer	salivary gland cancer	121	Y	Y	N	https://biobankengine.stanford.edu/coding/cancer1005
Family History	High blood pressure	199068	Y	Y	Y	https://biobankengine.stanford.edu/coding/FH1065
Family History	Lung cancer	123832	Y	Y	Y	https://biobankengine.stanford.edu/coding/FH1001
Family History	Diabetes	79177	Y	Y	Y	https://biobankengine.stanford.edu/coding/FH1220
Family History	Chronic bronchitis / emphysema	78578	Y	Y	Y	https://biobankengine.stanford.edu/coding/FH1113
Family History	Bowel cancer	74244	Y	Y	Y	https://biobankengine.stanford.edu/coding/FH1019
Family History	Breast cancer	62401	Y	Y	Y	https://biobankengine.stanford.edu/coding/FH1002
Family History	Severe depression	54576	Y	Y	Y	https://biobankengine.stanford.edu/coding/FH1286
Family History	Alzheimer's disease / dementia	51794	Y	Y	Y	https://biobankengine.stanford.edu/coding/FH1263
Family History	Prostate cancer	34359	Y	Y	Y	https://biobankengine.stanford.edu/coding/FH1044
Family History	Parkinson's disease	21755	Y	Y	Y	https://biobankengine.stanford.edu/coding/FH1262
Medication	paracetamol	95962	Y	Y	Y	https://biobankengine.stanford.edu/coding/MED2038460150
Medication	aspirin	68051	Y	Y	Y	https://biobankengine.stanford.edu/coding/MED1140868226
Medication	ibuprofen	63606	Y	Y	Y	https://biobankengine.stanford.edu/coding/MED1140871310
Medication	Statin	59198	Y	Y	Y	https://biobankengine.stanford.edu/coding/MED1000000001
Medication	simvastatin	59046	Y	Y	Y	https://biobankengine.stanford.edu/coding/MED1140861958
Medication	Simvastatin	41743	Y	Y	N	https://biobankengine.stanford.edu/coding/MED1000000006
Medication	glucosamine product	33045	Y	Y	Y	https://biobankengine.stanford.edu/coding/MED1141188442
Medication	omeprazole	31152	Y	Y	Y	https://biobankengine.stanford.edu/coding/MED1140865634
Medication	cod liver oil capsule	28946	Y	Y	Y	https://biobankengine.stanford.edu/coding/MED1140909674
Medication	bendroflumethiazide	28408	Y	Y	Y	https://biobankengine.stanford.edu/coding/MED1141194794
Medication	ramipril	23990	Y	Y	N	https://biobankengine.stanford.edu/coding/MED1140860806
Medication	amlodipine	22255	Y	Y	Y	https://biobankengine.stanford.edu/coding/MED1140879802
Medication	levothyroxine sodium	20969	Y	Y	Y	https://biobankengine.stanford.edu/coding/MED1141191044
Medication	atenolol	19413	Y	Y	Y	https://biobankengine.stanford.edu/coding/MED1140866738
Medication	omega-3 / fish oil supplement	19084	Y	Y	Y	https://biobankengine.stanford.edu/coding/MED1193
Medication	lansoprazole	18282	Y	Y	Y	https://biobankengine.stanford.edu/coding/MED1140864752
Medication	atorvastatin	15983	Y	Y	Y	https://biobankengine.stanford.edu/coding/MED1141146234
Medication	multivitamins	15946	Y	Y	Y	https://biobankengine.stanford.edu/coding/MED1140852976
Medication	ventolin 100micrograms inhaler	14781	Y	Y	Y	https://biobankengine.stanford.edu/coding/MED1140861998
Medication	metformin	14393	Y	Y	Y	https://biobankengine.stanford.edu/coding/MED1140884600
Medication	lisinopril	14096	Y	Y	Y	https://biobankengine.stanford.edu/coding/MED1140860696
Medication	Atorvastatin	13630	Y	Y	N	https://biobankengine.stanford.edu/coding/MED1000000002
Medication	co-codamol	12034	Y	Y	N	https://biobankengine.stanford.edu/coding/MED1140923346
Medication	diclofenac	10557	Y	Y	Y	https://biobankengine.stanford.edu/coding/MED1140884488
Medication	amitriptyline	9655	Y	Y	N	https://biobankengine.stanford.edu/coding/MED1140879616
Medication	citalopram	8716	Y	Y	N	https://biobankengine.stanford.edu/coding/MED1140921600
Medication	ranitidine	8601	Y	Y	Y	https://biobankengine.stanford.edu/coding/MED1140879406
Medication	evening primrose oil	7930	Y	Y	N	https://biobankengine.stanford.edu/coding/MED1140916682
Medication	bisoprolol	7870	Y	Y	Y	https://biobankengine.stanford.edu/coding/MED1140879760
Medication	perindopril	7214	Y	Y	Y	https://biobankengine.stanford.edu/coding/MED1140888560
Medication	multivitamin+mineral preparations	7177	Y	Y	Y	https://biobankengine.stanford.edu/coding/MED1140876592
Medication	garlic product	6607	Y	Y	Y	https://biobankengine.stanford.edu/coding/MED1140911732
Medication	chondroitin product	6365	Y	Y	Y	https://biobankengine.stanford.edu/coding/MED1187
Medication	vitamin c product	6330	Y	Y	Y	https://biobankengine.stanford.edu/coding/MED1140909726
Medication	alendronate sodium	6088	Y	Y	N	https://biobankengine.stanford.edu/coding/MED1140922174
Medication	salbutamol	6069	Y	Y	Y	https://biobankengine.stanford.edu/coding/MED1140881856
Medication	cetirizine	5974	Y	Y	Y	https://biobankengine.stanford.edu/coding/MED1140883504
Medication	seretide 50 evohaler	5969	Y	Y	N	https://biobankengine.stanford.edu/coding/MED1141176832
Medication	thyroxine product	5953	Y	Y	Y	https://biobankengine.stanford.edu/coding/MED1140884516
Medication	doxazosin	5924	Y	Y	Y	https://biobankengine.stanford.edu/coding/MED1140879778
Medication	fluoxetine	5824	Y	Y	Y	https://biobankengine.stanford.edu/coding/MED1140879540
Medication	allopurinol	5774	Y	Y	Y	https://biobankengine.stanford.edu/coding/MED1140875408
Medication	tramadol	5699	Y	Y	Y	https://biobankengine.stanford.edu/coding/MED1140864992
Medication	candesartan cilexetil	5653	Y	Y	Y	https://biobankengine.stanford.edu/coding/MED1141156836
Medication	insulin product	5379	Y	Y	N	https://biobankengine.stanford.edu/coding/MED1140883066
Medication	calcichew d3 tablet	5313	Y	Y	Y	https://biobankengine.stanford.edu/coding/MED1140871050
Medication	warfarin	5145	Y	Y	Y	https://biobankengine.stanford.edu/coding/MED1140888266
Medication	losartan	4898	Y	Y	Y	https://biobankengine.stanford.edu/coding/MED1140916356
Medication	gliclazide	4852	Y	Y	N	https://biobankengine.stanford.edu/coding/MED1140874744
Medication	beclometasone	4641	Y	Y	Y	https://biobankengine.stanford.edu/coding/MED1140909786
Medication	tamsulosin	4405	Y	Y	N	https://biobankengine.stanford.edu/coding/MED1140926934
Medication	folic acid product	4363	Y	Y	Y	https://biobankengine.stanford.edu/coding/MED1140870422
Medication	felodipine	4299	Y	Y	N	https://biobankengine.stanford.edu/coding/MED1140888646
Medication	furosemide	3868	Y	Y	Y	https://biobankengine.stanford.edu/coding/MED1140909708
Medication	enalapril	3820	Y	Y	Y	https://biobankengine.stanford.edu/coding/MED1140888552
Medication	loratadine	3808	Y	Y	Y	https://biobankengine.stanford.edu/coding/MED1140862772
Medication	adcal-d3 1.5g / 10micrograms chewable tablet	3799	Y	Y	N	https://biobankengine.stanford.edu/coding/MED1141164828
Medication	irbesartan	3794	Y	Y	Y	https://biobankengine.stanford.edu/coding/MED1141152998
Medication	lipitor 10mg tablet	3788	Y	Y	Y	https://biobankengine.stanford.edu/coding/MED1141146138
Medication	vitamin b compound tablet	3769	Y	Y	N	https://biobankengine.stanford.edu/coding/MED1140871024
Medication	zinc product	3431	Y	Y	Y	https://biobankengine.stanford.edu/coding/MED1140888538
Medication	naproxen	3429	Y	Y	Y	https://biobankengine.stanford.edu/coding/MED1140871462
Medication	quinine	3422	Y	Y	N	https://biobankengine.stanford.edu/coding/MED1140874420
Medication	clopidogrel	3418	Y	Y	N	https://biobankengine.stanford.edu/coding/MED1141168318
Medication	beconase 50micrograms nasal spray	3395	Y	Y	N	https://biobankengine.stanford.edu/coding/MED1140876136
Medication	propranolol	3379	Y	Y	Y	https://biobankengine.stanford.edu/coding/MED1140879842
Medication	aspirin 75mg tablet	3339	Y	Y	N	https://biobankengine.stanford.edu/coding/MED1140861806
Medication	salbutamol 100micrograms spacehaler	3314	Y	Y	N	https://biobankengine.stanford.edu/coding/MED1140926606
Medication	co-dydramol	3271	Y	Y	Y	https://biobankengine.stanford.edu/coding/MED1140923350
Medication	calcium salts	3168	Y	Y	N	https://biobankengine.stanford.edu/coding/MED1140870788
Medication	rosuvastatin	3148	Y	Y	N	https://biobankengine.stanford.edu/coding/MED1141192410
Medication	becotide 50 inhaler	3136	Y	Y	N	https://biobankengine.stanford.edu/coding/MED1140862382
Medication	symbicort 100 / 6 turbohaler	3134	Y	Y	N	https://biobankengine.stanford.edu/coding/MED1141174520
Medication	prednisolone	2994	Y	Y	Y	https://biobankengine.stanford.edu/coding/MED1140874930
Medication	ezetimibe	2993	Y	Y	Y	https://biobankengine.stanford.edu/coding/MED1141192736
Medication	ferrous sulphate	2863	Y	Y	Y	https://biobankengine.stanford.edu/coding/MED1140870390
Medication	ginkgo forte tablet	2839	Y	Y	N	https://biobankengine.stanford.edu/coding/MED1140911734
Medication	bendrofluazide	2826	Y	Y	N	https://biobankengine.stanford.edu/coding/MED1140866122
Medication	gaviscon liquid	2787	Y	Y	Y	https://biobankengine.stanford.edu/coding/MED1140865354
Medication	methotrexate	2719	Y	Y	Y	https://biobankengine.stanford.edu/coding/MED1140869848
Medication	pravastatin	2693	Y	Y	N	https://biobankengine.stanford.edu/coding/MED1140888648
Medication	codeine	2676	Y	Y	Y	https://biobankengine.stanford.edu/coding/MED1140884444
Medication	nasonex 0.05% aqueous nasal spray	2567	Y	Y	Y	https://biobankengine.stanford.edu/coding/MED1141150944
Medication	mebeverine	2506	Y	Y	N	https://biobankengine.stanford.edu/coding/MED1140879428
Medication	gabapentin	2451	Y	Y	Y	https://biobankengine.stanford.edu/coding/MED1140872228
Medication	Rosuvastatin	2418	Y	Y	N	https://biobankengine.stanford.edu/coding/MED1000000005
Medication	valsartan	2413	Y	Y	Y	https://biobankengine.stanford.edu/coding/MED1141145660
Medication	fluticasone	2321	Y	Y	Y	https://biobankengine.stanford.edu/coding/MED1140888098
Medication	calcium+vitamin d 500units tablet	2247	Y	Y	Y	https://biobankengine.stanford.edu/coding/MED1140852948
Medication	sertraline	2190	Y	Y	N	https://biobankengine.stanford.edu/coding/MED1140867878
Medication	premarin 625micrograms tablet	2076	Y	Y	N	https://biobankengine.stanford.edu/coding/MED1140868408
Medication	beclomethasone	2058	Y	Y	N	https://biobankengine.stanford.edu/coding/MED1140884654
Medication	flixonase 50micrograms aqueous nasal spray	2033	Y	Y	Y	https://biobankengine.stanford.edu/coding/MED1140876076
Medication	venlafaxine	2031	Y	Y	N	https://biobankengine.stanford.edu/coding/MED1140916282
Medication	qvar 50 inhaler	1918	Y	Y	Y	https://biobankengine.stanford.edu/coding/MED1141167594
Medication	vitamin e product	1909	Y	Y	N	https://biobankengine.stanford.edu/coding/MED1140871112
Medication	Pravastatin	1856	Y	Y	Y	https://biobankengine.stanford.edu/coding/MED1000000004
Medication	food supplement / plant / herbal extract	1851	Y	Y	N	https://biobankengine.stanford.edu/coding/MED1199
Medication	finasteride	1808	Y	Y	N	https://biobankengine.stanford.edu/coding/MED1140868550
Medication	co-enzyme q10 / ubiquinone / bio-quinone / coenzyme q10	1807	Y	Y	Y	https://biobankengine.stanford.edu/coding/MED1189
Medication	zopiclone	1784	Y	Y	N	https://biobankengine.stanford.edu/coding/MED1140863144
Medication	dihydrocodeine	1755	Y	Y	N	https://biobankengine.stanford.edu/coding/MED1140884464
Medication	dosulepin	1740	Y	Y	N	https://biobankengine.stanford.edu/coding/MED1140909806
Medication	indapamide	1738	Y	Y	N	https://biobankengine.stanford.edu/coding/MED1140866078
Medication	betnovate cream	1728	Y	Y	N	https://biobankengine.stanford.edu/coding/MED1140882694
Medication	esomeprazole	1701	Y	Y	N	https://biobankengine.stanford.edu/coding/MED1141177526
Medication	tamoxifen	1689	Y	Y	Y	https://biobankengine.stanford.edu/coding/MED1140870164
Medication	isosorbide mononitrate	1682	Y	Y	N	https://biobankengine.stanford.edu/coding/MED1140860954
Medication	vitamin d product	1676	Y	Y	N	https://biobankengine.stanford.edu/coding/MED1140870954
Medication	paroxetine	1663	Y	Y	Y	https://biobankengine.stanford.edu/coding/MED1140867888
Medication	vitamin b12 preparation	1649	Y	Y	N	https://biobankengine.stanford.edu/coding/MED1140870570
Medication	loperamide	1646	Y	Y	N	https://biobankengine.stanford.edu/coding/MED1140879464
Medication	fexofenadine	1631	Y	Y	N	https://biobankengine.stanford.edu/coding/MED1141146428
Medication	movicol oral powder	1622	Y	Y	Y	https://biobankengine.stanford.edu/coding/MED1140925800
Medication	nicorandil	1616	Y	Y	N	https://biobankengine.stanford.edu/coding/MED1140910766
Medication	iron product	1607	Y	Y	N	https://biobankengine.stanford.edu/coding/MED1140888386
Medication	salamol 100micrograms inhaler	1588	Y	Y	N	https://biobankengine.stanford.edu/coding/MED1140862086
Medication	adcal 600mg chewable tablet	1585	Y	Y	N	https://biobankengine.stanford.edu/coding/MED1141171948
Medication	glyceryl trinitrate	1575	Y	Y	Y	https://biobankengine.stanford.edu/coding/MED1140860834
Medication	selenium product	1560	Y	Y	Y	https://biobankengine.stanford.edu/coding/MED1140883748
Medication	betahistine	1527	Y	Y	N	https://biobankengine.stanford.edu/coding/MED1140888688
Medication	xalatan 0.005% eye drops	1440	Y	Y	Y	https://biobankengine.stanford.edu/coding/MED1141146198
Medication	vagifem 25mcg pessary	1434	Y	Y	N	https://biobankengine.stanford.edu/coding/MED1140868472
Medication	mirtazapine	1430	Y	Y	N	https://biobankengine.stanford.edu/coding/MED1141152732
Medication	oxytetracycline	1429	Y	Y	N	https://biobankengine.stanford.edu/coding/MED1140873548
Medication	meloxicam	1422	Y	Y	N	https://biobankengine.stanford.edu/coding/MED1140926732
Medication	beclazone 50 inhaler	1411	Y	Y	N	https://biobankengine.stanford.edu/coding/MED1140862476
Medication	thyroxine sodium	1405	Y	Y	N	https://biobankengine.stanford.edu/coding/MED1140874852
Medication	vitamin c product	1392	Y	Y	N	https://biobankengine.stanford.edu/coding/MED1195
Medication	diazepam	1392	Y	Y	N	https://biobankengine.stanford.edu/coding/MED1140863152
Medication	lactulose product	1384	Y	Y	N	https://biobankengine.stanford.edu/coding/MED1140865800
Medication	serevent 25mcg inhaler	1357	Y	Y	N	https://biobankengine.stanford.edu/coding/MED1140862148
Medication	sumatriptan	1350	Y	Y	N	https://biobankengine.stanford.edu/coding/MED1140884412
Medication	salmeterol	1310	Y	Y	Y	https://biobankengine.stanford.edu/coding/MED1140862144
Medication	digoxin	1285	Y	Y	N	https://biobankengine.stanford.edu/coding/MED2038459814
Medication	lercanidipine	1284	Y	Y	N	https://biobankengine.stanford.edu/coding/MED1141153026
Medication	tiotropium	1266	Y	Y	N	https://biobankengine.stanford.edu/coding/MED1141182628
Medication	cerazette 75micrograms tablet	1258	Y	Y	Y	https://biobankengine.stanford.edu/coding/MED1141182800
Medication	gtn 400micrograms spray	1223	Y	Y	Y	https://biobankengine.stanford.edu/coding/MED1140851812
Medication	nifedipine	1223	Y	Y	N	https://biobankengine.stanford.edu/coding/MED1140861088
Medication	adalat 5mg capsule	1217	Y	Y	Y	https://biobankengine.stanford.edu/coding/MED1140861090
Medication	viscotears liquid eye gel	1187	Y	Y	Y	https://biobankengine.stanford.edu/coding/MED1140865010
Medication	calcichew 1.25g chewable tablet	1183	Y	Y	N	https://biobankengine.stanford.edu/coding/MED1140870856
Medication	oxybutynin	1162	Y	Y	N	https://biobankengine.stanford.edu/coding/MED1140883568
Medication	bricanyl 250mcg inhaler	1153	Y	Y	Y	https://biobankengine.stanford.edu/coding/MED1140862168
Medication	alfuzosin	1149	Y	Y	N	https://biobankengine.stanford.edu/coding/MED1140879774
Medication	minerals - magnesium	1143	Y	Y	N	https://biobankengine.stanford.edu/coding/MED1141145812
Medication	pioglitazone	1135	Y	Y	N	https://biobankengine.stanford.edu/coding/MED1141171646
Medication	evening primrose oil product	1131	Y	Y	N	https://biobankengine.stanford.edu/coding/MED1197
Medication	pregabalin	1129	Y	Y	Y	https://biobankengine.stanford.edu/coding/MED1141200004
Medication	NHS	1115	Y	Y	N	https://biobankengine.stanford.edu/coding/MED1000000011
Medication	tegretol 100mg tablet	1107	Y	Y	N	https://biobankengine.stanford.edu/coding/MED1140872072
Medication	latanoprost	1102	Y	Y	N	https://biobankengine.stanford.edu/coding/MED1141146188
Medication	budesonide	1077	Y	Y	N	https://biobankengine.stanford.edu/coding/MED1140862572
Medication	domperidone	1076	Y	Y	N	https://biobankengine.stanford.edu/coding/MED1140879430
Medication	azathioprine	1071	Y	Y	N	https://biobankengine.stanford.edu/coding/MED1140869930
Medication	fybogel orange s / f granules	1061	Y	Y	N	https://biobankengine.stanford.edu/coding/MED1141180036
Medication	diltiazem	1050	Y	Y	N	https://biobankengine.stanford.edu/coding/MED1140879806
Medication	temazepam	1035	Y	Y	N	https://biobankengine.stanford.edu/coding/MED1140863202
Medication	terbinafine	1032	Y	Y	N	https://biobankengine.stanford.edu/coding/MED1140927328
Medication	senna	1025	Y	Y	N	https://biobankengine.stanford.edu/coding/MED1140865716
Medication	mometasone	1019	Y	Y	N	https://biobankengine.stanford.edu/coding/MED1140888172
Medication	kliovance 1mg / 0.5mg tablet	1012	Y	Y	N	https://biobankengine.stanford.edu/coding/MED1141168326
Medication	tolterodine l-tartrate	1003	Y	Y	N	https://biobankengine.stanford.edu/coding/MED1141162764
Medication	elleste duet conti tablet	996	Y	Y	N	https://biobankengine.stanford.edu/coding/MED1141156644
Medication	risedronate sodium	996	Y	Y	Y	https://biobankengine.stanford.edu/coding/MED1141175684
Medication	tildiem 60mg m / r tablet	981	Y	Y	N	https://biobankengine.stanford.edu/coding/MED1140861128
Medication	metoprolol	977	Y	Y	N	https://biobankengine.stanford.edu/coding/MED1140879818
Medication	rino clenil 50micrograms nasal spray	977	Y	Y	N	https://biobankengine.stanford.edu/coding/MED1141192916
Medication	sildenafil	971	Y	Y	N	https://biobankengine.stanford.edu/coding/MED1141168936
Medication	spironolactone	970	Y	Y	N	https://biobankengine.stanford.edu/coding/MED1140866236
Medication	ezetrol 10mg tablet	966	Y	Y	N	https://biobankengine.stanford.edu/coding/MED1141192740
Medication	sulfasalazine	962	Y	Y	N	https://biobankengine.stanford.edu/coding/MED1140909702
Medication	premique 0.625mg / 5mg tablet	961	Y	Y	N	https://biobankengine.stanford.edu/coding/MED1140922804
Medication	montelukast product	948	Y	Y	N	https://biobankengine.stanford.edu/coding/MED1141157126
Medication	hydrocortisone	929	Y	Y	N	https://biobankengine.stanford.edu/coding/MED1140874896
Medication	estradiol product	925	Y	Y	N	https://biobankengine.stanford.edu/coding/MED1141181700
Medication	hypromellose	924	Y	Y	Y	https://biobankengine.stanford.edu/coding/MED1140875990
Medication	calcium carbonate+cholecalciferol 1.25g / 200iu tablet	922	Y	Y	N	https://biobankengine.stanford.edu/coding/MED1141146606
Medication	pantoprazole	921	Y	Y	N	https://biobankengine.stanford.edu/coding/MED1140929012
Medication	salmeterol+fluticasone propionate	915	Y	Y	Y	https://biobankengine.stanford.edu/coding/MED1141164086
Medication	dipyridamole	912	Y	Y	N	https://biobankengine.stanford.edu/coding/MED1140861778
Medication	arimidex 1mg tablet	903	Y	Y	N	https://biobankengine.stanford.edu/coding/MED1140923022
Medication	frusemide	901	Y	Y	N	https://biobankengine.stanford.edu/coding/MED1140866116
Medication	rabeprazole sodium	894	Y	Y	N	https://biobankengine.stanford.edu/coding/MED1141168584
Medication	escitalopram	892	Y	Y	N	https://biobankengine.stanford.edu/coding/MED1141180212
Medication	st john's wort / hypericum [ctsu]	886	Y	Y	N	https://biobankengine.stanford.edu/coding/MED1201
Medication	verapamil	884	Y	Y	Y	https://biobankengine.stanford.edu/coding/MED1140888510
Medication	gtn - glyceryl trinitrate	869	Y	Y	N	https://biobankengine.stanford.edu/coding/MED1140923670
Medication	nexium 20mg tablet	868	Y	Y	N	https://biobankengine.stanford.edu/coding/MED1141177532
Medication	tibolone	862	Y	Y	Y	https://biobankengine.stanford.edu/coding/MED1140868482
Medication	elleste-solo 1mg tablet	861	Y	Y	Y	https://biobankengine.stanford.edu/coding/MED1140923852
Medication	solifenacin	854	Y	Y	N	https://biobankengine.stanford.edu/coding/MED1141200322
Medication	mirena 52mg intrauterine system	848	Y	Y	Y	https://biobankengine.stanford.edu/coding/MED1140921814
Medication	diprobase cream	835	Y	Y	N	https://biobankengine.stanford.edu/coding/MED1140878226
Medication	flixotide 25micrograms inhaler	834	Y	Y	N	https://biobankengine.stanford.edu/coding/MED1140864286
Medication	epilim 100mg crushable tablet	829	Y	Y	N	https://biobankengine.stanford.edu/coding/MED1140872200
Medication	imigran 50mg tablet	825	Y	Y	N	https://biobankengine.stanford.edu/coding/MED1140911658
Medication	flax oil tablet	825	Y	Y	N	https://biobankengine.stanford.edu/coding/MED1140911730
Medication	telmisartan	808	Y	Y	N	https://biobankengine.stanford.edu/coding/MED1141166006
Medication	betamethasone	805	Y	Y	N	https://biobankengine.stanford.edu/coding/MED1140874790
Medication	femoston 1 / 10 tablet	801	Y	Y	N	https://biobankengine.stanford.edu/coding/MED1140922562
Medication	salbutamol product	801	Y	Y	N	https://biobankengine.stanford.edu/coding/MED1141157486
Medication	piriton 4mg tablet	792	Y	Y	N	https://biobankengine.stanford.edu/coding/MED1140862628
Medication	flecainide	792	Y	Y	N	https://biobankengine.stanford.edu/coding/MED1140888570
Medication	evorel 25 patch	785	Y	Y	Y	https://biobankengine.stanford.edu/coding/MED1140916790
Medication	pulmicort ls 50micrograms inhaler	774	Y	Y	N	https://biobankengine.stanford.edu/coding/MED1140862574
Medication	carbamazepine	774	Y	Y	Y	https://biobankengine.stanford.edu/coding/MED2038459704
Medication	detrusitol 1mg tablet	770	Y	Y	N	https://biobankengine.stanford.edu/coding/MED1141162824
Medication	hydroxychloroquine	768	Y	Y	N	https://biobankengine.stanford.edu/coding/MED1140884308
Medication	starflower oil	766	Y	Y	N	https://biobankengine.stanford.edu/coding/MED1140911680
Medication	lacri-lube eye ointment	764	Y	Y	Y	https://biobankengine.stanford.edu/coding/MED1140881472
Medication	prempak 0.625 tablet	761	Y	Y	N	https://biobankengine.stanford.edu/coding/MED1140857636
Medication	dermovate cream	759	Y	Y	N	https://biobankengine.stanford.edu/coding/MED1140882782
Medication	rosiglitazone	759	Y	Y	N	https://biobankengine.stanford.edu/coding/MED1141177600
Medication	sotalol	758	Y	Y	N	https://biobankengine.stanford.edu/coding/MED1140879854
Medication	estraderm mx 25 patch	754	Y	Y	N	https://biobankengine.stanford.edu/coding/MED1140926592
Medication	mirena 20mcg / 24hrs intrauterine system	747	Y	Y	N	https://biobankengine.stanford.edu/coding/MED1140921822
Medication	terbutaline	743	Y	Y	Y	https://biobankengine.stanford.edu/coding/MED1140879792
Medication	pizotifen	743	Y	Y	N	https://biobankengine.stanford.edu/coding/MED1140883664
Medication	co-tenidone	740	Y	Y	Y	https://biobankengine.stanford.edu/coding/MED1140923336
Medication	microgynon 30 tablet	737	Y	Y	Y	https://biobankengine.stanford.edu/coding/MED1140869180
Medication	fybogel mebeverine sachet	729	Y	Y	N	https://biobankengine.stanford.edu/coding/MED1140865350
Medication	arthrotec tablet	729	Y	Y	Y	https://biobankengine.stanford.edu/coding/MED1140871266
Medication	ginseng product	728	Y	Y	Y	https://biobankengine.stanford.edu/coding/MED1140911736
Medication	spiriva 18micrograms inhalation capsule	725	Y	Y	N	https://biobankengine.stanford.edu/coding/MED1141182632
Medication	micronor tablet	724	Y	Y	N	https://biobankengine.stanford.edu/coding/MED1140869276
Medication	asacol 400mg e / c tablet	723	Y	Y	N	https://biobankengine.stanford.edu/coding/MED1140865580
Medication	thiamine preparation	723	Y	Y	N	https://biobankengine.stanford.edu/coding/MED1140888366
Medication	mesalazine	715	Y	Y	N	https://biobankengine.stanford.edu/coding/MED1140865578
Medication	prochlorperazine	710	Y	Y	N	https://biobankengine.stanford.edu/coding/MED1140868170
Medication	fenofibrate	706	Y	Y	N	https://biobankengine.stanford.edu/coding/MED1140861954
Medication	trazodone	687	Y	Y	N	https://biobankengine.stanford.edu/coding/MED1140879634
Medication	desloratadine	680	Y	Y	N	https://biobankengine.stanford.edu/coding/MED1141172924
Medication	tranexamic acid	676	Y	Y	N	https://biobankengine.stanford.edu/coding/MED1140861832
Medication	prozac 20mg capsule	673	Y	Y	Y	https://biobankengine.stanford.edu/coding/MED1140867876
Medication	livial 2.5mg tablet	666	Y	Y	N	https://biobankengine.stanford.edu/coding/MED1140882946
Medication	selenium ace tablet	666	Y	Y	N	https://biobankengine.stanford.edu/coding/MED1140911682
Medication	simvador 10mg tablet	663	Y	Y	N	https://biobankengine.stanford.edu/coding/MED1141188146
Medication	migraleve tablet	659	Y	Y	N	https://biobankengine.stanford.edu/coding/MED1141168554
Medication	omacor 1g capsule	658	Y	Y	N	https://biobankengine.stanford.edu/coding/MED1141181868
Medication	seroxat 20mg tablet	653	Y	Y	N	https://biobankengine.stanford.edu/coding/MED1140882236
Medication	tadalafil	649	Y	Y	N	https://biobankengine.stanford.edu/coding/MED1141187810
Medication	fosamax 5mg tablet	644	Y	Y	Y	https://biobankengine.stanford.edu/coding/MED1141176570
Medication	clonidine	643	Y	Y	N	https://biobankengine.stanford.edu/coding/MED1140883468
Medication	climaval 1mg tablet	630	Y	Y	Y	https://biobankengine.stanford.edu/coding/MED1140868372
Medication	lamotrigine	614	Y	Y	N	https://biobankengine.stanford.edu/coding/MED1140872290
Medication	colofac-100 tablet	610	Y	Y	N	https://biobankengine.stanford.edu/coding/MED1141167334
Medication	dicloflex 25mg e / c tablet	608	Y	Y	N	https://biobankengine.stanford.edu/coding/MED1140921828
Medication	ipratropium	606	Y	Y	Y	https://biobankengine.stanford.edu/coding/MED1140883548
Medication	metoclopramide	604	Y	Y	N	https://biobankengine.stanford.edu/coding/MED1140879494
Medication	orlistat	603	Y	Y	N	https://biobankengine.stanford.edu/coding/MED1141168680
Medication	dovobet ointment	602	Y	Y	Y	https://biobankengine.stanford.edu/coding/MED1141179992
Medication	olanzapine	600	Y	Y	N	https://biobankengine.stanford.edu/coding/MED1140928916
Medication	olmesartan	599	Y	Y	N	https://biobankengine.stanford.edu/coding/MED1141193282
Medication	vitamin b6 preparation	593	Y	Y	N	https://biobankengine.stanford.edu/coding/MED1140909874
Medication	cozaar 25mg tablet	589	Y	Y	N	https://biobankengine.stanford.edu/coding/MED1141179974
Medication	neoclarityn 5mg tablet	584	Y	Y	N	https://biobankengine.stanford.edu/coding/MED1141172928
Medication	evorel conti patch	578	Y	Y	Y	https://biobankengine.stanford.edu/coding/MED1141151718
Medication	saw palmetto product	573	Y	Y	N	https://biobankengine.stanford.edu/coding/MED1205
Medication	amias 2mg tablet	569	Y	Y	N	https://biobankengine.stanford.edu/coding/MED1141156846
Medication	voltarol 25mg e / c tablet	557	Y	Y	N	https://biobankengine.stanford.edu/coding/MED1140871168
Medication	mefenamic acid	555	Y	Y	N	https://biobankengine.stanford.edu/coding/MED1140871542
Medication	eumovate cream	545	Y	Y	N	https://biobankengine.stanford.edu/coding/MED1140882800
Medication	baclofen	544	Y	Y	N	https://biobankengine.stanford.edu/coding/MED1140875420
Medication	calcichew forte 2.5g chewable tablet	525	Y	Y	N	https://biobankengine.stanford.edu/coding/MED1140870862
Medication	lacidipine	522	Y	Y	N	https://biobankengine.stanford.edu/coding/MED1140861276
Medication	anastrozole	521	Y	Y	N	https://biobankengine.stanford.edu/coding/MED1140923018
Medication	celecoxib	521	Y	Y	N	https://biobankengine.stanford.edu/coding/MED1141176662
Medication	trimethoprim	519	Y	Y	N	https://biobankengine.stanford.edu/coding/MED1140873966
Medication	atrovent 20micrograms inhaler	517	Y	Y	Y	https://biobankengine.stanford.edu/coding/MED1140862236
Medication	glucophage 500mg tablet	509	Y	Y	Y	https://biobankengine.stanford.edu/coding/MED1140874686
Medication	diovan 40mg capsule	509	Y	Y	Y	https://biobankengine.stanford.edu/coding/MED1141145668
Medication	nitrolingual 400micrograms spray	508	Y	Y	N	https://biobankengine.stanford.edu/coding/MED1140860840
Medication	vesicare 5mg tablet	508	Y	Y	N	https://biobankengine.stanford.edu/coding/MED1141200384
Medication	aloe vera product	505	Y	Y	N	https://biobankengine.stanford.edu/coding/MED1203
Medication	sodium valproate	503	Y	Y	N	https://biobankengine.stanford.edu/coding/MED1140872198
Medication	glimepiride	495	Y	Y	N	https://biobankengine.stanford.edu/coding/MED1141152590
Medication	co-amilofruse	492	Y	Y	N	https://biobankengine.stanford.edu/coding/MED1140923402
Medication	lithium product	490	Y	Y	Y	https://biobankengine.stanford.edu/coding/MED1140867490
Medication	buscopan 10mg tablet	489	Y	Y	N	https://biobankengine.stanford.edu/coding/MED1140865396
Medication	bezafibrate	485	Y	Y	N	https://biobankengine.stanford.edu/coding/MED1140861924
Medication	doxycycline	485	Y	Y	N	https://biobankengine.stanford.edu/coding/MED1140873394
Medication	adizem-60 m / r tablet	481	Y	Y	Y	https://biobankengine.stanford.edu/coding/MED1140861138
Medication	xenical 120mg capsule	480	Y	Y	N	https://biobankengine.stanford.edu/coding/MED1141168684
Medication	cosopt 2% / 0.5% eye drops	477	Y	Y	N	https://biobankengine.stanford.edu/coding/MED1141169520
Medication	cardicor 1.25mg tablet	475	Y	Y	Y	https://biobankengine.stanford.edu/coding/MED1141171152
Medication	ispaghula husk	474	Y	Y	N	https://biobankengine.stanford.edu/coding/MED1140865752
Medication	ibandronic acid	473	Y	Y	N	https://biobankengine.stanford.edu/coding/MED1141180314
Medication	alfacalcidol	470	Y	Y	N	https://biobankengine.stanford.edu/coding/MED1140870956
Medication	aqueous cream bp	467	Y	Y	N	https://biobankengine.stanford.edu/coding/MED1140876404
Medication	aprovel 75mg tablet	463	Y	Y	N	https://biobankengine.stanford.edu/coding/MED1141153006
Medication	zomig 2.5mg tablet	462	Y	Y	N	https://biobankengine.stanford.edu/coding/MED1141150624
Medication	glyceryl trinitrate product	462	Y	Y	N	https://biobankengine.stanford.edu/coding/MED1141157252
Medication	phenytoin	461	Y	Y	N	https://biobankengine.stanford.edu/coding/MED2038460076
Medication	moxonidine	453	Y	Y	Y	https://biobankengine.stanford.edu/coding/MED1140928284
Medication	cipralex 5mg tablet	452	Y	Y	N	https://biobankengine.stanford.edu/coding/MED1141190158
Medication	peptac liquid	450	Y	Y	N	https://biobankengine.stanford.edu/coding/MED1141168752
Medication	zolmitriptan	445	Y	Y	N	https://biobankengine.stanford.edu/coding/MED1141150620
Medication	etoricoxib	445	Y	Y	N	https://biobankengine.stanford.edu/coding/MED1141180140
Medication	duloxetine	443	Y	Y	N	https://biobankengine.stanford.edu/coding/MED1141200564
Medication	colpermin 0.2ml m / r gel e / c capsule	442	Y	Y	N	https://biobankengine.stanford.edu/coding/MED1140865416
Medication	clarityn 10mg tablet	438	Y	Y	N	https://biobankengine.stanford.edu/coding/MED1140862776
Medication	docusate sodium	436	Y	Y	N	https://biobankengine.stanford.edu/coding/MED1140879404
Medication	arthrotec 50 tablet	434	Y	Y	N	https://biobankengine.stanford.edu/coding/MED1140927086
Medication	coracten sr 10mg m / r capsule	433	Y	Y	N	https://biobankengine.stanford.edu/coding/MED1140861120
Medication	amiodarone	433	Y	Y	N	https://biobankengine.stanford.edu/coding/MED1140888502
Medication	b12 - hydroxocobalamin prep	430	Y	Y	N	https://biobankengine.stanford.edu/coding/MED1140910494
Medication	carbimazole	429	Y	Y	N	https://biobankengine.stanford.edu/coding/MED1140874866
Medication	adalate 10mg capsule	428	Y	Y	N	https://biobankengine.stanford.edu/coding/MED1140881702
Medication	amoxicillin	428	Y	Y	N	https://biobankengine.stanford.edu/coding/MED1141180226
Medication	hydroxocobalamin	427	Y	Y	Y	https://biobankengine.stanford.edu/coding/MED1141173348
Medication	losartan potassium+hydrochlorothiazide 50mg / 12.5mg tablet	423	Y	Y	N	https://biobankengine.stanford.edu/coding/MED1141151016
Medication	celluvisc 1% single-use eye drops	422	Y	Y	N	https://biobankengine.stanford.edu/coding/MED1141172918
Medication	sodium cromoglicate	421	Y	Y	N	https://biobankengine.stanford.edu/coding/MED1140909788
Medication	carbomers	421	Y	Y	N	https://biobankengine.stanford.edu/coding/MED1141176732
Medication	nebivolol	419	Y	Y	N	https://biobankengine.stanford.edu/coding/MED1141164276
Medication	bumetanide	417	Y	Y	N	https://biobankengine.stanford.edu/coding/MED1140866280
Medication	actonel 5mg tablet	417	Y	Y	N	https://biobankengine.stanford.edu/coding/MED1141175690
Medication	aciclovir	416	Y	Y	N	https://biobankengine.stanford.edu/coding/MED1140874370
Medication	sodium warfarin	415	Y	Y	N	https://biobankengine.stanford.edu/coding/MED1140910832
Medication	celebrex 100mg capsule	412	Y	Y	N	https://biobankengine.stanford.edu/coding/MED1141176668
Medication	co-proxamol	409	Y	Y	N	https://biobankengine.stanford.edu/coding/MED1140923348
Medication	ortho-gynest 500micrograms pessary	398	Y	Y	N	https://biobankengine.stanford.edu/coding/MED1140869034
Medication	cimetidine	396	Y	Y	N	https://biobankengine.stanford.edu/coding/MED1140865426
Medication	e45 cream	394	Y	Y	N	https://biobankengine.stanford.edu/coding/MED1140878304
Medication	lofepramine	393	Y	Y	N	https://biobankengine.stanford.edu/coding/MED1140867726
Medication	luteine	393	Y	Y	N	https://biobankengine.stanford.edu/coding/MED1140910640
Medication	paracetamol + codeine	392	Y	N	N	https://biobankengine.stanford.edu/coding/MED1140882394
Medication	rizatriptan	392	Y	Y	N	https://biobankengine.stanford.edu/coding/MED1141167932
Medication	solpadol caplet	389	Y	Y	Y	https://biobankengine.stanford.edu/coding/MED1140871688
Medication	kliofem tablet	389	Y	Y	N	https://biobankengine.stanford.edu/coding/MED1140917056
Medication	losec 10mg capsule	388	Y	Y	N	https://biobankengine.stanford.edu/coding/MED1140909578
Medication	femulen tablet	387	Y	Y	N	https://biobankengine.stanford.edu/coding/MED1140869362
Medication	dutasteride	386	Y	Y	N	https://biobankengine.stanford.edu/coding/MED1141192000
Medication	timolol	384	Y	Y	N	https://biobankengine.stanford.edu/coding/MED1140879866
Medication	multivitamins capsule	384	Y	Y	Y	https://biobankengine.stanford.edu/coding/MED1140909766
Medication	antihistamine 60mg tablet	381	Y	Y	N	https://biobankengine.stanford.edu/coding/MED1140926922
Medication	clonazepam	380	Y	Y	N	https://biobankengine.stanford.edu/coding/MED1140872150
Medication	timolol 0.25% eye drops	379	Y	Y	N	https://biobankengine.stanford.edu/coding/MED1140875840
Medication	singulair 10mg tablet	377	Y	Y	N	https://biobankengine.stanford.edu/coding/MED1141157132
Medication	erythromycin	375	Y	Y	N	https://biobankengine.stanford.edu/coding/MED1140873608
Medication	noriday tablet	374	Y	Y	N	https://biobankengine.stanford.edu/coding/MED1140869278
Medication	anadin tablet	374	Y	Y	N	https://biobankengine.stanford.edu/coding/MED1140911754
Medication	syndol tablet	373	Y	Y	N	https://biobankengine.stanford.edu/coding/MED1140856342
Medication	adizem-xl plus m / r capsule	373	Y	Y	N	https://biobankengine.stanford.edu/coding/MED1140926780
Medication	carvedilol	371	Y	Y	N	https://biobankengine.stanford.edu/coding/MED1140909368
Medication	letrozole	369	Y	Y	N	https://biobankengine.stanford.edu/coding/MED1141145896
Medication	telfast 30 tablet	368	Y	Y	N	https://biobankengine.stanford.edu/coding/MED1141194386
Medication	depo-provera 50mg / 1ml injection	365	Y	Y	N	https://biobankengine.stanford.edu/coding/MED1140857620
Medication	etodolac	365	Y	Y	N	https://biobankengine.stanford.edu/coding/MED1140871188
Medication	lumigan 0.3mg / ml eye drops	365	Y	Y	N	https://biobankengine.stanford.edu/coding/MED1141179920
Medication	naratriptan	364	Y	Y	N	https://biobankengine.stanford.edu/coding/MED1141151284
Medication	naprosyn 250mg tablet	361	Y	Y	N	https://biobankengine.stanford.edu/coding/MED1140871472
Medication	hydrocortisone product	358	Y	Y	N	https://biobankengine.stanford.edu/coding/MED1141157294
Medication	ovestin 0.1% vaginal cream	352	Y	Y	N	https://biobankengine.stanford.edu/coding/MED1140869036
Medication	budesonide+formoterol	352	Y	Y	N	https://biobankengine.stanford.edu/coding/MED1141195232
Medication	zoton 15mg capsule	351	Y	Y	N	https://biobankengine.stanford.edu/coding/MED1140923688
Medication	beclometasone dipropionate+salbutamol	348	Y	Y	N	https://biobankengine.stanford.edu/coding/MED1141180342
Medication	travatan 40micrograms / ml eye drops	348	Y	Y	N	https://biobankengine.stanford.edu/coding/MED1141185326
Medication	epanutin 25mg capsule	346	Y	Y	N	https://biobankengine.stanford.edu/coding/MED1140872112
Medication	buprenorphine	345	Y	Y	N	https://biobankengine.stanford.edu/coding/MED1140871732
Medication	diclofenac sodium+misoprostol	344	Y	Y	N	https://biobankengine.stanford.edu/coding/MED1140878036
Medication	naramig 2.5mg tablet	344	Y	Y	N	https://biobankengine.stanford.edu/coding/MED1141151288
Medication	elocon cream	342	Y	Y	N	https://biobankengine.stanford.edu/coding/MED1140888092
Medication	ropinirole	341	Y	N	N	https://biobankengine.stanford.edu/coding/MED1140928274
Medication	bisoprolol fumarate+hydrochlorothiazide 10mg / 6.25mg tablet	337	Y	Y	N	https://biobankengine.stanford.edu/coding/MED1140864950
Medication	daktacort cream	337	Y	Y	N	https://biobankengine.stanford.edu/coding/MED1140882910
Medication	crestor 10mg tablet	337	Y	Y	N	https://biobankengine.stanford.edu/coding/MED1141192414
Medication	opticrom allergy eye drops	333	Y	Y	N	https://biobankengine.stanford.edu/coding/MED1140909482
Medication	zolpidem	331	Y	Y	N	https://biobankengine.stanford.edu/coding/MED1140865016
Medication	spasmonal 60mg capsule	331	Y	Y	Y	https://biobankengine.stanford.edu/coding/MED1140865336
Medication	indometacin	330	Y	Y	Y	https://biobankengine.stanford.edu/coding/MED1140909936
Medication	prednisone	326	Y	Y	N	https://biobankengine.stanford.edu/coding/MED1140868364
Medication	testosterone product	326	Y	Y	N	https://biobankengine.stanford.edu/coding/MED1140868532
Medication	clomipramine	326	Y	Y	N	https://biobankengine.stanford.edu/coding/MED1140879620
Medication	raloxifene hydrochloride	325	Y	Y	Y	https://biobankengine.stanford.edu/coding/MED1141168574
Medication	bimatoprost	323	Y	Y	Y	https://biobankengine.stanford.edu/coding/MED1141179914
Medication	pentasa sr 250mg m / r tablet	321	Y	Y	Y	https://biobankengine.stanford.edu/coding/MED1140865588
Medication	stemetil 5mg tablet	318	Y	Y	N	https://biobankengine.stanford.edu/coding/MED1140868172
Medication	penicillin	317	Y	Y	N	https://biobankengine.stanford.edu/coding/MED1140882498
Medication	epaderm ointment	315	Y	Y	N	https://biobankengine.stanford.edu/coding/MED1140927730
Medication	calceos chewable tablet	315	Y	Y	N	https://biobankengine.stanford.edu/coding/MED1141146612
Medication	nortriptyline	314	Y	Y	Y	https://biobankengine.stanford.edu/coding/MED1140867818
Medication	trimovate ointment	314	Y	Y	N	https://biobankengine.stanford.edu/coding/MED1140884700
Medication	priadel 200mg m / r tablet	312	Y	Y	N	https://biobankengine.stanford.edu/coding/MED1140867504
Medication	nitrofurantoin	311	Y	Y	Y	https://biobankengine.stanford.edu/coding/MED1140874126
Medication	quetiapine	307	Y	Y	N	https://biobankengine.stanford.edu/coding/MED1141152848
Medication	calcipotriol	305	Y	Y	Y	https://biobankengine.stanford.edu/coding/MED1140880086
Medication	salmeterol product	305	Y	Y	N	https://biobankengine.stanford.edu/coding/MED1141157264
Medication	olmetec 10mg tablet	305	Y	Y	N	https://biobankengine.stanford.edu/coding/MED1141193346
Medication	morphine	303	Y	Y	N	https://biobankengine.stanford.edu/coding/MED1140871692
Medication	nurofen 200mg tablet	303	Y	Y	Y	https://biobankengine.stanford.edu/coding/MED1141187776
Medication	nitrazepam	302	Y	Y	N	https://biobankengine.stanford.edu/coding/MED1140863182
Medication	levocetirizine	302	Y	Y	N	https://biobankengine.stanford.edu/coding/MED1141184748
Medication	voltarol emulgel	301	Y	Y	N	https://biobankengine.stanford.edu/coding/MED1140877892
Medication	alverine	301	Y	Y	N	https://biobankengine.stanford.edu/coding/MED1140879424
Medication	respiratory mometasone	300	Y	Y	Y	https://biobankengine.stanford.edu/coding/MED1141191748
Medication	chlorphenamine	299	Y	Y	N	https://biobankengine.stanford.edu/coding/MED1140909790
Medication	pariet 10mg e / c tablet	299	Y	Y	N	https://biobankengine.stanford.edu/coding/MED1141168590
Medication	norethisterone	298	Y	Y	N	https://biobankengine.stanford.edu/coding/MED1140868580
Medication	indomethacin	298	Y	Y	N	https://biobankengine.stanford.edu/coding/MED1140871336
Medication	cialis 10mg tablet	298	Y	Y	N	https://biobankengine.stanford.edu/coding/MED1141187814
Medication	timoptol 0.25% eye drops	297	Y	Y	N	https://biobankengine.stanford.edu/coding/MED1140881882
Medication	calcium carbonate+colecalciferol 1.25g / 5micrograms tablet	297	Y	Y	N	https://biobankengine.stanford.edu/coding/MED1141180936
Medication	persantin 25mg tablet	296	Y	Y	N	https://biobankengine.stanford.edu/coding/MED1140861780
Medication	cardioplen xl 5mg m / r tablet	295	Y	Y	N	https://biobankengine.stanford.edu/coding/MED1141199858
Medication	trandolapril	292	Y	N	N	https://biobankengine.stanford.edu/coding/MED1140860904
Medication	zoladex 3.6mg implant	291	Y	Y	N	https://biobankengine.stanford.edu/coding/MED1140870196
Medication	ismn - isosorbide mononitrate	290	Y	Y	N	https://biobankengine.stanford.edu/coding/MED1140888762
Medication	co-amilozide	289	Y	Y	N	https://biobankengine.stanford.edu/coding/MED1140923276
Medication	eprosartan	289	Y	Y	N	https://biobankengine.stanford.edu/coding/MED1141171336
Medication	salazopyrin 500mg tablet	287	Y	Y	N	https://biobankengine.stanford.edu/coding/MED1140865670
Medication	doublebase gel	287	Y	Y	N	https://biobankengine.stanford.edu/coding/MED1141174032
Medication	kelp+garlic product	286	Y	Y	N	https://biobankengine.stanford.edu/coding/MED1140911638
Medication	becloforte 250micrograms inhaler	283	Y	Y	N	https://biobankengine.stanford.edu/coding/MED1140862380
Medication	topiramate	283	Y	Y	N	https://biobankengine.stanford.edu/coding/MED1140923484
Medication	solpadol capsule	280	Y	Y	N	https://biobankengine.stanford.edu/coding/MED1141168122
Medication	hypromellose product	278	Y	Y	N	https://biobankengine.stanford.edu/coding/MED1141157458
Medication	climagest 1mg tablet	276	Y	Y	N	https://biobankengine.stanford.edu/coding/MED1140864196
Medication	risperidone	276	Y	Y	N	https://biobankengine.stanford.edu/coding/MED1140867444
Medication	cefalexin	275	Y	N	N	https://biobankengine.stanford.edu/coding/MED1141180392
Medication	lecithin product	274	Y	Y	Y	https://biobankengine.stanford.edu/coding/MED1140911640
Medication	creon e / c granules in capsule	273	Y	Y	N	https://biobankengine.stanford.edu/coding/MED1140866026
Medication	dovonex 50micrograms / g cream	272	Y	Y	N	https://biobankengine.stanford.edu/coding/MED1140864184
Medication	sulphasalazine	272	Y	Y	N	https://biobankengine.stanford.edu/coding/MED1140865668
Medication	carbocisteine	269	Y	Y	N	https://biobankengine.stanford.edu/coding/MED1140862944
Medication	zantac 75 tablet	269	Y	Y	N	https://biobankengine.stanford.edu/coding/MED1140916980
Medication	xalacom 0.005% / 0.5% eye drops	269	Y	Y	Y	https://biobankengine.stanford.edu/coding/MED1141184726
Medication	cardura 1mg tablet	264	Y	Y	N	https://biobankengine.stanford.edu/coding/MED1140860690
Medication	iron+folic acid	263	Y	Y	Y	https://biobankengine.stanford.edu/coding/MED1140870306
Medication	cinnarizine	262	Y	Y	N	https://biobankengine.stanford.edu/coding/MED1140883524
Medication	lymecycline	257	Y	Y	N	https://biobankengine.stanford.edu/coding/MED1140873474
Medication	colchicine	256	Y	Y	N	https://biobankengine.stanford.edu/coding/MED1140875486
Medication	imipramine	255	Y	Y	N	https://biobankengine.stanford.edu/coding/MED1140879630
Medication	fucibet cream	255	Y	Y	N	https://biobankengine.stanford.edu/coding/MED1140882776
Medication	penicillin v	253	Y	Y	N	https://biobankengine.stanford.edu/coding/MED1140888758
Medication	imodium 2mg capsule	251	Y	Y	N	https://biobankengine.stanford.edu/coding/MED1140865564
Medication	efexor 37.5mg tablet	248	Y	Y	N	https://biobankengine.stanford.edu/coding/MED1140916288
Medication	calcium+ergocalciferol tablet	247	Y	Y	N	https://biobankengine.stanford.edu/coding/MED1140877630
Medication	maxalt 5mg tablet	247	Y	Y	N	https://biobankengine.stanford.edu/coding/MED1141167940
Medication	peppermint oil product	246	Y	Y	N	https://biobankengine.stanford.edu/coding/MED1140865414
Medication	otomize ear spray	246	Y	Y	N	https://biobankengine.stanford.edu/coding/MED1140882728
Medication	fluvastatin	241	Y	Y	N	https://biobankengine.stanford.edu/coding/MED1140888594
Medication	airomir 100micrograms cfc-free inhaler	241	Y	Y	N	https://biobankengine.stanford.edu/coding/MED1140917034
Medication	azopt 10mg / ml eye drops	240	Y	Y	N	https://biobankengine.stanford.edu/coding/MED1141176288
Medication	uniphyllin continus 200mg m / r tablet	236	Y	Y	N	https://biobankengine.stanford.edu/coding/MED1140862438
Medication	tylex capsule	236	Y	Y	N	https://biobankengine.stanford.edu/coding/MED1140871680
Medication	plavix 75mg tablet	236	Y	Y	N	https://biobankengine.stanford.edu/coding/MED1141168322
Medication	mycophenolate	234	Y	Y	N	https://biobankengine.stanford.edu/coding/MED1140925978
Medication	carmellose	233	Y	Y	N	https://biobankengine.stanford.edu/coding/MED1140883968
Medication	fosinopril	233	Y	Y	N	https://biobankengine.stanford.edu/coding/MED1140888556
Medication	tacrolimus	228	Y	Y	N	https://biobankengine.stanford.edu/coding/MED1140911642
Medication	hepacon b12 1mg / 1ml injection	226	Y	Y	N	https://biobankengine.stanford.edu/coding/MED1140858452
Medication	captopril	224	Y	N	N	https://biobankengine.stanford.edu/coding/MED1140860750
Medication	sodium thyroxine	224	Y	Y	N	https://biobankengine.stanford.edu/coding/MED1140910814
Medication	trospium	224	Y	Y	N	https://biobankengine.stanford.edu/coding/MED1141171496
Medication	estriol product	224	Y	Y	N	https://biobankengine.stanford.edu/coding/MED1141181594
Medication	senokot 7.5mg tablet	223	Y	Y	N	https://biobankengine.stanford.edu/coding/MED1140851088
Medication	diprosalic ointment	223	Y	Y	N	https://biobankengine.stanford.edu/coding/MED1140882618
Medication	nasobec aqueous 50micrograms nasal spray	223	Y	Y	N	https://biobankengine.stanford.edu/coding/MED1141145638
Medication	calcium carbonate+cholecalciferol 1.25g / 5micrograms tablet	222	Y	Y	N	https://biobankengine.stanford.edu/coding/MED1140871052
Medication	ferrous salt product	222	Y	Y	Y	https://biobankengine.stanford.edu/coding/MED1140888390
Medication	iron sulphate	222	Y	Y	N	https://biobankengine.stanford.edu/coding/MED1140910548
Medication	pramipexole	221	Y	Y	N	https://biobankengine.stanford.edu/coding/MED1141164060
Medication	exemestane	221	Y	Y	N	https://biobankengine.stanford.edu/coding/MED1141171100
Medication	plaquenil 200mg tablet	220	Y	Y	N	https://biobankengine.stanford.edu/coding/MED1140875392
Medication	normacol granules	220	Y	N	N	https://biobankengine.stanford.edu/coding/MED1140881474
Medication	oestrogen product	220	Y	Y	N	https://biobankengine.stanford.edu/coding/MED1140884622
Medication	levetiracetam	220	Y	N	N	https://biobankengine.stanford.edu/coding/MED1141171932
Medication	dexamethasone+hypromellose 0.1% / 0.5% eye drops	219	Y	Y	N	https://biobankengine.stanford.edu/coding/MED1141169844
Medication	lodine 200mg tablet	217	Y	Y	N	https://biobankengine.stanford.edu/coding/MED1140871196
Medication	nabumetone	217	Y	Y	N	https://biobankengine.stanford.edu/coding/MED1140875336
Medication	flomax mr 400micrograms m / r capsule	217	Y	Y	N	https://biobankengine.stanford.edu/coding/MED1140926940
Medication	quinapril	216	Y	Y	N	https://biobankengine.stanford.edu/coding/MED1140860728
Medication	dilzem sr 60mg long acting m / r capsule	216	Y	Y	N	https://biobankengine.stanford.edu/coding/MED1140861166
Medication	rosiglitazone 1mg / metformin 500mg tablet	216	Y	Y	N	https://biobankengine.stanford.edu/coding/MED1141189090
Medication	bisacodyl	215	Y	Y	N	https://biobankengine.stanford.edu/coding/MED1140865786
Medication	nasacort 55micrograms aqueous nasal spray	215	Y	Y	N	https://biobankengine.stanford.edu/coding/MED1141146508
Medication	combivent inhaler	214	Y	Y	N	https://biobankengine.stanford.edu/coding/MED1140864734
Medication	loestrin 20 tablet	214	Y	Y	N	https://biobankengine.stanford.edu/coding/MED1140869324
Medication	zanidip 10mg tablet	213	Y	Y	N	https://biobankengine.stanford.edu/coding/MED1141153032
Medication	procyclidine	211	Y	Y	N	https://biobankengine.stanford.edu/coding/MED1140883476
Medication	femseven 50 patch	211	Y	N	N	https://biobankengine.stanford.edu/coding/MED1140923738
Medication	nuvelle tablet	209	Y	Y	N	https://biobankengine.stanford.edu/coding/MED1140868518
Medication	oilatum cream	209	Y	Y	N	https://biobankengine.stanford.edu/coding/MED1140878324
Medication	vitamin b1 preparation	209	Y	Y	N	https://biobankengine.stanford.edu/coding/MED1140909872
Medication	leflunomide	208	Y	Y	N	https://biobankengine.stanford.edu/coding/MED1141166294
Medication	minocycline	207	Y	Y	N	https://biobankengine.stanford.edu/coding/MED1140873480
Medication	fludrocortisone	207	Y	Y	Y	https://biobankengine.stanford.edu/coding/MED1140884672
Medication	travoprost	207	Y	Y	N	https://biobankengine.stanford.edu/coding/MED1141185316
Medication	hydroxycarbamide	206	Y	Y	N	https://biobankengine.stanford.edu/coding/MED1141195044
Medication	progynova 1mg tablet	205	Y	Y	N	https://biobankengine.stanford.edu/coding/MED1140868460
Medication	liquifilm tears 1.4% eye drops	205	Y	Y	N	https://biobankengine.stanford.edu/coding/MED1140878186
Medication	avandamet 1mg / 500mg tablet	205	Y	Y	N	https://biobankengine.stanford.edu/coding/MED1141189094
Medication	proctosedyl ointment	201	Y	Y	N	https://biobankengine.stanford.edu/coding/MED1140881446
Medication	isotard 25xl m / r tablet	201	Y	Y	N	https://biobankengine.stanford.edu/coding/MED1141168108
Medication	logynon tablet	198	Y	Y	N	https://biobankengine.stanford.edu/coding/MED1140869176
Medication	tetralysal 300 capsule	198	Y	Y	N	https://biobankengine.stanford.edu/coding/MED1140873476
Medication	prednisolone product	198	Y	Y	N	https://biobankengine.stanford.edu/coding/MED1141157402
Medication	nicotine product	197	Y	Y	N	https://biobankengine.stanford.edu/coding/MED1140872492
Medication	brinzolamide	197	Y	Y	N	https://biobankengine.stanford.edu/coding/MED1141176284
Medication	asacol mr 400mg e / c tablet	197	Y	Y	N	https://biobankengine.stanford.edu/coding/MED1141188658
Medication	cyclizine	196	Y	Y	N	https://biobankengine.stanford.edu/coding/MED1140868080
Medication	celebrex 200mg capsule	196	Y	Y	N	https://biobankengine.stanford.edu/coding/MED1141176670
Medication	allergy relief antihistamine 4mg tablet	196	Y	Y	N	https://biobankengine.stanford.edu/coding/MED1141194224
Medication	amiloride	192	Y	Y	N	https://biobankengine.stanford.edu/coding/MED1140888512
Medication	climesse tablet	192	Y	Y	N	https://biobankengine.stanford.edu/coding/MED1140926430
Medication	testogel 50mg gel 5g sachet	192	Y	Y	N	https://biobankengine.stanford.edu/coding/MED1141193272
Medication	hormonin tablet	191	Y	Y	N	https://biobankengine.stanford.edu/coding/MED1140868458
Medication	metronidazole	190	Y	Y	N	https://biobankengine.stanford.edu/coding/MED1140874014
Medication	zapain caplet	189	Y	Y	N	https://biobankengine.stanford.edu/coding/MED1141178052
Medication	arcoxia 60mg tablet	189	Y	Y	N	https://biobankengine.stanford.edu/coding/MED1141180148
Medication	ventolin 2mg tablet	188	Y	Y	N	https://biobankengine.stanford.edu/coding/MED1140862060
Medication	ciprofloxacin	188	Y	Y	N	https://biobankengine.stanford.edu/coding/MED1140874138
Medication	flucloxacillin	187	Y	N	N	https://biobankengine.stanford.edu/coding/MED1140872694
Medication	rhinocort 50micrograms nasal spray	187	Y	N	N	https://biobankengine.stanford.edu/coding/MED1140876146
Medication	senna product	187	Y	Y	N	https://biobankengine.stanford.edu/coding/MED1141157178
Medication	cialis 20mg tablet	187	Y	Y	N	https://biobankengine.stanford.edu/coding/MED1141187818
Medication	imdur 60mg durule	184	Y	Y	N	https://biobankengine.stanford.edu/coding/MED1140860976
Medication	vitamin a	182	Y	Y	N	https://biobankengine.stanford.edu/coding/MED1140852756
Medication	half-inderal la 80mg m / r capsule	182	Y	Y	N	https://biobankengine.stanford.edu/coding/MED1140866800
Medication	Fluvastatin	181	Y	Y	N	https://biobankengine.stanford.edu/coding/MED1000000003
Medication	istin 5mg tablet	181	Y	Y	N	https://biobankengine.stanford.edu/coding/MED1140861202
Medication	phyllocontin continus 225mg m / r tablet	181	Y	N	N	https://biobankengine.stanford.edu/coding/MED1140862266
Medication	movelat gel	181	Y	N	N	https://biobankengine.stanford.edu/coding/MED1140875632
Medication	triamcinolone	180	Y	Y	N	https://biobankengine.stanford.edu/coding/MED1140868426
Medication	magnesium citrate	179	Y	Y	N	https://biobankengine.stanford.edu/coding/MED1140865872
Medication	cilest tablet	179	Y	Y	N	https://biobankengine.stanford.edu/coding/MED1140869346
Medication	premique cycle 10mg tablet	179	Y	Y	N	https://biobankengine.stanford.edu/coding/MED1140922806
Medication	coversyl 2mg tablet	178	Y	Y	N	https://biobankengine.stanford.edu/coding/MED1140860802
Medication	xatral 2.5mg tablet	176	Y	Y	N	https://biobankengine.stanford.edu/coding/MED1140864472
Medication	piroxicam	176	Y	Y	N	https://biobankengine.stanford.edu/coding/MED1140871666
Medication	slozem 120mg m / r capsule	176	Y	Y	N	https://biobankengine.stanford.edu/coding/MED1140911698
Medication	lorazepam	175	Y	Y	N	https://biobankengine.stanford.edu/coding/MED1140863302
Medication	progesterone product	175	Y	N	N	https://biobankengine.stanford.edu/coding/MED1140868588
Medication	chlorpromazine	175	Y	Y	N	https://biobankengine.stanford.edu/coding/MED1140879658
Medication	flu - influenza vaccine	175	Y	Y	N	https://biobankengine.stanford.edu/coding/MED1140910498
Medication	adipine mr 10 m / r tablet	175	Y	N	N	https://biobankengine.stanford.edu/coding/MED1140923572
Medication	implanon 68mg subdermal implant	175	Y	Y	N	https://biobankengine.stanford.edu/coding/MED1141166200
Medication	dothiepin	174	Y	Y	N	https://biobankengine.stanford.edu/coding/MED1140879628
Medication	paramax tablet	173	Y	Y	N	https://biobankengine.stanford.edu/coding/MED1140872036
Medication	cymalon cranberry 1.5g / 5ml liquid	173	Y	Y	N	https://biobankengine.stanford.edu/coding/MED1141200108
Medication	lisinopril+hydrochlorothiazide 10mg / 12.5mg tablet	172	Y	Y	N	https://biobankengine.stanford.edu/coding/MED1140864952
Medication	terazosin	172	Y	Y	N	https://biobankengine.stanford.edu/coding/MED1140879798
Medication	ismo - isosorbide mononitrate	172	Y	Y	Y	https://biobankengine.stanford.edu/coding/MED1140910512
Medication	codeine phosphate+kaolin 10mg / 3g / 10ml mixture	171	Y	Y	N	https://biobankengine.stanford.edu/coding/MED1140865654
Medication	manevac granules	171	Y	Y	N	https://biobankengine.stanford.edu/coding/MED1140879392
Medication	mucodyne 375mg capsule	170	Y	Y	N	https://biobankengine.stanford.edu/coding/MED1140862952
Medication	cipramil 10mg tablet	169	Y	Y	N	https://biobankengine.stanford.edu/coding/MED1141151946
Medication	hydroxyzine	168	Y	Y	N	https://biobankengine.stanford.edu/coding/MED1140883656
Medication	vascalpha 5mg m / r tablet	168	Y	N	N	https://biobankengine.stanford.edu/coding/MED1141190160
Medication	tramacet 325mg / 37.5mg tablet	168	Y	Y	Y	https://biobankengine.stanford.edu/coding/MED1141190960
Medication	angitil sr 90 m / r capsule	167	Y	Y	N	https://biobankengine.stanford.edu/coding/MED1140917428
Medication	clobetasone	166	Y	Y	N	https://biobankengine.stanford.edu/coding/MED1140884696
Medication	viagra 50mg tablet	166	Y	Y	N	https://biobankengine.stanford.edu/coding/MED1141168946
Medication	zimovane ls 3.75mg tablet	164	Y	Y	N	https://biobankengine.stanford.edu/coding/MED1140928004
Medication	zumenon 1mg tablet	164	Y	Y	N	https://biobankengine.stanford.edu/coding/MED1140928878
Medication	forceval capsule	163	Y	N	N	https://biobankengine.stanford.edu/coding/MED1140870488
Medication	magnesium carbonate	163	Y	Y	N	https://biobankengine.stanford.edu/coding/MED1140881320
Medication	rennie duo oral suspension	163	Y	N	N	https://biobankengine.stanford.edu/coding/MED1141166086
Medication	oil of peppermint	162	Y	Y	N	https://biobankengine.stanford.edu/coding/MED1140910698
Medication	sinemet-62.5 tablet	162	Y	N	N	https://biobankengine.stanford.edu/coding/MED1141164872
Medication	didronel 200mg tablet	161	Y	N	N	https://biobankengine.stanford.edu/coding/MED1140868772
Medication	tenofovir	161	Y	Y	N	https://biobankengine.stanford.edu/coding/MED1141179764
Medication	beclomist 50micrograms nasal spray	160	Y	Y	N	https://biobankengine.stanford.edu/coding/MED1141167708
Medication	viagra 100mg tablet	160	Y	Y	N	https://biobankengine.stanford.edu/coding/MED1141168948
Medication	motilium 10mg tablet	159	Y	Y	N	https://biobankengine.stanford.edu/coding/MED1140867998
Medication	pyridoxine preparation	159	Y	Y	N	https://biobankengine.stanford.edu/coding/MED1140888362
Medication	ursodeoxycholic acid	159	Y	Y	N	https://biobankengine.stanford.edu/coding/MED1141173328
Medication	acyclovir	158	Y	Y	N	https://biobankengine.stanford.edu/coding/MED1140909954
Medication	ispaghula husk product	156	Y	Y	Y	https://biobankengine.stanford.edu/coding/MED1141157494
Medication	strontium product	156	Y	Y	N	https://biobankengine.stanford.edu/coding/MED1141200708
Medication	dermol 500 lotion	155	Y	Y	N	https://biobankengine.stanford.edu/coding/MED1140927320
Medication	coaprovel 150mg / 12.5mg tablet	154	Y	Y	N	https://biobankengine.stanford.edu/coding/MED1141172686
Medication	hyoscine butylbromide	153	Y	Y	N	https://biobankengine.stanford.edu/coding/MED1140865394
Medication	mercilon tablet	153	Y	Y	N	https://biobankengine.stanford.edu/coding/MED1140869164
Medication	norgeston tablet	153	Y	Y	Y	https://biobankengine.stanford.edu/coding/MED1140869370
Medication	lyrica 25mg capsule	153	Y	Y	N	https://biobankengine.stanford.edu/coding/MED1141200072
Medication	azithromycin	152	Y	Y	N	https://biobankengine.stanford.edu/coding/MED1140873642
Medication	betnesol 0.1% eye / ear / nose drops	152	Y	N	N	https://biobankengine.stanford.edu/coding/MED1140882626
Medication	budesonide product	150	Y	N	N	https://biobankengine.stanford.edu/coding/MED1141157418
Medication	keppra 250mg tablet	150	Y	Y	N	https://biobankengine.stanford.edu/coding/MED1141171940
Medication	merbentyl 10mg tablet	149	Y	N	N	https://biobankengine.stanford.edu/coding/MED1140865382
Medication	questran 4g / sachet powder	148	Y	Y	N	https://biobankengine.stanford.edu/coding/MED1140861936
Medication	ketoprofen	148	Y	Y	N	https://biobankengine.stanford.edu/coding/MED1140871506
Medication	viagra 25mg tablet	148	Y	Y	N	https://biobankengine.stanford.edu/coding/MED1141168944
Medication	reductil 10mg capsule	148	Y	Y	N	https://biobankengine.stanford.edu/coding/MED1141174508
Medication	tears naturale eye drops	147	Y	Y	Y	https://biobankengine.stanford.edu/coding/MED1140878172
Medication	brimonidine tartrate	147	Y	Y	N	https://biobankengine.stanford.edu/coding/MED1141150750
Medication	indivina 1mg / 2.5mg tablet	147	Y	Y	N	https://biobankengine.stanford.edu/coding/MED1141172436
Medication	dorzolamide	146	Y	N	N	https://biobankengine.stanford.edu/coding/MED1140922714
Medication	micardis 20mg tablet	146	Y	Y	N	https://biobankengine.stanford.edu/coding/MED1141172492
Medication	evista 60mg tablet	145	Y	N	N	https://biobankengine.stanford.edu/coding/MED1141168578
Medication	zirtek allergy 10mg tablet	145	Y	Y	N	https://biobankengine.stanford.edu/coding/MED1141180662
Medication	madopar 62.5 capsule	144	Y	Y	N	https://biobankengine.stanford.edu/coding/MED1140872338
Medication	gamolenic acid	143	Y	Y	Y	https://biobankengine.stanford.edu/coding/MED1140880072
Medication	monomax xl 60mg m / r tablet	143	Y	Y	N	https://biobankengine.stanford.edu/coding/MED1141172698
Medication	menophase tablet	142	Y	Y	N	https://biobankengine.stanford.edu/coding/MED1140912212
Medication	cyanocobalamin product	141	Y	Y	N	https://biobankengine.stanford.edu/coding/MED1140870512
Medication	serc-8 tablet	140	Y	N	N	https://biobankengine.stanford.edu/coding/MED1140868064
Medication	amantadine	140	Y	N	N	https://biobankengine.stanford.edu/coding/MED1140879644
Medication	formoterol	140	Y	Y	N	https://biobankengine.stanford.edu/coding/MED1141195224
Medication	sodium cromoglycate	139	Y	Y	N	https://biobankengine.stanford.edu/coding/MED1140862526
Medication	zirtek 10mg tablet	139	Y	Y	N	https://biobankengine.stanford.edu/coding/MED1140862770
Medication	sodium bicarbonate	139	Y	Y	N	https://biobankengine.stanford.edu/coding/MED1140877826
Medication	nitromin 400micrograms cfc-free spray	139	Y	Y	N	https://biobankengine.stanford.edu/coding/MED1141145630
Medication	depakote 250mg e / c tablet	139	Y	Y	N	https://biobankengine.stanford.edu/coding/MED1141172838
Medication	tetracycline	138	Y	N	N	https://biobankengine.stanford.edu/coding/MED1140873450
Medication	oestrogel 0.06% gel	138	Y	N	N	https://biobankengine.stanford.edu/coding/MED1141167206
Medication	balsalazide disodium	137	Y	Y	N	https://biobankengine.stanford.edu/coding/MED1141153242
Medication	anusol cream	136	Y	Y	N	https://biobankengine.stanford.edu/coding/MED1140865816
Medication	glibenclamide	136	Y	N	N	https://biobankengine.stanford.edu/coding/MED1140874718
Medication	oramorph 10mg / 5ml oral solution	136	Y	N	N	https://biobankengine.stanford.edu/coding/MED1140882272
Medication	phenobarbitone	136	Y	Y	N	https://biobankengine.stanford.edu/coding/MED2038460068
Medication	enalapril maleate+hydrochlorothiazide 20mg / 12.5mg tablet	135	Y	N	N	https://biobankengine.stanford.edu/coding/MED1140860790
Medication	zydol 50mg capsule	135	Y	Y	N	https://biobankengine.stanford.edu/coding/MED1140865000
Medication	canesten 1% cream	135	Y	Y	N	https://biobankengine.stanford.edu/coding/MED1140878530
Medication	mirapexin 0.088mg tablet	135	Y	Y	N	https://biobankengine.stanford.edu/coding/MED1141164068
Medication	vardenafil	135	Y	Y	N	https://biobankengine.stanford.edu/coding/MED1141192248
Medication	cozaar-comp 50mg / 12.5mg tablet	134	Y	N	N	https://biobankengine.stanford.edu/coding/MED1141151018
Medication	care cetirizine hayfever relief 10mg tablet	134	Y	Y	N	https://biobankengine.stanford.edu/coding/MED1141187230
Medication	synalar 1:10 cream	132	Y	Y	Y	https://biobankengine.stanford.edu/coding/MED1140913292
Medication	asasantin retard m / r capsule	132	Y	Y	N	https://biobankengine.stanford.edu/coding/MED1141167848
Medication	arcoxia 90mg tablet	132	Y	N	N	https://biobankengine.stanford.edu/coding/MED1141180150
Medication	humira 40mg injection solution 0.8ml prefilled syringe	130	Y	Y	Y	https://biobankengine.stanford.edu/coding/MED1141188594
Medication	protelos 2g sachets	130	Y	N	N	https://biobankengine.stanford.edu/coding/MED1141200768
Medication	celiprolol	129	Y	N	N	https://biobankengine.stanford.edu/coding/MED1140879762
Medication	irbesartan+hydrochlorothiazide 150mg / 12.5mg tablet	129	Y	Y	N	https://biobankengine.stanford.edu/coding/MED1141172682
Medication	securon 40mg tablet	128	Y	Y	N	https://biobankengine.stanford.edu/coding/MED1140866466
Medication	dexamethasone	128	Y	Y	N	https://biobankengine.stanford.edu/coding/MED1140874816
Medication	sno-tears eye drops	128	Y	Y	N	https://biobankengine.stanford.edu/coding/MED1140878184
Medication	chlorpheniramine	128	Y	Y	N	https://biobankengine.stanford.edu/coding/MED1140883520
Medication	oxycodone hydrochloride	128	Y	Y	N	https://biobankengine.stanford.edu/coding/MED1141171038
Medication	kapake tablet	127	Y	N	N	https://biobankengine.stanford.edu/coding/MED1140864070
Medication	nefopam	127	Y	Y	Y	https://biobankengine.stanford.edu/coding/MED1140884560
Medication	clobetasol	127	Y	Y	N	https://biobankengine.stanford.edu/coding/MED1140888074
Medication	solpadeine capsule	127	Y	Y	Y	https://biobankengine.stanford.edu/coding/MED1141168650
Medication	eltroxin 25micrograms tablet	127	Y	N	N	https://biobankengine.stanford.edu/coding/MED1141178036
Medication	buccastem 3mg tablet	126	Y	Y	N	https://biobankengine.stanford.edu/coding/MED1140868192
Medication	clotrimazole	126	Y	Y	N	https://biobankengine.stanford.edu/coding/MED1140880288
Medication	inderal 10mg tablet	124	Y	Y	N	https://biobankengine.stanford.edu/coding/MED1140866804
Medication	desmopressin	124	Y	Y	N	https://biobankengine.stanford.edu/coding/MED1140868816
Medication	dixarit 25mcg tablet	124	Y	Y	N	https://biobankengine.stanford.edu/coding/MED1140871984
Medication	capasal shampoo	124	Y	Y	N	https://biobankengine.stanford.edu/coding/MED1140878512
Medication	b12 - cyanocobalamin prep	124	Y	N	N	https://biobankengine.stanford.edu/coding/MED1140912228
Medication	macrogol ointment	123	Y	Y	N	https://biobankengine.stanford.edu/coding/MED1140854076
Medication	amitriptyline hydrochloride+perphenazine 10mg / 2mg tablet	123	Y	N	N	https://biobankengine.stanford.edu/coding/MED1140867948
Medication	fentanyl	123	Y	Y	N	https://biobankengine.stanford.edu/coding/MED1140880956
Medication	hydroxocobalamin product	122	Y	Y	N	https://biobankengine.stanford.edu/coding/MED1140870504
Medication	indoramin	122	Y	Y	Y	https://biobankengine.stanford.edu/coding/MED1140879782
Medication	berocca effervescent tablet	122	Y	N	N	https://biobankengine.stanford.edu/coding/MED1141188210
Medication	marvelon tablet	121	Y	Y	N	https://biobankengine.stanford.edu/coding/MED1140869162
Medication	migril tablet	120	Y	Y	N	https://biobankengine.stanford.edu/coding/MED1140872058
Medication	nedocromil	120	Y	Y	N	https://biobankengine.stanford.edu/coding/MED1140883706
Medication	phenobarbital	120	Y	Y	N	https://biobankengine.stanford.edu/coding/MED1140910706
Medication	co-careldopa	119	Y	Y	N	https://biobankengine.stanford.edu/coding/MED1140882112
Medication	protium 20mg e / c tablet	118	Y	Y	N	https://biobankengine.stanford.edu/coding/MED1141164616
Medication	codipar caplet	118	Y	N	N	https://biobankengine.stanford.edu/coding/MED1141187304
Medication	phenoxymethylpenicillin	117	Y	N	N	https://biobankengine.stanford.edu/coding/MED1140872590
Medication	maxidex eye drops	117	Y	Y	N	https://biobankengine.stanford.edu/coding/MED1140882722
Medication	liothyronine	117	Y	Y	N	https://biobankengine.stanford.edu/coding/MED1140884512
Medication	felendil xl 5mg m / r tablet	117	Y	Y	N	https://biobankengine.stanford.edu/coding/MED1141188836
Medication	bendroflumethiazide+potassium 2.5mg / 7.7mmol m / r tablet	117	Y	Y	N	https://biobankengine.stanford.edu/coding/MED1141194800
Medication	cabergoline	116	Y	Y	N	https://biobankengine.stanford.edu/coding/MED1140864566
Medication	oestradiol product	116	Y	Y	N	https://biobankengine.stanford.edu/coding/MED1140868456
Medication	kalms tablet	116	Y	Y	N	https://biobankengine.stanford.edu/coding/MED1140911636
Medication	deep relief ibuprofen gel	116	Y	Y	N	https://biobankengine.stanford.edu/coding/MED1140911750
Medication	loratadine product	116	Y	N	N	https://biobankengine.stanford.edu/coding/MED1141157324
Medication	isosorbide dinitrate	115	Y	N	N	https://biobankengine.stanford.edu/coding/MED1140861008
Medication	polytar liquid	114	Y	Y	N	https://biobankengine.stanford.edu/coding/MED1140878498
Medication	antihypertensive	114	Y	Y	N	https://biobankengine.stanford.edu/coding/MED1140888578
Medication	salbuvent 100micrograms inhaler	113	Y	Y	N	https://biobankengine.stanford.edu/coding/MED1140855380
Medication	salbutamol+ipratropium 100micrograms / 20micrograms inhaler	113	Y	N	N	https://biobankengine.stanford.edu/coding/MED1140864966
Medication	mometasone furoate 0.1% ointment	113	Y	Y	N	https://biobankengine.stanford.edu/coding/MED1140888176
Medication	cetraben emollient cream	113	Y	Y	N	https://biobankengine.stanford.edu/coding/MED1141185986
Medication	beclomethasone dipropionate+salbutamol	112	Y	Y	N	https://biobankengine.stanford.edu/coding/MED1140881938
Medication	femara 2.5mg tablet	112	Y	N	N	https://biobankengine.stanford.edu/coding/MED1141145900
Medication	almotriptan	112	Y	N	N	https://biobankengine.stanford.edu/coding/MED1141172728
Medication	clarithromycin	111	Y	Y	N	https://biobankengine.stanford.edu/coding/MED1140873634
Medication	dovonex 50micrograms / g ointment	111	Y	Y	N	https://biobankengine.stanford.edu/coding/MED1140878378
Medication	natrilix sr 1.5mg m / r tablet	111	Y	N	N	https://biobankengine.stanford.edu/coding/MED1141146378
Medication	acrivastine	110	Y	N	N	https://biobankengine.stanford.edu/coding/MED1140862760
Medication	perindopril+indapamide	109	Y	Y	N	https://biobankengine.stanford.edu/coding/MED1141180592
Medication	bromelains	108	Y	N	N	https://biobankengine.stanford.edu/coding/MED1140853200
Medication	glandosane plain spray	108	Y	N	N	https://biobankengine.stanford.edu/coding/MED1140876384
Medication	alphagan 0.2% eye drops	108	Y	N	N	https://biobankengine.stanford.edu/coding/MED1141150754
Medication	dorzolamide+timolol	108	Y	N	N	https://biobankengine.stanford.edu/coding/MED1141169516
Medication	avodart 500micrograms capsule	108	Y	Y	N	https://biobankengine.stanford.edu/coding/MED1141192004
Medication	tridestra tablet	107	Y	N	N	https://biobankengine.stanford.edu/coding/MED1140921088
Medication	zestoretic 10 tablet	106	Y	Y	N	https://biobankengine.stanford.edu/coding/MED1140864618
Medication	solpadeine tablet	106	Y	N	N	https://biobankengine.stanford.edu/coding/MED1141168648
Medication	regulan 3.6g / sachet powder	105	Y	N	N	https://biobankengine.stanford.edu/coding/MED1140865762
Medication	trifluoperazine	105	Y	Y	N	https://biobankengine.stanford.edu/coding/MED1140868120
Medication	metronidazole product	105	Y	Y	N	https://biobankengine.stanford.edu/coding/MED1141157364
Medication	conjugated oestrogens	104	Y	Y	N	https://biobankengine.stanford.edu/coding/MED1140868406
Medication	movelat cream	104	Y	Y	N	https://biobankengine.stanford.edu/coding/MED1140875630
Medication	co-amoxiclav	104	Y	N	N	https://biobankengine.stanford.edu/coding/MED1140882374
Medication	dovonex scalp solution	104	Y	Y	N	https://biobankengine.stanford.edu/coding/MED1140910884
Medication	calfovit d3 powder for oral suspension	104	Y	N	N	https://biobankengine.stanford.edu/coding/MED1141191312
Medication	amisulpride	103	Y	N	N	https://biobankengine.stanford.edu/coding/MED1141153490
Medication	phenergan 10mg tablet	102	Y	N	N	https://biobankengine.stanford.edu/coding/MED1140862810
Medication	nizatidine	102	Y	Y	N	https://biobankengine.stanford.edu/coding/MED1140865618
Medication	ascorbic acid product	102	Y	Y	N	https://biobankengine.stanford.edu/coding/MED1140870932
Medication	oestrogel 1.25g gel	102	Y	Y	N	https://biobankengine.stanford.edu/coding/MED1140917450
Medication	oxis 6micrograms turbohaler	102	Y	N	N	https://biobankengine.stanford.edu/coding/MED1141153236
Medication	coversyl plus 4mg / 1.25mg tablet	102	Y	N	N	https://biobankengine.stanford.edu/coding/MED1141180598
Medication	sustanon 100 oily injection	101	Y	N	N	https://biobankengine.stanford.edu/coding/MED1140868538
Medication	piriteze 10mg tablet	101	Y	N	N	https://biobankengine.stanford.edu/coding/MED1141179830
Questionnaire (binary)	Wears glasses or contact lenses	302440	Y	Y	Y	https://biobankengine.stanford.edu/coding/BIN2207
Questionnaire (binary)	Worrier / anxious feelings	188518	Y	Y	Y	https://biobankengine.stanford.edu/coding/BIN1980
Questionnaire (binary)	Sensitivity / hurt feelings	184345	Y	Y	Y	https://biobankengine.stanford.edu/coding/BIN1950
Questionnaire (binary)	Worry too long after embarrassment	157254	Y	Y	Y	https://biobankengine.stanford.edu/coding/BIN2000
Questionnaire (binary)	Mood swings	150741	Y	Y	Y	https://biobankengine.stanford.edu/coding/BIN1920
Questionnaire (binary)	Miserableness	143813	Y	Y	Y	https://biobankengine.stanford.edu/coding/BIN1930
Questionnaire (binary)	Fed-up feelings	136434	Y	Y	Y	https://biobankengine.stanford.edu/coding/BIN1960
Questionnaire (binary)	Hearing difficulty / problems with background noise	127792	Y	Y	Y	https://biobankengine.stanford.edu/coding/BIN2257
Questionnaire (binary)	Seen doctor (GP) for nerves, anxiety, tension or depression	116603	Y	Y	Y	https://biobankengine.stanford.edu/coding/BIN2090
Questionnaire (binary)	Long-standing illness, disability or infirmity	109472	Y	Y	Y	https://biobankengine.stanford.edu/coding/BIN2188
Questionnaire (binary)	Had major operations	100476	Y	Y	Y	https://biobankengine.stanford.edu/coding/BIN2415
Questionnaire (binary)	Guilty feelings	95106	Y	Y	Y	https://biobankengine.stanford.edu/coding/BIN2030
Questionnaire (binary)	Irritability	92202	Y	Y	Y	https://biobankengine.stanford.edu/coding/BIN1940
Questionnaire (binary)	Risk taking	84500	Y	Y	Y	https://biobankengine.stanford.edu/coding/BIN2040
Questionnaire (binary)	Nervous feelings	79183	Y	Y	Y	https://biobankengine.stanford.edu/coding/BIN1970
Questionnaire (binary)	Ever used hormone-replacement therapy (HRT)	71776	Y	Y	Y	https://biobankengine.stanford.edu/coding/BIN2814
Questionnaire (binary)	Suffer from 'nerves'	70835	Y	Y	Y	https://biobankengine.stanford.edu/coding/BIN2010
Questionnaire (binary)	Other serious medical condition / disability diagnosed by doctor	69980	Y	Y	Y	https://biobankengine.stanford.edu/coding/BIN2473
Questionnaire (binary)	Ever depressed for a whole week	67453	Y	Y	Y	https://biobankengine.stanford.edu/coding/BIN4598
Questionnaire (binary)	Loneliness, isolation	60153	Y	Y	Y	https://biobankengine.stanford.edu/coding/BIN2020
Questionnaire (binary)	Back pain for 3+ months	59459	Y	Y	Y	https://biobankengine.stanford.edu/coding/BIN3571
Questionnaire (binary)	Knee pain for 3+ months	57847	Y	Y	Y	https://biobankengine.stanford.edu/coding/BIN3773
Questionnaire (binary)	Tense / 'highly strung'	57228	Y	Y	N	https://biobankengine.stanford.edu/coding/BIN1990
Questionnaire (binary)	Ever had stillbirth, spontaneous miscarriage or termination	56361	Y	Y	Y	https://biobankengine.stanford.edu/coding/BIN2774
Questionnaire (binary)	Neck / shoulder pain for 3+ months	53883	Y	Y	N	https://biobankengine.stanford.edu/coding/BIN3404
Questionnaire (binary)	Ever unenthusiastic / disinterested for a whole week	45120	Y	Y	Y	https://biobankengine.stanford.edu/coding/BIN4631
Questionnaire (binary)	Seen a psychiatrist for nerves, anxiety, tension or depression	38637	Y	Y	Y	https://biobankengine.stanford.edu/coding/BIN2100
Questionnaire (binary)	Fractured / broken bones in last 5 years	33636	Y	Y	Y	https://biobankengine.stanford.edu/coding/BIN2463
Questionnaire (binary)	Headaches for 3+ months	30503	Y	Y	Y	https://biobankengine.stanford.edu/coding/BIN3799
Questionnaire (binary)	Hip pain for 3+ months	30388	Y	Y	N	https://biobankengine.stanford.edu/coding/BIN3414
Questionnaire (binary)	Leg pain on walking	28151	Y	Y	Y	https://biobankengine.stanford.edu/coding/BIN4728
Questionnaire (binary)	Cancer diagnosed by doctor	27559	Y	Y	Y	https://biobankengine.stanford.edu/coding/BIN2453
Questionnaire (binary)	Ever highly irritable / argumentative for 2 days	21777	Y	Y	N	https://biobankengine.stanford.edu/coding/BIN4653
Questionnaire (binary)	Leg pain when walking uphill or hurrying	18528	Y	Y	Y	https://biobankengine.stanford.edu/coding/BIN5474
Questionnaire (binary)	Leg pain when standing still or sitting	17117	Y	Y	Y	https://biobankengine.stanford.edu/coding/BIN5452
Questionnaire (binary)	Diabetes diagnosed by doctor	16597	Y	Y	Y	https://biobankengine.stanford.edu/coding/BIN2443
Questionnaire (binary)	Chest pain due to walking ceases when standing still	15820	Y	Y	N	https://biobankengine.stanford.edu/coding/BIN3616
Questionnaire (binary)	Stomach / abdominal pain for 3+ months	15775	Y	Y	Y	https://biobankengine.stanford.edu/coding/BIN3741
Questionnaire (binary)	Leg pain when walking normally	15527	Y	Y	N	https://biobankengine.stanford.edu/coding/BIN5485
Questionnaire (binary)	Ever had hysterectomy (womb removed)	13545	Y	Y	Y	https://biobankengine.stanford.edu/coding/BIN3591
Questionnaire (binary)	Hearing aid user	11152	Y	Y	N	https://biobankengine.stanford.edu/coding/BIN3393
Questionnaire (binary)	Chest pain or discomfort walking normally	9083	Y	Y	N	https://biobankengine.stanford.edu/coding/BIN3606
Questionnaire (binary)	Leg pain in calf / calves	8970	Y	Y	Y	https://biobankengine.stanford.edu/coding/BIN5463
Questionnaire (binary)	Ever manic / hyper for 2 days	6696	Y	Y	N	https://biobankengine.stanford.edu/coding/BIN4642
Questionnaire (binary)	Leg pain when walking ever disappears while walking	5375	Y	Y	N	https://biobankengine.stanford.edu/coding/BIN5496
Questionnaire (binary)	Facial pains for 3+ months	2948	Y	Y	N	https://biobankengine.stanford.edu/coding/BIN4067
Questionnaire (binary)	Surgery on leg arteries (other than for varicose veins)	1008	Y	Y	N	https://biobankengine.stanford.edu/coding/BIN5529
Questionnaire (binary)	Gestational diabetes only	646	Y	Y	N	https://biobankengine.stanford.edu/coding/BIN4041
Questionnaire (binary)	Cochlear implant	107	Y	Y	N	https://biobankengine.stanford.edu/coding/BIN4792
Imaging	Inverted signal-to-noise ratio in T1	7060	Y	Y	N	https://biobankengine.stanford.edu/coding/INI25734
Imaging	Inverted contrast-to-noise ratio in T1	7060	Y	Y	N	https://biobankengine.stanford.edu/coding/INI25735
Imaging	Volumetric scaling from T1 head image to standard space	7059	Y	Y	N	https://biobankengine.stanford.edu/coding/INI25000
Imaging	Volume of peripheral cortical grey matter (normalised for head size)	7059	Y	Y	Y	https://biobankengine.stanford.edu/coding/INI25001
Imaging	Volume of peripheral cortical grey matter	7059	Y	Y	N	https://biobankengine.stanford.edu/coding/INI25002
Imaging	Volume of ventricular cerebrospinal fluid (normalised for head size)	7059	Y	Y	Y	https://biobankengine.stanford.edu/coding/INI25003
Imaging	Volume of ventricular cerebrospinal fluid	7059	Y	Y	Y	https://biobankengine.stanford.edu/coding/INI25004
Imaging	Volume of grey matter (normalised for head size)	7059	Y	Y	Y	https://biobankengine.stanford.edu/coding/INI25005
Imaging	Volume of grey matter	7059	Y	Y	N	https://biobankengine.stanford.edu/coding/INI25006
Imaging	Volume of white matter (normalised for head size)	7059	Y	Y	N	https://biobankengine.stanford.edu/coding/INI25007
Imaging	Volume of white matter	7059	Y	Y	N	https://biobankengine.stanford.edu/coding/INI25008
Imaging	Volume of brain, grey+white, normalised for head size	7059	Y	Y	Y	https://biobankengine.stanford.edu/coding/INI25009
Imaging	Volume of brain, grey+white	7059	Y	Y	N	https://biobankengine.stanford.edu/coding/INI25010
Imaging	Volume of thalamus (left)	7059	Y	Y	N	https://biobankengine.stanford.edu/coding/INI25011
Imaging	Volume of thalamus (right)	7059	Y	Y	N	https://biobankengine.stanford.edu/coding/INI25012
Imaging	Volume of caudate (left)	7059	Y	Y	N	https://biobankengine.stanford.edu/coding/INI25013
Imaging	Volume of caudate (right)	7059	Y	Y	N	https://biobankengine.stanford.edu/coding/INI25014
Imaging	Volume of putamen (left)	7059	Y	Y	N	https://biobankengine.stanford.edu/coding/INI25015
Imaging	Volume of putamen (right)	7059	Y	Y	N	https://biobankengine.stanford.edu/coding/INI25016
Imaging	Volume of pallidum (left)	7059	Y	Y	Y	https://biobankengine.stanford.edu/coding/INI25017
Imaging	Volume of pallidum (right)	7059	Y	Y	N	https://biobankengine.stanford.edu/coding/INI25018
Imaging	Volume of hippocampus (left)	7059	Y	Y	Y	https://biobankengine.stanford.edu/coding/INI25019
Imaging	Volume of hippocampus (right)	7059	Y	Y	N	https://biobankengine.stanford.edu/coding/INI25020
Imaging	Volume of amygdala (left)	7059	Y	Y	N	https://biobankengine.stanford.edu/coding/INI25021
Imaging	Volume of amygdala (right)	7059	Y	Y	N	https://biobankengine.stanford.edu/coding/INI25022
Imaging	Volume of accumbens (left)	7059	Y	Y	N	https://biobankengine.stanford.edu/coding/INI25023
Imaging	Volume of accumbens (right)	7059	Y	Y	N	https://biobankengine.stanford.edu/coding/INI25024
Imaging	Volume of brain stem + 4th ventricle	7059	Y	Y	N	https://biobankengine.stanford.edu/coding/INI25025
Imaging	Volume of grey matter in Frontal Pole (left)	7058	Y	Y	N	https://biobankengine.stanford.edu/coding/INI25782
Imaging	Volume of grey matter in Frontal Pole (right)	7058	Y	Y	N	https://biobankengine.stanford.edu/coding/INI25783
Imaging	Volume of grey matter in Insular Cortex (left)	7058	Y	Y	N	https://biobankengine.stanford.edu/coding/INI25784
Imaging	Volume of grey matter in Insular Cortex (right)	7058	Y	Y	N	https://biobankengine.stanford.edu/coding/INI25785
Imaging	Volume of grey matter in Superior Frontal Gyrus (left)	7058	Y	Y	Y	https://biobankengine.stanford.edu/coding/INI25786
Imaging	Volume of grey matter in Superior Frontal Gyrus (right)	7058	Y	Y	N	https://biobankengine.stanford.edu/coding/INI25787
Imaging	Volume of grey matter in Middle Frontal Gyrus (left)	7058	Y	Y	N	https://biobankengine.stanford.edu/coding/INI25788
Imaging	Volume of grey matter in Middle Frontal Gyrus (right)	7058	Y	Y	N	https://biobankengine.stanford.edu/coding/INI25789
Imaging	Volume of grey matter in Inferior Frontal Gyrus, pars triangularis (left)	7058	Y	Y	N	https://biobankengine.stanford.edu/coding/INI25790
Imaging	Volume of grey matter in Inferior Frontal Gyrus, pars triangularis (right)	7058	Y	Y	Y	https://biobankengine.stanford.edu/coding/INI25791
Imaging	Volume of grey matter in Inferior Frontal Gyrus, pars opercularis (left)	7058	Y	Y	N	https://biobankengine.stanford.edu/coding/INI25792
Imaging	Volume of grey matter in Inferior Frontal Gyrus, pars opercularis (right)	7058	Y	Y	N	https://biobankengine.stanford.edu/coding/INI25793
Imaging	Volume of grey matter in Precentral Gyrus (left)	7058	Y	Y	N	https://biobankengine.stanford.edu/coding/INI25794
Imaging	Volume of grey matter in Precentral Gyrus (right)	7058	Y	Y	N	https://biobankengine.stanford.edu/coding/INI25795
Imaging	Volume of grey matter in Temporal Pole (left)	7058	Y	Y	N	https://biobankengine.stanford.edu/coding/INI25796
Imaging	Volume of grey matter in Temporal Pole (right)	7058	Y	Y	N	https://biobankengine.stanford.edu/coding/INI25797
Imaging	Volume of grey matter in Superior Temporal Gyrus, anterior division (left)	7058	Y	Y	N	https://biobankengine.stanford.edu/coding/INI25798
Imaging	Volume of grey matter in Superior Temporal Gyrus, anterior division (right)	7058	Y	Y	Y	https://biobankengine.stanford.edu/coding/INI25799
Imaging	Volume of grey matter in Superior Temporal Gyrus, posterior division (left)	7058	Y	Y	N	https://biobankengine.stanford.edu/coding/INI25800
Imaging	Volume of grey matter in Superior Temporal Gyrus, posterior division (right)	7058	Y	Y	N	https://biobankengine.stanford.edu/coding/INI25801
Imaging	Volume of grey matter in Middle Temporal Gyrus, anterior division (left)	7058	Y	Y	N	https://biobankengine.stanford.edu/coding/INI25802
Imaging	Volume of grey matter in Middle Temporal Gyrus, anterior division (right)	7058	Y	Y	N	https://biobankengine.stanford.edu/coding/INI25803
Imaging	Volume of grey matter in Middle Temporal Gyrus, posterior division (left)	7058	Y	Y	N	https://biobankengine.stanford.edu/coding/INI25804
Imaging	Volume of grey matter in Middle Temporal Gyrus, posterior division (right)	7058	Y	Y	N	https://biobankengine.stanford.edu/coding/INI25805
Imaging	Volume of grey matter in Middle Temporal Gyrus, temporooccipital part (left)	7058	Y	Y	N	https://biobankengine.stanford.edu/coding/INI25806
Imaging	Volume of grey matter in Middle Temporal Gyrus, temporooccipital part (right)	7058	Y	Y	Y	https://biobankengine.stanford.edu/coding/INI25807
Imaging	Volume of grey matter in Inferior Temporal Gyrus, anterior division (left)	7058	Y	Y	N	https://biobankengine.stanford.edu/coding/INI25808
Imaging	Volume of grey matter in Inferior Temporal Gyrus, anterior division (right)	7058	Y	Y	N	https://biobankengine.stanford.edu/coding/INI25809
Imaging	Volume of grey matter in Inferior Temporal Gyrus, posterior division (left)	7058	Y	Y	N	https://biobankengine.stanford.edu/coding/INI25810
Imaging	Volume of grey matter in Inferior Temporal Gyrus, posterior division (right)	7058	Y	Y	N	https://biobankengine.stanford.edu/coding/INI25811
Imaging	Volume of grey matter in Inferior Temporal Gyrus, temporooccipital part (left)	7058	Y	Y	N	https://biobankengine.stanford.edu/coding/INI25812
Imaging	Volume of grey matter in Inferior Temporal Gyrus, temporooccipital part (right)	7058	Y	Y	Y	https://biobankengine.stanford.edu/coding/INI25813
Imaging	Volume of grey matter in Postcentral Gyrus (left)	7058	Y	Y	Y	https://biobankengine.stanford.edu/coding/INI25814
Imaging	Volume of grey matter in Postcentral Gyrus (right)	7058	Y	Y	N	https://biobankengine.stanford.edu/coding/INI25815
Imaging	Volume of grey matter in Superior Parietal Lobule (left)	7058	Y	Y	N	https://biobankengine.stanford.edu/coding/INI25816
Imaging	Volume of grey matter in Superior Parietal Lobule (right)	7058	Y	Y	N	https://biobankengine.stanford.edu/coding/INI25817
Imaging	Volume of grey matter in Supramarginal Gyrus, anterior division (left)	7058	Y	Y	Y	https://biobankengine.stanford.edu/coding/INI25818
Imaging	Volume of grey matter in Supramarginal Gyrus, anterior division (right)	7058	Y	Y	Y	https://biobankengine.stanford.edu/coding/INI25819
Imaging	Volume of grey matter in Supramarginal Gyrus, posterior division (left)	7058	Y	Y	N	https://biobankengine.stanford.edu/coding/INI25820
Imaging	Volume of grey matter in Supramarginal Gyrus, posterior division (right)	7058	Y	Y	N	https://biobankengine.stanford.edu/coding/INI25821
Imaging	Volume of grey matter in Angular Gyrus (left)	7058	Y	Y	N	https://biobankengine.stanford.edu/coding/INI25822
Imaging	Volume of grey matter in Angular Gyrus (right)	7058	Y	Y	N	https://biobankengine.stanford.edu/coding/INI25823
Imaging	Volume of grey matter in Lateral Occipital Cortex, superior division (left)	7058	Y	Y	N	https://biobankengine.stanford.edu/coding/INI25824
Imaging	Volume of grey matter in Lateral Occipital Cortex, superior division (right)	7058	Y	Y	N	https://biobankengine.stanford.edu/coding/INI25825
Imaging	Volume of grey matter in Lateral Occipital Cortex, inferior division (left)	7058	Y	Y	N	https://biobankengine.stanford.edu/coding/INI25826
Imaging	Volume of grey matter in Lateral Occipital Cortex, inferior division (right)	7058	Y	Y	Y	https://biobankengine.stanford.edu/coding/INI25827
Imaging	Volume of grey matter in Intracalcarine Cortex (left)	7058	Y	Y	N	https://biobankengine.stanford.edu/coding/INI25828
Imaging	Volume of grey matter in Intracalcarine Cortex (right)	7058	Y	Y	N	https://biobankengine.stanford.edu/coding/INI25829
Imaging	Volume of grey matter in Frontal Medial Cortex (left)	7058	Y	Y	Y	https://biobankengine.stanford.edu/coding/INI25830
Imaging	Volume of grey matter in Frontal Medial Cortex (right)	7058	Y	Y	N	https://biobankengine.stanford.edu/coding/INI25831
Imaging	Volume of grey matter in Juxtapositional Lobule Cortex (formerly Supplementary Motor Cortex) (left)	7058	Y	Y	N	https://biobankengine.stanford.edu/coding/INI25832
Imaging	Volume of grey matter in Juxtapositional Lobule Cortex (formerly Supplementary Motor Cortex) (right)	7058	Y	Y	N	https://biobankengine.stanford.edu/coding/INI25833
Imaging	Volume of grey matter in Subcallosal Cortex (left)	7058	Y	Y	Y	https://biobankengine.stanford.edu/coding/INI25834
Imaging	Volume of grey matter in Subcallosal Cortex (right)	7058	Y	Y	Y	https://biobankengine.stanford.edu/coding/INI25835
Imaging	Volume of grey matter in Paracingulate Gyrus (left)	7058	Y	Y	N	https://biobankengine.stanford.edu/coding/INI25836
Imaging	Volume of grey matter in Paracingulate Gyrus (right)	7058	Y	Y	N	https://biobankengine.stanford.edu/coding/INI25837
Imaging	Volume of grey matter in Cingulate Gyrus, anterior division (left)	7058	Y	Y	N	https://biobankengine.stanford.edu/coding/INI25838
Imaging	Volume of grey matter in Cingulate Gyrus, anterior division (right)	7058	Y	Y	N	https://biobankengine.stanford.edu/coding/INI25839
Imaging	Volume of grey matter in Cingulate Gyrus, posterior division (left)	7058	Y	Y	Y	https://biobankengine.stanford.edu/coding/INI25840
Imaging	Volume of grey matter in Cingulate Gyrus, posterior division (right)	7058	Y	Y	Y	https://biobankengine.stanford.edu/coding/INI25841
Imaging	Volume of grey matter in Precuneous Cortex (left)	7058	Y	Y	Y	https://biobankengine.stanford.edu/coding/INI25842
Imaging	Volume of grey matter in Precuneous Cortex (right)	7058	Y	Y	Y	https://biobankengine.stanford.edu/coding/INI25843
Imaging	Volume of grey matter in Cuneal Cortex (left)	7058	Y	Y	N	https://biobankengine.stanford.edu/coding/INI25844
Imaging	Volume of grey matter in Cuneal Cortex (right)	7058	Y	Y	Y	https://biobankengine.stanford.edu/coding/INI25845
Imaging	Volume of grey matter in Frontal Orbital Cortex (left)	7058	Y	Y	Y	https://biobankengine.stanford.edu/coding/INI25846
Imaging	Volume of grey matter in Frontal Orbital Cortex (right)	7058	Y	Y	N	https://biobankengine.stanford.edu/coding/INI25847
Imaging	Volume of grey matter in Parahippocampal Gyrus, anterior division (left)	7058	Y	Y	N	https://biobankengine.stanford.edu/coding/INI25848
Imaging	Volume of grey matter in Parahippocampal Gyrus, anterior division (right)	7058	Y	Y	N	https://biobankengine.stanford.edu/coding/INI25849
Imaging	Volume of grey matter in Parahippocampal Gyrus, posterior division (left)	7058	Y	Y	N	https://biobankengine.stanford.edu/coding/INI25850
Imaging	Volume of grey matter in Parahippocampal Gyrus, posterior division (right)	7058	Y	Y	N	https://biobankengine.stanford.edu/coding/INI25851
Imaging	Volume of grey matter in Lingual Gyrus (left)	7058	Y	Y	N	https://biobankengine.stanford.edu/coding/INI25852
Imaging	Volume of grey matter in Lingual Gyrus (right)	7058	Y	Y	N	https://biobankengine.stanford.edu/coding/INI25853
Imaging	Volume of grey matter in Temporal Fusiform Cortex, anterior division (left)	7058	Y	Y	N	https://biobankengine.stanford.edu/coding/INI25854
Imaging	Volume of grey matter in Temporal Fusiform Cortex, anterior division (right)	7058	Y	Y	N	https://biobankengine.stanford.edu/coding/INI25855
Imaging	Volume of grey matter in Temporal Fusiform Cortex, posterior division (left)	7058	Y	Y	N	https://biobankengine.stanford.edu/coding/INI25856
Imaging	Volume of grey matter in Temporal Fusiform Cortex, posterior division (right)	7058	Y	Y	N	https://biobankengine.stanford.edu/coding/INI25857
Imaging	Volume of grey matter in Temporal Occipital Fusiform Cortex (left)	7058	Y	Y	N	https://biobankengine.stanford.edu/coding/INI25858
Imaging	Volume of grey matter in Temporal Occipital Fusiform Cortex (right)	7058	Y	Y	Y	https://biobankengine.stanford.edu/coding/INI25859
Imaging	Volume of grey matter in Occipital Fusiform Gyrus (left)	7058	Y	Y	N	https://biobankengine.stanford.edu/coding/INI25860
Imaging	Volume of grey matter in Occipital Fusiform Gyrus (right)	7058	Y	Y	N	https://biobankengine.stanford.edu/coding/INI25861
Imaging	Volume of grey matter in Frontal Operculum Cortex (left)	7058	Y	Y	N	https://biobankengine.stanford.edu/coding/INI25862
Imaging	Volume of grey matter in Frontal Operculum Cortex (right)	7058	Y	Y	N	https://biobankengine.stanford.edu/coding/INI25863
Imaging	Volume of grey matter in Central Opercular Cortex (left)	7058	Y	Y	N	https://biobankengine.stanford.edu/coding/INI25864
Imaging	Volume of grey matter in Central Opercular Cortex (right)	7058	Y	Y	N	https://biobankengine.stanford.edu/coding/INI25865
Imaging	Volume of grey matter in Parietal Operculum Cortex (left)	7058	Y	Y	Y	https://biobankengine.stanford.edu/coding/INI25866
Imaging	Volume of grey matter in Parietal Operculum Cortex (right)	7058	Y	Y	Y	https://biobankengine.stanford.edu/coding/INI25867
Imaging	Volume of grey matter in Planum Polare (left)	7058	Y	Y	N	https://biobankengine.stanford.edu/coding/INI25868
Imaging	Volume of grey matter in Planum Polare (right)	7058	Y	Y	N	https://biobankengine.stanford.edu/coding/INI25869
Imaging	Volume of grey matter in Heschl's Gyrus (includes H1 and H2) (left)	7058	Y	Y	Y	https://biobankengine.stanford.edu/coding/INI25870
Imaging	Volume of grey matter in Heschl's Gyrus (includes H1 and H2) (right)	7058	Y	Y	N	https://biobankengine.stanford.edu/coding/INI25871
Imaging	Volume of grey matter in Planum Temporale (left)	7058	Y	Y	Y	https://biobankengine.stanford.edu/coding/INI25872
Imaging	Volume of grey matter in Planum Temporale (right)	7058	Y	Y	N	https://biobankengine.stanford.edu/coding/INI25873
Imaging	Volume of grey matter in Supracalcarine Cortex (left)	7058	Y	Y	Y	https://biobankengine.stanford.edu/coding/INI25874
Imaging	Volume of grey matter in Supracalcarine Cortex (right)	7058	Y	Y	N	https://biobankengine.stanford.edu/coding/INI25875
Imaging	Volume of grey matter in Occipital Pole (left)	7058	Y	Y	N	https://biobankengine.stanford.edu/coding/INI25876
Imaging	Volume of grey matter in Occipital Pole (right)	7058	Y	Y	Y	https://biobankengine.stanford.edu/coding/INI25877
Imaging	Volume of grey matter in Thalamus (left)	7058	Y	Y	Y	https://biobankengine.stanford.edu/coding/INI25878
Imaging	Volume of grey matter in Thalamus (right)	7058	Y	Y	N	https://biobankengine.stanford.edu/coding/INI25879
Imaging	Volume of grey matter in Caudate (left)	7058	Y	Y	N	https://biobankengine.stanford.edu/coding/INI25880
Imaging	Volume of grey matter in Caudate (right)	7058	Y	Y	N	https://biobankengine.stanford.edu/coding/INI25881
Imaging	Volume of grey matter in Putamen (left)	7058	Y	Y	N	https://biobankengine.stanford.edu/coding/INI25882
Imaging	Volume of grey matter in Putamen (right)	7058	Y	Y	N	https://biobankengine.stanford.edu/coding/INI25883
Imaging	Volume of grey matter in Pallidum (left)	7058	Y	Y	N	https://biobankengine.stanford.edu/coding/INI25884
Imaging	Volume of grey matter in Pallidum (right)	7058	Y	Y	N	https://biobankengine.stanford.edu/coding/INI25885
Imaging	Volume of grey matter in Hippocampus (left)	7058	Y	Y	Y	https://biobankengine.stanford.edu/coding/INI25886
Imaging	Volume of grey matter in Hippocampus (right)	7058	Y	Y	N	https://biobankengine.stanford.edu/coding/INI25887
Imaging	Volume of grey matter in Amygdala (left)	7058	Y	Y	N	https://biobankengine.stanford.edu/coding/INI25888
Imaging	Volume of grey matter in Amygdala (right)	7058	Y	Y	N	https://biobankengine.stanford.edu/coding/INI25889
Imaging	Volume of grey matter in Ventral Striatum (left)	7058	Y	Y	N	https://biobankengine.stanford.edu/coding/INI25890
Imaging	Volume of grey matter in Ventral Striatum (right)	7058	Y	Y	N	https://biobankengine.stanford.edu/coding/INI25891
Imaging	Volume of grey matter in Brain-Stem	7058	Y	Y	Y	https://biobankengine.stanford.edu/coding/INI25892
Imaging	Volume of grey matter in I-IV Cerebellum (left)	7058	Y	Y	N	https://biobankengine.stanford.edu/coding/INI25893
Imaging	Volume of grey matter in I-IV Cerebellum (right)	7058	Y	Y	Y	https://biobankengine.stanford.edu/coding/INI25894
Imaging	Volume of grey matter in V Cerebellum (left)	7058	Y	Y	N	https://biobankengine.stanford.edu/coding/INI25895
Imaging	Volume of grey matter in V Cerebellum (right)	7058	Y	Y	Y	https://biobankengine.stanford.edu/coding/INI25896
Imaging	Volume of grey matter in VI Cerebellum (left)	7058	Y	Y	N	https://biobankengine.stanford.edu/coding/INI25897
Imaging	Volume of grey matter in Vermis VI Cerebellum	7058	Y	Y	N	https://biobankengine.stanford.edu/coding/INI25898
Imaging	Volume of grey matter in VI Cerebellum (right)	7058	Y	Y	N	https://biobankengine.stanford.edu/coding/INI25899
Imaging	Volume of grey matter in Crus I Cerebellum (left)	7058	Y	Y	N	https://biobankengine.stanford.edu/coding/INI25900
Imaging	Volume of grey matter in Vermis Crus I Cerebellum	7058	Y	Y	N	https://biobankengine.stanford.edu/coding/INI25901
Imaging	Volume of grey matter in Crus I Cerebellum (right)	7058	Y	Y	N	https://biobankengine.stanford.edu/coding/INI25902
Imaging	Volume of grey matter in Crus II Cerebellum (left)	7058	Y	Y	N	https://biobankengine.stanford.edu/coding/INI25903
Imaging	Volume of grey matter in Vermis Crus II Cerebellum	7058	Y	Y	N	https://biobankengine.stanford.edu/coding/INI25904
Imaging	Volume of grey matter in Crus II Cerebellum (right)	7058	Y	Y	Y	https://biobankengine.stanford.edu/coding/INI25905
Imaging	Volume of grey matter in VIIb Cerebellum (left)	7058	Y	Y	N	https://biobankengine.stanford.edu/coding/INI25906
Imaging	Volume of grey matter in Vermis VIIb Cerebellum	7058	Y	Y	N	https://biobankengine.stanford.edu/coding/INI25907
Imaging	Volume of grey matter in VIIb Cerebellum (right)	7058	Y	Y	Y	https://biobankengine.stanford.edu/coding/INI25908
Imaging	Volume of grey matter in VIIIa Cerebellum (left)	7058	Y	Y	N	https://biobankengine.stanford.edu/coding/INI25909
Imaging	Volume of grey matter in Vermis VIIIa Cerebellum	7058	Y	Y	N	https://biobankengine.stanford.edu/coding/INI25910
Imaging	Volume of grey matter in VIIIa Cerebellum (right)	7058	Y	Y	N	https://biobankengine.stanford.edu/coding/INI25911
Imaging	Volume of grey matter in VIIIb Cerebellum (left)	7058	Y	Y	N	https://biobankengine.stanford.edu/coding/INI25912
Imaging	Volume of grey matter in Vermis VIIIb Cerebellum	7058	Y	Y	N	https://biobankengine.stanford.edu/coding/INI25913
Imaging	Volume of grey matter in VIIIb Cerebellum (right)	7058	Y	Y	N	https://biobankengine.stanford.edu/coding/INI25914
Imaging	Volume of grey matter in IX Cerebellum (left)	7058	Y	Y	N	https://biobankengine.stanford.edu/coding/INI25915
Imaging	Volume of grey matter in Vermis IX Cerebellum	7058	Y	Y	N	https://biobankengine.stanford.edu/coding/INI25916
Imaging	Volume of grey matter in IX Cerebellum (right)	7058	Y	Y	N	https://biobankengine.stanford.edu/coding/INI25917
Imaging	Volume of grey matter in X Cerebellum (left)	7058	Y	Y	N	https://biobankengine.stanford.edu/coding/INI25918
Imaging	Volume of grey matter in Vermis X Cerebellum	7058	Y	Y	Y	https://biobankengine.stanford.edu/coding/INI25919
Imaging	Volume of grey matter in X Cerebellum (right)	7058	Y	Y	N	https://biobankengine.stanford.edu/coding/INI25920
Imaging	Mean rfMRI head motion, averaged across space and time points	6651	Y	Y	Y	https://biobankengine.stanford.edu/coding/INI25741
Imaging	Inverted temporal signal-to-noise ratio in artefact-cleaned pre-processed rfMRI	6651	Y	Y	N	https://biobankengine.stanford.edu/coding/INI25744
Imaging	Median T2star in thalamus (left)	6549	Y	Y	N	https://biobankengine.stanford.edu/coding/INI25026
Imaging	Median T2star in thalamus (right)	6549	Y	Y	N	https://biobankengine.stanford.edu/coding/INI25027
Imaging	Median T2star in caudate (left)	6549	Y	Y	Y	https://biobankengine.stanford.edu/coding/INI25028
Imaging	Median T2star in caudate (right)	6549	Y	Y	N	https://biobankengine.stanford.edu/coding/INI25029
Imaging	Median T2star in putamen (left)	6549	Y	Y	Y	https://biobankengine.stanford.edu/coding/INI25030
Imaging	Median T2star in putamen (right)	6549	Y	Y	Y	https://biobankengine.stanford.edu/coding/INI25031
Imaging	Median T2star in pallidum (left)	6549	Y	Y	N	https://biobankengine.stanford.edu/coding/INI25032
Imaging	Median T2star in pallidum (right)	6549	Y	Y	Y	https://biobankengine.stanford.edu/coding/INI25033
Imaging	Median T2star in hippocampus (left)	6549	Y	Y	N	https://biobankengine.stanford.edu/coding/INI25034
Imaging	Median T2star in hippocampus (right)	6549	Y	Y	N	https://biobankengine.stanford.edu/coding/INI25035
Imaging	Median T2star in amygdala (left)	6549	Y	Y	N	https://biobankengine.stanford.edu/coding/INI25036
Imaging	Median T2star in amygdala (right)	6549	Y	Y	N	https://biobankengine.stanford.edu/coding/INI25037
Imaging	Median T2star in accumbens (left)	6549	Y	Y	N	https://biobankengine.stanford.edu/coding/INI25038
Imaging	Median T2star in accumbens (right)	6549	Y	Y	N	https://biobankengine.stanford.edu/coding/INI25039
Imaging	Total volume of white matter hyperintensities (from T1 and T2 FLAIR images)	6441	Y	Y	N	https://biobankengine.stanford.edu/coding/INI25781
Imaging	Median BOLD effect (in group-defined mask) for shapes activation	6364	Y	Y	Y	https://biobankengine.stanford.edu/coding/INI25040
Imaging	Median z-statistic (in group-defined mask) for shapes activation	6364	Y	Y	Y	https://biobankengine.stanford.edu/coding/INI25042
Imaging	Median BOLD effect (in group-defined mask) for faces activation	6364	Y	Y	N	https://biobankengine.stanford.edu/coding/INI25044
Imaging	Median z-statistic (in group-defined mask) for faces activation	6364	Y	Y	Y	https://biobankengine.stanford.edu/coding/INI25046
Imaging	Median BOLD effect (in group-defined mask) for shapes-faces contrast	6364	Y	Y	Y	https://biobankengine.stanford.edu/coding/INI25048
Imaging	Median z-statistic (in group-defined mask) for shapes-faces contrast	6364	Y	Y	N	https://biobankengine.stanford.edu/coding/INI25050
Imaging	Median BOLD effect (in group-defined amygdala activation mask) for shapes-faces contrast	6364	Y	Y	Y	https://biobankengine.stanford.edu/coding/INI25052
Imaging	Median z-statistic (in group-defined amygdala activation mask) for shapes-faces contrast	6364	Y	Y	Y	https://biobankengine.stanford.edu/coding/INI25054
Imaging	Mean tfMRI head motion, averaged across space and time points	6364	Y	Y	Y	https://biobankengine.stanford.edu/coding/INI25742
Imaging	90th percentile of BOLD effect (in group-defined mask) for shapes activation	6364	Y	Y	Y	https://biobankengine.stanford.edu/coding/INI25761
Imaging	90th percentile of z-statistic (in group-defined mask) for shapes activation	6364	Y	Y	Y	https://biobankengine.stanford.edu/coding/INI25762
Imaging	90th percentile of BOLD effect (in group-defined mask) for faces activation	6364	Y	Y	N	https://biobankengine.stanford.edu/coding/INI25763
Imaging	90th percentile of z-statistic (in group-defined mask) for faces activation	6364	Y	Y	Y	https://biobankengine.stanford.edu/coding/INI25764
Imaging	90th percentile of BOLD effect (in group-defined mask) for shapes-faces contrast	6364	Y	Y	N	https://biobankengine.stanford.edu/coding/INI25765
Imaging	90th percentile of z-statistic (in group-defined mask) for shapes-faces contrast	6364	Y	Y	N	https://biobankengine.stanford.edu/coding/INI25766
Imaging	90th percentile of BOLD effect (in group-defined amygdala activation mask) for shapes-faces contrast	6364	Y	Y	N	https://biobankengine.stanford.edu/coding/INI25767
Imaging	90th percentile of z-statistic (in group-defined amygdala activation mask) for shapes- faces contrast	6364	Y	Y	N	https://biobankengine.stanford.edu/coding/INI25768
Imaging	Mean FA in middle cerebellar peduncle on FA skeleton	6302	Y	Y	N	https://biobankengine.stanford.edu/coding/INI25056
Imaging	Mean FA in pontine crossing tract on FA skeleton	6302	Y	Y	N	https://biobankengine.stanford.edu/coding/INI25057
Imaging	Mean FA in genu of corpus callosum on FA skeleton	6302	Y	Y	N	https://biobankengine.stanford.edu/coding/INI25058
Imaging	Mean FA in body of corpus callosum on FA skeleton	6302	Y	Y	N	https://biobankengine.stanford.edu/coding/INI25059
Imaging	Mean FA in splenium of corpus callosum on FA skeleton	6302	Y	Y	N	https://biobankengine.stanford.edu/coding/INI25060
Imaging	Mean FA in fornix on FA skeleton	6302	Y	Y	Y	https://biobankengine.stanford.edu/coding/INI25061
Imaging	Mean FA in corticospinal tract on FA skeleton (right)	6302	Y	Y	N	https://biobankengine.stanford.edu/coding/INI25062
Imaging	Mean FA in corticospinal tract on FA skeleton (left)	6302	Y	Y	N	https://biobankengine.stanford.edu/coding/INI25063
Imaging	Mean FA in medial lemniscus on FA skeleton (right)	6302	Y	Y	N	https://biobankengine.stanford.edu/coding/INI25064
Imaging	Mean FA in medial lemniscus on FA skeleton (left)	6302	Y	Y	N	https://biobankengine.stanford.edu/coding/INI25065
Imaging	Mean FA in inferior cerebellar peduncle on FA skeleton (right)	6302	Y	Y	N	https://biobankengine.stanford.edu/coding/INI25066
Imaging	Mean FA in inferior cerebellar peduncle on FA skeleton (left)	6302	Y	Y	N	https://biobankengine.stanford.edu/coding/INI25067
Imaging	Mean FA in superior cerebellar peduncle on FA skeleton (right)	6302	Y	Y	N	https://biobankengine.stanford.edu/coding/INI25068
Imaging	Mean FA in superior cerebellar peduncle on FA skeleton (left)	6302	Y	Y	N	https://biobankengine.stanford.edu/coding/INI25069
Imaging	Mean FA in cerebral peduncle on FA skeleton (right)	6302	Y	Y	N	https://biobankengine.stanford.edu/coding/INI25070
Imaging	Mean FA in cerebral peduncle on FA skeleton (left)	6302	Y	Y	N	https://biobankengine.stanford.edu/coding/INI25071
Imaging	Mean FA in anterior limb of internal capsule on FA skeleton (right)	6302	Y	Y	N	https://biobankengine.stanford.edu/coding/INI25072
Imaging	Mean FA in anterior limb of internal capsule on FA skeleton (left)	6302	Y	Y	N	https://biobankengine.stanford.edu/coding/INI25073
Imaging	Mean FA in posterior limb of internal capsule on FA skeleton (right)	6302	Y	Y	N	https://biobankengine.stanford.edu/coding/INI25074
Imaging	Mean FA in posterior limb of internal capsule on FA skeleton (left)	6302	Y	Y	N	https://biobankengine.stanford.edu/coding/INI25075
Imaging	Mean FA in retrolenticular part of internal capsule on FA skeleton (right)	6302	Y	Y	N	https://biobankengine.stanford.edu/coding/INI25076
Imaging	Mean FA in retrolenticular part of internal capsule on FA skeleton (left)	6302	Y	Y	N	https://biobankengine.stanford.edu/coding/INI25077
Imaging	Mean FA in anterior corona radiata on FA skeleton (right)	6302	Y	Y	Y	https://biobankengine.stanford.edu/coding/INI25078
Imaging	Mean FA in anterior corona radiata on FA skeleton (left)	6302	Y	Y	Y	https://biobankengine.stanford.edu/coding/INI25079
Imaging	Mean FA in superior corona radiata on FA skeleton (right)	6302	Y	Y	N	https://biobankengine.stanford.edu/coding/INI25080
Imaging	Mean FA in superior corona radiata on FA skeleton (left)	6302	Y	Y	N	https://biobankengine.stanford.edu/coding/INI25081
Imaging	Mean FA in posterior corona radiata on FA skeleton (right)	6302	Y	Y	Y	https://biobankengine.stanford.edu/coding/INI25082
Imaging	Mean FA in posterior corona radiata on FA skeleton (left)	6302	Y	Y	N	https://biobankengine.stanford.edu/coding/INI25083
Imaging	Mean FA in posterior thalamic radiation on FA skeleton (right)	6302	Y	Y	N	https://biobankengine.stanford.edu/coding/INI25084
Imaging	Mean FA in posterior thalamic radiation on FA skeleton (left)	6302	Y	Y	N	https://biobankengine.stanford.edu/coding/INI25085
Imaging	Mean FA in sagittal stratum on FA skeleton (right)	6302	Y	Y	N	https://biobankengine.stanford.edu/coding/INI25086
Imaging	Mean FA in sagittal stratum on FA skeleton (left)	6302	Y	Y	N	https://biobankengine.stanford.edu/coding/INI25087
Imaging	Mean FA in external capsule on FA skeleton (right)	6302	Y	Y	N	https://biobankengine.stanford.edu/coding/INI25088
Imaging	Mean FA in external capsule on FA skeleton (left)	6302	Y	Y	N	https://biobankengine.stanford.edu/coding/INI25089
Imaging	Mean FA in cingulum cingulate gyrus on FA skeleton (right)	6302	Y	Y	N	https://biobankengine.stanford.edu/coding/INI25090
Imaging	Mean FA in cingulum cingulate gyrus on FA skeleton (left)	6302	Y	Y	N	https://biobankengine.stanford.edu/coding/INI25091
Imaging	Mean FA in cingulum hippocampus on FA skeleton (right)	6302	Y	Y	N	https://biobankengine.stanford.edu/coding/INI25092
Imaging	Mean FA in cingulum hippocampus on FA skeleton (left)	6302	Y	Y	N	https://biobankengine.stanford.edu/coding/INI25093
Imaging	Mean FA in fornix cres+stria terminalis on FA skeleton (right)	6302	Y	Y	Y	https://biobankengine.stanford.edu/coding/INI25094
Imaging	Mean FA in fornix cres+stria terminalis on FA skeleton (left)	6302	Y	Y	N	https://biobankengine.stanford.edu/coding/INI25095
Imaging	Mean FA in superior longitudinal fasciculus on FA skeleton (right)	6302	Y	Y	N	https://biobankengine.stanford.edu/coding/INI25096
Imaging	Mean FA in superior longitudinal fasciculus on FA skeleton (left)	6302	Y	Y	N	https://biobankengine.stanford.edu/coding/INI25097
Imaging	Mean FA in superior fronto-occipital fasciculus on FA skeleton (right)	6302	Y	Y	N	https://biobankengine.stanford.edu/coding/INI25098
Imaging	Mean FA in superior fronto-occipital fasciculus on FA skeleton (left)	6302	Y	Y	N	https://biobankengine.stanford.edu/coding/INI25099
Imaging	Mean FA in uncinate fasciculus on FA skeleton (right)	6302	Y	Y	N	https://biobankengine.stanford.edu/coding/INI25100
Imaging	Mean FA in uncinate fasciculus on FA skeleton (left)	6302	Y	Y	N	https://biobankengine.stanford.edu/coding/INI25101
Imaging	Mean FA in tapetum on FA skeleton (right)	6302	Y	Y	N	https://biobankengine.stanford.edu/coding/INI25102
Imaging	Mean FA in tapetum on FA skeleton (left)	6302	Y	Y	N	https://biobankengine.stanford.edu/coding/INI25103
Imaging	Mean ICVF in middle cerebellar peduncle on FA skeleton	6302	Y	Y	N	https://biobankengine.stanford.edu/coding/INI25344
Imaging	Mean ICVF in pontine crossing tract on FA skeleton	6302	Y	Y	Y	https://biobankengine.stanford.edu/coding/INI25345
Imaging	Mean ICVF in genu of corpus callosum on FA skeleton	6302	Y	Y	N	https://biobankengine.stanford.edu/coding/INI25346
Imaging	Mean ICVF in body of corpus callosum on FA skeleton	6302	Y	Y	N	https://biobankengine.stanford.edu/coding/INI25347
Imaging	Mean ICVF in splenium of corpus callosum on FA skeleton	6302	Y	Y	N	https://biobankengine.stanford.edu/coding/INI25348
Imaging	Mean ICVF in fornix on FA skeleton	6302	Y	Y	N	https://biobankengine.stanford.edu/coding/INI25349
Imaging	Mean ICVF in corticospinal tract on FA skeleton (right)	6302	Y	Y	Y	https://biobankengine.stanford.edu/coding/INI25350
Imaging	Mean ICVF in corticospinal tract on FA skeleton (left)	6302	Y	Y	Y	https://biobankengine.stanford.edu/coding/INI25351
Imaging	Mean ICVF in medial lemniscus on FA skeleton (right)	6302	Y	Y	N	https://biobankengine.stanford.edu/coding/INI25352
Imaging	Mean ICVF in medial lemniscus on FA skeleton (left)	6302	Y	Y	Y	https://biobankengine.stanford.edu/coding/INI25353
Imaging	Mean ICVF in inferior cerebellar peduncle on FA skeleton (right)	6302	Y	Y	N	https://biobankengine.stanford.edu/coding/INI25354
Imaging	Mean ICVF in inferior cerebellar peduncle on FA skeleton (left)	6302	Y	Y	N	https://biobankengine.stanford.edu/coding/INI25355
Imaging	Mean ICVF in superior cerebellar peduncle on FA skeleton (right)	6302	Y	Y	N	https://biobankengine.stanford.edu/coding/INI25356
Imaging	Mean ICVF in superior cerebellar peduncle on FA skeleton (left)	6302	Y	Y	N	https://biobankengine.stanford.edu/coding/INI25357
Imaging	Mean ICVF in cerebral peduncle on FA skeleton (right)	6302	Y	Y	Y	https://biobankengine.stanford.edu/coding/INI25358
Imaging	Mean ICVF in cerebral peduncle on FA skeleton (left)	6302	Y	Y	Y	https://biobankengine.stanford.edu/coding/INI25359
Imaging	Mean ICVF in anterior limb of internal capsule on FA skeleton (right)	6302	Y	Y	N	https://biobankengine.stanford.edu/coding/INI25360
Imaging	Mean ICVF in anterior limb of internal capsule on FA skeleton (left)	6302	Y	Y	N	https://biobankengine.stanford.edu/coding/INI25361
Imaging	Mean ICVF in posterior limb of internal capsule on FA skeleton (right)	6302	Y	Y	N	https://biobankengine.stanford.edu/coding/INI25362
Imaging	Mean ICVF in posterior limb of internal capsule on FA skeleton (left)	6302	Y	Y	N	https://biobankengine.stanford.edu/coding/INI25363
Imaging	Mean ICVF in retrolenticular part of internal capsule on FA skeleton (right)	6302	Y	Y	N	https://biobankengine.stanford.edu/coding/INI25364
Imaging	Mean ICVF in retrolenticular part of internal capsule on FA skeleton (left)	6302	Y	Y	N	https://biobankengine.stanford.edu/coding/INI25365
Imaging	Mean ICVF in anterior corona radiata on FA skeleton (right)	6302	Y	Y	N	https://biobankengine.stanford.edu/coding/INI25366
Imaging	Mean ICVF in anterior corona radiata on FA skeleton (left)	6302	Y	Y	N	https://biobankengine.stanford.edu/coding/INI25367
Imaging	Mean ICVF in superior corona radiata on FA skeleton (right)	6302	Y	Y	N	https://biobankengine.stanford.edu/coding/INI25368
Imaging	Mean ICVF in superior corona radiata on FA skeleton (left)	6302	Y	Y	N	https://biobankengine.stanford.edu/coding/INI25369
Imaging	Mean ICVF in posterior corona radiata on FA skeleton (right)	6302	Y	Y	N	https://biobankengine.stanford.edu/coding/INI25370
Imaging	Mean ICVF in posterior corona radiata on FA skeleton (left)	6302	Y	Y	N	https://biobankengine.stanford.edu/coding/INI25371
Imaging	Mean ICVF in posterior thalamic radiation on FA skeleton (right)	6302	Y	Y	N	https://biobankengine.stanford.edu/coding/INI25372
Imaging	Mean ICVF in posterior thalamic radiation on FA skeleton (left)	6302	Y	Y	N	https://biobankengine.stanford.edu/coding/INI25373
Imaging	Mean ICVF in sagittal stratum on FA skeleton (right)	6302	Y	Y	N	https://biobankengine.stanford.edu/coding/INI25374
Imaging	Mean ICVF in sagittal stratum on FA skeleton (left)	6302	Y	Y	N	https://biobankengine.stanford.edu/coding/INI25375
Imaging	Mean ICVF in external capsule on FA skeleton (right)	6302	Y	Y	N	https://biobankengine.stanford.edu/coding/INI25376
Imaging	Mean ICVF in external capsule on FA skeleton (left)	6302	Y	Y	N	https://biobankengine.stanford.edu/coding/INI25377
Imaging	Mean ICVF in cingulum cingulate gyrus on FA skeleton (right)	6302	Y	Y	N	https://biobankengine.stanford.edu/coding/INI25378
Imaging	Mean ICVF in cingulum cingulate gyrus on FA skeleton (left)	6302	Y	Y	N	https://biobankengine.stanford.edu/coding/INI25379
Imaging	Mean ICVF in cingulum hippocampus on FA skeleton (right)	6302	Y	Y	N	https://biobankengine.stanford.edu/coding/INI25380
Imaging	Mean ICVF in cingulum hippocampus on FA skeleton (left)	6302	Y	Y	N	https://biobankengine.stanford.edu/coding/INI25381
Imaging	Mean ICVF in fornix cres+stria terminalis on FA skeleton (right)	6302	Y	Y	N	https://biobankengine.stanford.edu/coding/INI25382
Imaging	Mean ICVF in fornix cres+stria terminalis on FA skeleton (left)	6302	Y	Y	N	https://biobankengine.stanford.edu/coding/INI25383
Imaging	Mean ICVF in superior longitudinal fasciculus on FA skeleton (right)	6302	Y	Y	N	https://biobankengine.stanford.edu/coding/INI25384
Imaging	Mean ICVF in superior longitudinal fasciculus on FA skeleton (left)	6302	Y	Y	N	https://biobankengine.stanford.edu/coding/INI25385
Imaging	Mean ICVF in superior fronto-occipital fasciculus on FA skeleton (right)	6302	Y	Y	N	https://biobankengine.stanford.edu/coding/INI25386
Imaging	Mean ICVF in superior fronto-occipital fasciculus on FA skeleton (left)	6302	Y	Y	N	https://biobankengine.stanford.edu/coding/INI25387
Imaging	Mean ICVF in uncinate fasciculus on FA skeleton (right)	6302	Y	Y	N	https://biobankengine.stanford.edu/coding/INI25388
Imaging	Mean ICVF in uncinate fasciculus on FA skeleton (left)	6302	Y	Y	N	https://biobankengine.stanford.edu/coding/INI25389
Imaging	Mean ICVF in tapetum on FA skeleton (right)	6302	Y	Y	N	https://biobankengine.stanford.edu/coding/INI25390
Imaging	Mean ICVF in tapetum on FA skeleton (left)	6302	Y	Y	N	https://biobankengine.stanford.edu/coding/INI25391
Imaging	Mean ISOVF in middle cerebellar peduncle on FA skeleton	6302	Y	Y	Y	https://biobankengine.stanford.edu/coding/INI25440
Imaging	Mean ISOVF in pontine crossing tract on FA skeleton	6302	Y	Y	N	https://biobankengine.stanford.edu/coding/INI25441
Imaging	Mean ISOVF in genu of corpus callosum on FA skeleton	6302	Y	Y	N	https://biobankengine.stanford.edu/coding/INI25442
Imaging	Mean ISOVF in body of corpus callosum on FA skeleton	6302	Y	Y	N	https://biobankengine.stanford.edu/coding/INI25443
Imaging	Mean ISOVF in splenium of corpus callosum on FA skeleton	6302	Y	Y	N	https://biobankengine.stanford.edu/coding/INI25444
Imaging	Mean ISOVF in fornix on FA skeleton	6302	Y	Y	Y	https://biobankengine.stanford.edu/coding/INI25445
Imaging	Mean ISOVF in corticospinal tract on FA skeleton (right)	6302	Y	Y	N	https://biobankengine.stanford.edu/coding/INI25446
Imaging	Mean ISOVF in corticospinal tract on FA skeleton (left)	6302	Y	Y	N	https://biobankengine.stanford.edu/coding/INI25447
Imaging	Mean ISOVF in medial lemniscus on FA skeleton (right)	6302	Y	Y	N	https://biobankengine.stanford.edu/coding/INI25448
Imaging	Mean ISOVF in medial lemniscus on FA skeleton (left)	6302	Y	Y	N	https://biobankengine.stanford.edu/coding/INI25449
Imaging	Mean ISOVF in inferior cerebellar peduncle on FA skeleton (right)	6302	Y	Y	N	https://biobankengine.stanford.edu/coding/INI25450
Imaging	Mean ISOVF in inferior cerebellar peduncle on FA skeleton (left)	6302	Y	Y	N	https://biobankengine.stanford.edu/coding/INI25451
Imaging	Mean ISOVF in superior cerebellar peduncle on FA skeleton (right)	6302	Y	Y	Y	https://biobankengine.stanford.edu/coding/INI25452
Imaging	Mean ISOVF in superior cerebellar peduncle on FA skeleton (left)	6302	Y	Y	Y	https://biobankengine.stanford.edu/coding/INI25453
Imaging	Mean ISOVF in cerebral peduncle on FA skeleton (right)	6302	Y	Y	N	https://biobankengine.stanford.edu/coding/INI25454
Imaging	Mean ISOVF in cerebral peduncle on FA skeleton (left)	6302	Y	Y	N	https://biobankengine.stanford.edu/coding/INI25455
Imaging	Mean ISOVF in anterior limb of internal capsule on FA skeleton (right)	6302	Y	Y	N	https://biobankengine.stanford.edu/coding/INI25456
Imaging	Mean ISOVF in anterior limb of internal capsule on FA skeleton (left)	6302	Y	Y	N	https://biobankengine.stanford.edu/coding/INI25457
Imaging	Mean ISOVF in posterior limb of internal capsule on FA skeleton (right)	6302	Y	Y	N	https://biobankengine.stanford.edu/coding/INI25458
Imaging	Mean ISOVF in posterior limb of internal capsule on FA skeleton (left)	6302	Y	Y	N	https://biobankengine.stanford.edu/coding/INI25459
Imaging	Mean ISOVF in retrolenticular part of internal capsule on FA skeleton (right)	6302	Y	Y	N	https://biobankengine.stanford.edu/coding/INI25460
Imaging	Mean ISOVF in retrolenticular part of internal capsule on FA skeleton (left)	6302	Y	Y	N	https://biobankengine.stanford.edu/coding/INI25461
Imaging	Mean ISOVF in anterior corona radiata on FA skeleton (right)	6302	Y	Y	N	https://biobankengine.stanford.edu/coding/INI25462
Imaging	Mean ISOVF in anterior corona radiata on FA skeleton (left)	6302	Y	Y	N	https://biobankengine.stanford.edu/coding/INI25463
Imaging	Mean ISOVF in superior corona radiata on FA skeleton (right)	6302	Y	Y	N	https://biobankengine.stanford.edu/coding/INI25464
Imaging	Mean ISOVF in superior corona radiata on FA skeleton (left)	6302	Y	Y	N	https://biobankengine.stanford.edu/coding/INI25465
Imaging	Mean ISOVF in posterior corona radiata on FA skeleton (right)	6302	Y	Y	N	https://biobankengine.stanford.edu/coding/INI25466
Imaging	Mean ISOVF in posterior corona radiata on FA skeleton (left)	6302	Y	Y	N	https://biobankengine.stanford.edu/coding/INI25467
Imaging	Mean ISOVF in posterior thalamic radiation on FA skeleton (right)	6302	Y	Y	N	https://biobankengine.stanford.edu/coding/INI25468
Imaging	Mean ISOVF in posterior thalamic radiation on FA skeleton (left)	6302	Y	Y	N	https://biobankengine.stanford.edu/coding/INI25469
Imaging	Mean ISOVF in sagittal stratum on FA skeleton (right)	6302	Y	Y	N	https://biobankengine.stanford.edu/coding/INI25470
Imaging	Mean ISOVF in sagittal stratum on FA skeleton (left)	6302	Y	Y	N	https://biobankengine.stanford.edu/coding/INI25471
Imaging	Mean ISOVF in external capsule on FA skeleton (right)	6302	Y	Y	N	https://biobankengine.stanford.edu/coding/INI25472
Imaging	Mean ISOVF in external capsule on FA skeleton (left)	6302	Y	Y	Y	https://biobankengine.stanford.edu/coding/INI25473
Imaging	Mean ISOVF in cingulum cingulate gyrus on FA skeleton (right)	6302	Y	Y	N	https://biobankengine.stanford.edu/coding/INI25474
Imaging	Mean ISOVF in cingulum cingulate gyrus on FA skeleton (left)	6302	Y	Y	N	https://biobankengine.stanford.edu/coding/INI25475
Imaging	Mean ISOVF in cingulum hippocampus on FA skeleton (right)	6302	Y	Y	Y	https://biobankengine.stanford.edu/coding/INI25476
Imaging	Mean ISOVF in cingulum hippocampus on FA skeleton (left)	6302	Y	Y	Y	https://biobankengine.stanford.edu/coding/INI25477
Imaging	Mean ISOVF in fornix cres+stria terminalis on FA skeleton (right)	6302	Y	Y	N	https://biobankengine.stanford.edu/coding/INI25478
Imaging	Mean ISOVF in fornix cres+stria terminalis on FA skeleton (left)	6302	Y	Y	N	https://biobankengine.stanford.edu/coding/INI25479
Imaging	Mean ISOVF in superior fronto-occipital fasciculus on FA skeleton (right)	6302	Y	Y	Y	https://biobankengine.stanford.edu/coding/INI25482
Imaging	Mean ISOVF in superior fronto-occipital fasciculus on FA skeleton (left)	6302	Y	Y	N	https://biobankengine.stanford.edu/coding/INI25483
Imaging	Weighted-mean FA in tract acoustic radiation (left)	6302	Y	Y	N	https://biobankengine.stanford.edu/coding/INI25488
Imaging	Weighted-mean FA in tract acoustic radiation (right)	6302	Y	Y	Y	https://biobankengine.stanford.edu/coding/INI25489
Imaging	Weighted-mean FA in tract anterior thalamic radiation (left)	6302	Y	Y	N	https://biobankengine.stanford.edu/coding/INI25490
Imaging	Weighted-mean FA in tract anterior thalamic radiation (right)	6302	Y	Y	N	https://biobankengine.stanford.edu/coding/INI25491
Imaging	Weighted-mean FA in tract cingulate gyrus part of cingulum (left)	6302	Y	Y	N	https://biobankengine.stanford.edu/coding/INI25492
Imaging	Weighted-mean FA in tract cingulate gyrus part of cingulum (right)	6302	Y	Y	N	https://biobankengine.stanford.edu/coding/INI25493
Imaging	Weighted-mean FA in tract parahippocampal part of cingulum (left)	6302	Y	Y	N	https://biobankengine.stanford.edu/coding/INI25494
Imaging	Weighted-mean FA in tract parahippocampal part of cingulum (right)	6302	Y	Y	N	https://biobankengine.stanford.edu/coding/INI25495
Imaging	Weighted-mean FA in tract corticospinal tract (left)	6302	Y	Y	N	https://biobankengine.stanford.edu/coding/INI25496
Imaging	Weighted-mean FA in tract corticospinal tract (right)	6302	Y	Y	N	https://biobankengine.stanford.edu/coding/INI25497
Imaging	Weighted-mean FA in tract forceps major	6302	Y	Y	N	https://biobankengine.stanford.edu/coding/INI25498
Imaging	Weighted-mean FA in tract forceps minor	6302	Y	Y	N	https://biobankengine.stanford.edu/coding/INI25499
Imaging	Weighted-mean FA in tract inferior fronto-occipital fasciculus (left)	6302	Y	Y	N	https://biobankengine.stanford.edu/coding/INI25500
Imaging	Weighted-mean FA in tract inferior fronto-occipital fasciculus (right)	6302	Y	Y	N	https://biobankengine.stanford.edu/coding/INI25501
Imaging	Weighted-mean FA in tract inferior longitudinal fasciculus (left)	6302	Y	Y	N	https://biobankengine.stanford.edu/coding/INI25502
Imaging	Weighted-mean FA in tract inferior longitudinal fasciculus (right)	6302	Y	Y	N	https://biobankengine.stanford.edu/coding/INI25503
Imaging	Weighted-mean FA in tract middle cerebellar peduncle	6302	Y	Y	N	https://biobankengine.stanford.edu/coding/INI25504
Imaging	Weighted-mean FA in tract medial lemniscus (left)	6302	Y	Y	Y	https://biobankengine.stanford.edu/coding/INI25505
Imaging	Weighted-mean FA in tract medial lemniscus (right)	6302	Y	Y	N	https://biobankengine.stanford.edu/coding/INI25506
Imaging	Weighted-mean FA in tract posterior thalamic radiation (left)	6302	Y	Y	N	https://biobankengine.stanford.edu/coding/INI25507
Imaging	Weighted-mean FA in tract posterior thalamic radiation (right)	6302	Y	Y	N	https://biobankengine.stanford.edu/coding/INI25508
Imaging	Weighted-mean FA in tract superior longitudinal fasciculus (left)	6302	Y	Y	N	https://biobankengine.stanford.edu/coding/INI25509
Imaging	Weighted-mean FA in tract superior longitudinal fasciculus (right)	6302	Y	Y	N	https://biobankengine.stanford.edu/coding/INI25510
Imaging	Weighted-mean FA in tract superior thalamic radiation (left)	6302	Y	Y	N	https://biobankengine.stanford.edu/coding/INI25511
Imaging	Weighted-mean FA in tract superior thalamic radiation (right)	6302	Y	Y	N	https://biobankengine.stanford.edu/coding/INI25512
Imaging	Weighted-mean FA in tract uncinate fasciculus (left)	6302	Y	Y	Y	https://biobankengine.stanford.edu/coding/INI25513
Imaging	Weighted-mean FA in tract uncinate fasciculus (right)	6302	Y	Y	N	https://biobankengine.stanford.edu/coding/INI25514
Imaging	Weighted-mean MD in tract acoustic radiation (left)	6302	Y	Y	N	https://biobankengine.stanford.edu/coding/INI25515
Imaging	Weighted-mean MD in tract acoustic radiation (right)	6302	Y	Y	N	https://biobankengine.stanford.edu/coding/INI25516
Imaging	Weighted-mean MD in tract anterior thalamic radiation (left)	6302	Y	Y	N	https://biobankengine.stanford.edu/coding/INI25517
Imaging	Weighted-mean MD in tract anterior thalamic radiation (right)	6302	Y	Y	N	https://biobankengine.stanford.edu/coding/INI25518
Imaging	Weighted-mean MD in tract cingulate gyrus part of cingulum (left)	6302	Y	Y	N	https://biobankengine.stanford.edu/coding/INI25519
Imaging	Weighted-mean MD in tract cingulate gyrus part of cingulum (right)	6302	Y	Y	N	https://biobankengine.stanford.edu/coding/INI25520
Imaging	Weighted-mean MD in tract parahippocampal part of cingulum (left)	6302	Y	Y	N	https://biobankengine.stanford.edu/coding/INI25521
Imaging	Weighted-mean MD in tract parahippocampal part of cingulum (right)	6302	Y	Y	N	https://biobankengine.stanford.edu/coding/INI25522
Imaging	Weighted-mean MD in tract corticospinal tract (left)	6302	Y	Y	N	https://biobankengine.stanford.edu/coding/INI25523
Imaging	Weighted-mean MD in tract corticospinal tract (right)	6302	Y	Y	N	https://biobankengine.stanford.edu/coding/INI25524
Imaging	Weighted-mean MD in tract forceps major	6302	Y	Y	N	https://biobankengine.stanford.edu/coding/INI25525
Imaging	Weighted-mean MD in tract forceps minor	6302	Y	Y	N	https://biobankengine.stanford.edu/coding/INI25526
Imaging	Weighted-mean MD in tract inferior fronto-occipital fasciculus (left)	6302	Y	Y	N	https://biobankengine.stanford.edu/coding/INI25527
Imaging	Weighted-mean MD in tract inferior fronto-occipital fasciculus (right)	6302	Y	Y	N	https://biobankengine.stanford.edu/coding/INI25528
Imaging	Weighted-mean MD in tract inferior longitudinal fasciculus (left)	6302	Y	Y	N	https://biobankengine.stanford.edu/coding/INI25529
Imaging	Weighted-mean MD in tract inferior longitudinal fasciculus (right)	6302	Y	Y	N	https://biobankengine.stanford.edu/coding/INI25530
Imaging	Weighted-mean MD in tract middle cerebellar peduncle	6302	Y	Y	N	https://biobankengine.stanford.edu/coding/INI25531
Imaging	Weighted-mean MD in tract medial lemniscus (left)	6302	Y	Y	Y	https://biobankengine.stanford.edu/coding/INI25532
Imaging	Weighted-mean MD in tract medial lemniscus (right)	6302	Y	Y	N	https://biobankengine.stanford.edu/coding/INI25533
Imaging	Weighted-mean MD in tract posterior thalamic radiation (left)	6302	Y	Y	N	https://biobankengine.stanford.edu/coding/INI25534
Imaging	Weighted-mean MD in tract posterior thalamic radiation (right)	6302	Y	Y	N	https://biobankengine.stanford.edu/coding/INI25535
Imaging	Weighted-mean MD in tract superior longitudinal fasciculus (left)	6302	Y	Y	N	https://biobankengine.stanford.edu/coding/INI25536
Imaging	Weighted-mean MD in tract superior longitudinal fasciculus (right)	6302	Y	Y	N	https://biobankengine.stanford.edu/coding/INI25537
Imaging	Weighted-mean MD in tract superior thalamic radiation (left)	6302	Y	Y	Y	https://biobankengine.stanford.edu/coding/INI25538
Imaging	Weighted-mean MD in tract superior thalamic radiation (right)	6302	Y	Y	Y	https://biobankengine.stanford.edu/coding/INI25539
Imaging	Weighted-mean MD in tract uncinate fasciculus (left)	6302	Y	Y	N	https://biobankengine.stanford.edu/coding/INI25540
Imaging	Weighted-mean MD in tract uncinate fasciculus (right)	6302	Y	Y	N	https://biobankengine.stanford.edu/coding/INI25541
Imaging	Weighted-mean MO in tract acoustic radiation (left)	6302	Y	Y	N	https://biobankengine.stanford.edu/coding/INI25542
Imaging	Weighted-mean MO in tract acoustic radiation (right)	6302	Y	Y	N	https://biobankengine.stanford.edu/coding/INI25543
Imaging	Weighted-mean MO in tract anterior thalamic radiation (left)	6302	Y	Y	Y	https://biobankengine.stanford.edu/coding/INI25544
Imaging	Weighted-mean MO in tract anterior thalamic radiation (right)	6302	Y	Y	N	https://biobankengine.stanford.edu/coding/INI25545
Imaging	Weighted-mean MO in tract cingulate gyrus part of cingulum (left)	6302	Y	Y	N	https://biobankengine.stanford.edu/coding/INI25546
Imaging	Weighted-mean MO in tract cingulate gyrus part of cingulum (right)	6302	Y	Y	N	https://biobankengine.stanford.edu/coding/INI25547
Imaging	Weighted-mean MO in tract parahippocampal part of cingulum (left)	6302	Y	Y	N	https://biobankengine.stanford.edu/coding/INI25548
Imaging	Weighted-mean MO in tract parahippocampal part of cingulum (right)	6302	Y	Y	N	https://biobankengine.stanford.edu/coding/INI25549
Imaging	Weighted-mean MO in tract corticospinal tract (left)	6302	Y	Y	N	https://biobankengine.stanford.edu/coding/INI25550
Imaging	Weighted-mean MO in tract corticospinal tract (right)	6302	Y	Y	N	https://biobankengine.stanford.edu/coding/INI25551
Imaging	Weighted-mean MO in tract forceps major	6302	Y	Y	N	https://biobankengine.stanford.edu/coding/INI25552
Imaging	Weighted-mean MO in tract forceps minor	6302	Y	Y	N	https://biobankengine.stanford.edu/coding/INI25553
Imaging	Weighted-mean MO in tract inferior fronto-occipital fasciculus (left)	6302	Y	Y	N	https://biobankengine.stanford.edu/coding/INI25554
Imaging	Weighted-mean MO in tract inferior fronto-occipital fasciculus (right)	6302	Y	Y	N	https://biobankengine.stanford.edu/coding/INI25555
Imaging	Weighted-mean MO in tract inferior longitudinal fasciculus (left)	6302	Y	Y	N	https://biobankengine.stanford.edu/coding/INI25556
Imaging	Weighted-mean MO in tract inferior longitudinal fasciculus (right)	6302	Y	Y	N	https://biobankengine.stanford.edu/coding/INI25557
Imaging	Weighted-mean MO in tract middle cerebellar peduncle	6302	Y	Y	N	https://biobankengine.stanford.edu/coding/INI25558
Imaging	Weighted-mean MO in tract medial lemniscus (left)	6302	Y	Y	N	https://biobankengine.stanford.edu/coding/INI25559
Imaging	Weighted-mean MO in tract medial lemniscus (right)	6302	Y	Y	N	https://biobankengine.stanford.edu/coding/INI25560
Imaging	Weighted-mean MO in tract posterior thalamic radiation (left)	6302	Y	Y	Y	https://biobankengine.stanford.edu/coding/INI25561
Imaging	Weighted-mean MO in tract posterior thalamic radiation (right)	6302	Y	Y	Y	https://biobankengine.stanford.edu/coding/INI25562
Imaging	Weighted-mean MO in tract superior longitudinal fasciculus (left)	6302	Y	Y	Y	https://biobankengine.stanford.edu/coding/INI25563
Imaging	Weighted-mean MO in tract superior longitudinal fasciculus (right)	6302	Y	Y	Y	https://biobankengine.stanford.edu/coding/INI25564
Imaging	Weighted-mean MO in tract superior thalamic radiation (left)	6302	Y	Y	N	https://biobankengine.stanford.edu/coding/INI25565
Imaging	Weighted-mean MO in tract superior thalamic radiation (right)	6302	Y	Y	N	https://biobankengine.stanford.edu/coding/INI25566
Imaging	Weighted-mean MO in tract uncinate fasciculus (left)	6302	Y	Y	N	https://biobankengine.stanford.edu/coding/INI25567
Imaging	Weighted-mean MO in tract uncinate fasciculus (right)	6302	Y	Y	N	https://biobankengine.stanford.edu/coding/INI25568
Imaging	Weighted-mean L1 in tract acoustic radiation (left)	6302	Y	Y	Y	https://biobankengine.stanford.edu/coding/INI25569
Imaging	Weighted-mean L1 in tract acoustic radiation (right)	6302	Y	Y	N	https://biobankengine.stanford.edu/coding/INI25570
Imaging	Weighted-mean L1 in tract anterior thalamic radiation (left)	6302	Y	Y	N	https://biobankengine.stanford.edu/coding/INI25571
Imaging	Weighted-mean L1 in tract anterior thalamic radiation (right)	6302	Y	Y	N	https://biobankengine.stanford.edu/coding/INI25572
Imaging	Weighted-mean L1 in tract cingulate gyrus part of cingulum (left)	6302	Y	Y	N	https://biobankengine.stanford.edu/coding/INI25573
Imaging	Weighted-mean L1 in tract cingulate gyrus part of cingulum (right)	6302	Y	Y	N	https://biobankengine.stanford.edu/coding/INI25574
Imaging	Weighted-mean L1 in tract parahippocampal part of cingulum (left)	6302	Y	Y	N	https://biobankengine.stanford.edu/coding/INI25575
Imaging	Weighted-mean L1 in tract parahippocampal part of cingulum (right)	6302	Y	Y	N	https://biobankengine.stanford.edu/coding/INI25576
Imaging	Weighted-mean L1 in tract corticospinal tract (left)	6302	Y	Y	N	https://biobankengine.stanford.edu/coding/INI25577
Imaging	Weighted-mean L1 in tract corticospinal tract (right)	6302	Y	Y	N	https://biobankengine.stanford.edu/coding/INI25578
Imaging	Weighted-mean L1 in tract forceps major	6302	Y	Y	Y	https://biobankengine.stanford.edu/coding/INI25579
Imaging	Weighted-mean L1 in tract forceps minor	6302	Y	Y	N	https://biobankengine.stanford.edu/coding/INI25580
Imaging	Weighted-mean L1 in tract inferior fronto-occipital fasciculus (left)	6302	Y	Y	N	https://biobankengine.stanford.edu/coding/INI25581
Imaging	Weighted-mean L1 in tract inferior fronto-occipital fasciculus (right)	6302	Y	Y	N	https://biobankengine.stanford.edu/coding/INI25582
Imaging	Weighted-mean L1 in tract inferior longitudinal fasciculus (left)	6302	Y	Y	N	https://biobankengine.stanford.edu/coding/INI25583
Imaging	Weighted-mean L1 in tract inferior longitudinal fasciculus (right)	6302	Y	Y	N	https://biobankengine.stanford.edu/coding/INI25584
Imaging	Weighted-mean L1 in tract middle cerebellar peduncle	6302	Y	Y	N	https://biobankengine.stanford.edu/coding/INI25585
Imaging	Weighted-mean L1 in tract medial lemniscus (left)	6302	Y	Y	Y	https://biobankengine.stanford.edu/coding/INI25586
Imaging	Weighted-mean L1 in tract medial lemniscus (right)	6302	Y	Y	Y	https://biobankengine.stanford.edu/coding/INI25587
Imaging	Weighted-mean L1 in tract posterior thalamic radiation (left)	6302	Y	Y	N	https://biobankengine.stanford.edu/coding/INI25588
Imaging	Weighted-mean L1 in tract posterior thalamic radiation (right)	6302	Y	Y	N	https://biobankengine.stanford.edu/coding/INI25589
Imaging	Weighted-mean L1 in tract superior longitudinal fasciculus (left)	6302	Y	Y	N	https://biobankengine.stanford.edu/coding/INI25590
Imaging	Weighted-mean L1 in tract superior longitudinal fasciculus (right)	6302	Y	Y	N	https://biobankengine.stanford.edu/coding/INI25591
Imaging	Weighted-mean L1 in tract superior thalamic radiation (left)	6302	Y	Y	N	https://biobankengine.stanford.edu/coding/INI25592
Imaging	Weighted-mean L1 in tract superior thalamic radiation (right)	6302	Y	Y	N	https://biobankengine.stanford.edu/coding/INI25593
Imaging	Weighted-mean L1 in tract uncinate fasciculus (left)	6302	Y	Y	N	https://biobankengine.stanford.edu/coding/INI25594
Imaging	Weighted-mean L1 in tract uncinate fasciculus (right)	6302	Y	Y	N	https://biobankengine.stanford.edu/coding/INI25595
Imaging	Weighted-mean L2 in tract acoustic radiation (left)	6302	Y	Y	N	https://biobankengine.stanford.edu/coding/INI25596
Imaging	Weighted-mean L2 in tract acoustic radiation (right)	6302	Y	Y	N	https://biobankengine.stanford.edu/coding/INI25597
Imaging	Weighted-mean L2 in tract anterior thalamic radiation (left)	6302	Y	Y	N	https://biobankengine.stanford.edu/coding/INI25598
Imaging	Weighted-mean L2 in tract anterior thalamic radiation (right)	6302	Y	Y	N	https://biobankengine.stanford.edu/coding/INI25599
Imaging	Weighted-mean L2 in tract cingulate gyrus part of cingulum (left)	6302	Y	Y	N	https://biobankengine.stanford.edu/coding/INI25600
Imaging	Weighted-mean L2 in tract cingulate gyrus part of cingulum (right)	6302	Y	Y	N	https://biobankengine.stanford.edu/coding/INI25601
Imaging	Weighted-mean L2 in tract parahippocampal part of cingulum (left)	6302	Y	Y	N	https://biobankengine.stanford.edu/coding/INI25602
Imaging	Weighted-mean L2 in tract parahippocampal part of cingulum (right)	6302	Y	Y	N	https://biobankengine.stanford.edu/coding/INI25603
Imaging	Weighted-mean L2 in tract corticospinal tract (left)	6302	Y	Y	N	https://biobankengine.stanford.edu/coding/INI25604
Imaging	Weighted-mean L2 in tract corticospinal tract (right)	6302	Y	Y	N	https://biobankengine.stanford.edu/coding/INI25605
Imaging	Weighted-mean L2 in tract forceps major	6302	Y	Y	N	https://biobankengine.stanford.edu/coding/INI25606
Imaging	Weighted-mean L2 in tract forceps minor	6302	Y	Y	N	https://biobankengine.stanford.edu/coding/INI25607
Imaging	Weighted-mean L2 in tract inferior fronto-occipital fasciculus (left)	6302	Y	Y	N	https://biobankengine.stanford.edu/coding/INI25608
Imaging	Weighted-mean L2 in tract inferior fronto-occipital fasciculus (right)	6302	Y	Y	N	https://biobankengine.stanford.edu/coding/INI25609
Imaging	Weighted-mean L2 in tract inferior longitudinal fasciculus (left)	6302	Y	Y	N	https://biobankengine.stanford.edu/coding/INI25610
Imaging	Weighted-mean L2 in tract inferior longitudinal fasciculus (right)	6302	Y	Y	N	https://biobankengine.stanford.edu/coding/INI25611
Imaging	Weighted-mean L2 in tract middle cerebellar peduncle	6302	Y	Y	N	https://biobankengine.stanford.edu/coding/INI25612
Imaging	Weighted-mean L2 in tract medial lemniscus (left)	6302	Y	Y	Y	https://biobankengine.stanford.edu/coding/INI25613
Imaging	Weighted-mean L2 in tract medial lemniscus (right)	6302	Y	Y	N	https://biobankengine.stanford.edu/coding/INI25614
Imaging	Weighted-mean L2 in tract posterior thalamic radiation (left)	6302	Y	Y	N	https://biobankengine.stanford.edu/coding/INI25615
Imaging	Weighted-mean L2 in tract posterior thalamic radiation (right)	6302	Y	Y	N	https://biobankengine.stanford.edu/coding/INI25616
Imaging	Weighted-mean L2 in tract superior longitudinal fasciculus (left)	6302	Y	Y	N	https://biobankengine.stanford.edu/coding/INI25617
Imaging	Weighted-mean L2 in tract superior longitudinal fasciculus (right)	6302	Y	Y	N	https://biobankengine.stanford.edu/coding/INI25618
Imaging	Weighted-mean L2 in tract superior thalamic radiation (left)	6302	Y	Y	N	https://biobankengine.stanford.edu/coding/INI25619
Imaging	Weighted-mean L2 in tract superior thalamic radiation (right)	6302	Y	Y	N	https://biobankengine.stanford.edu/coding/INI25620
Imaging	Weighted-mean L2 in tract uncinate fasciculus (left)	6302	Y	Y	N	https://biobankengine.stanford.edu/coding/INI25621
Imaging	Weighted-mean L2 in tract uncinate fasciculus (right)	6302	Y	Y	N	https://biobankengine.stanford.edu/coding/INI25622
Imaging	Weighted-mean L3 in tract acoustic radiation (left)	6302	Y	Y	N	https://biobankengine.stanford.edu/coding/INI25623
Imaging	Weighted-mean L3 in tract acoustic radiation (right)	6302	Y	Y	N	https://biobankengine.stanford.edu/coding/INI25624
Imaging	Weighted-mean L3 in tract anterior thalamic radiation (left)	6302	Y	Y	N	https://biobankengine.stanford.edu/coding/INI25625
Imaging	Weighted-mean L3 in tract anterior thalamic radiation (right)	6302	Y	Y	N	https://biobankengine.stanford.edu/coding/INI25626
Imaging	Weighted-mean L3 in tract cingulate gyrus part of cingulum (left)	6302	Y	Y	N	https://biobankengine.stanford.edu/coding/INI25627
Imaging	Weighted-mean L3 in tract cingulate gyrus part of cingulum (right)	6302	Y	Y	N	https://biobankengine.stanford.edu/coding/INI25628
Imaging	Weighted-mean L3 in tract parahippocampal part of cingulum (left)	6302	Y	Y	N	https://biobankengine.stanford.edu/coding/INI25629
Imaging	Weighted-mean L3 in tract parahippocampal part of cingulum (right)	6302	Y	Y	N	https://biobankengine.stanford.edu/coding/INI25630
Imaging	Weighted-mean L3 in tract corticospinal tract (left)	6302	Y	Y	Y	https://biobankengine.stanford.edu/coding/INI25631
Imaging	Weighted-mean L3 in tract corticospinal tract (right)	6302	Y	Y	N	https://biobankengine.stanford.edu/coding/INI25632
Imaging	Weighted-mean L3 in tract forceps major	6302	Y	Y	N	https://biobankengine.stanford.edu/coding/INI25633
Imaging	Weighted-mean L3 in tract forceps minor	6302	Y	Y	N	https://biobankengine.stanford.edu/coding/INI25634
Imaging	Weighted-mean L3 in tract inferior fronto-occipital fasciculus (left)	6302	Y	Y	N	https://biobankengine.stanford.edu/coding/INI25635
Imaging	Weighted-mean L3 in tract inferior fronto-occipital fasciculus (right)	6302	Y	Y	N	https://biobankengine.stanford.edu/coding/INI25636
Imaging	Weighted-mean L3 in tract inferior longitudinal fasciculus (left)	6302	Y	Y	N	https://biobankengine.stanford.edu/coding/INI25637
Imaging	Weighted-mean L3 in tract inferior longitudinal fasciculus (right)	6302	Y	Y	N	https://biobankengine.stanford.edu/coding/INI25638
Imaging	Weighted-mean L3 in tract middle cerebellar peduncle	6302	Y	Y	N	https://biobankengine.stanford.edu/coding/INI25639
Imaging	Weighted-mean L3 in tract medial lemniscus (left)	6302	Y	Y	Y	https://biobankengine.stanford.edu/coding/INI25640
Imaging	Weighted-mean L3 in tract medial lemniscus (right)	6302	Y	Y	N	https://biobankengine.stanford.edu/coding/INI25641
Imaging	Weighted-mean L3 in tract posterior thalamic radiation (left)	6302	Y	Y	N	https://biobankengine.stanford.edu/coding/INI25642
Imaging	Weighted-mean L3 in tract posterior thalamic radiation (right)	6302	Y	Y	N	https://biobankengine.stanford.edu/coding/INI25643
Imaging	Weighted-mean L3 in tract superior longitudinal fasciculus (left)	6302	Y	Y	N	https://biobankengine.stanford.edu/coding/INI25644
Imaging	Weighted-mean L3 in tract superior longitudinal fasciculus (right)	6302	Y	Y	N	https://biobankengine.stanford.edu/coding/INI25645
Imaging	Weighted-mean L3 in tract superior thalamic radiation (left)	6302	Y	Y	Y	https://biobankengine.stanford.edu/coding/INI25646
Imaging	Weighted-mean L3 in tract superior thalamic radiation (right)	6302	Y	Y	Y	https://biobankengine.stanford.edu/coding/INI25647
Imaging	Weighted-mean L3 in tract uncinate fasciculus (left)	6302	Y	Y	N	https://biobankengine.stanford.edu/coding/INI25648
Imaging	Weighted-mean L3 in tract uncinate fasciculus (right)	6302	Y	Y	N	https://biobankengine.stanford.edu/coding/INI25649
Imaging	Weighted-mean ICVF in tract acoustic radiation (left)	6302	Y	Y	N	https://biobankengine.stanford.edu/coding/INI25650
Imaging	Weighted-mean ICVF in tract acoustic radiation (right)	6302	Y	Y	N	https://biobankengine.stanford.edu/coding/INI25651
Imaging	Weighted-mean ICVF in tract anterior thalamic radiation (left)	6302	Y	Y	N	https://biobankengine.stanford.edu/coding/INI25652
Imaging	Weighted-mean ICVF in tract anterior thalamic radiation (right)	6302	Y	Y	N	https://biobankengine.stanford.edu/coding/INI25653
Imaging	Weighted-mean ICVF in tract cingulate gyrus part of cingulum (left)	6302	Y	Y	N	https://biobankengine.stanford.edu/coding/INI25654
Imaging	Weighted-mean ICVF in tract cingulate gyrus part of cingulum (right)	6302	Y	Y	N	https://biobankengine.stanford.edu/coding/INI25655
Imaging	Weighted-mean ICVF in tract parahippocampal part of cingulum (left)	6302	Y	Y	Y	https://biobankengine.stanford.edu/coding/INI25656
Imaging	Weighted-mean ICVF in tract parahippocampal part of cingulum (right)	6302	Y	Y	N	https://biobankengine.stanford.edu/coding/INI25657
Imaging	Weighted-mean ICVF in tract corticospinal tract (left)	6302	Y	N	N	https://biobankengine.stanford.edu/coding/INI25658
Imaging	Weighted-mean ICVF in tract corticospinal tract (right)	6302	Y	Y	N	https://biobankengine.stanford.edu/coding/INI25659
Imaging	Weighted-mean ICVF in tract forceps major	6302	Y	Y	N	https://biobankengine.stanford.edu/coding/INI25660
Imaging	Weighted-mean ICVF in tract forceps minor	6302	Y	Y	N	https://biobankengine.stanford.edu/coding/INI25661
Imaging	Weighted-mean ICVF in tract inferior fronto-occipital fasciculus (left)	6302	Y	Y	N	https://biobankengine.stanford.edu/coding/INI25662
Imaging	Weighted-mean ICVF in tract inferior fronto-occipital fasciculus (right)	6302	Y	Y	N	https://biobankengine.stanford.edu/coding/INI25663
Imaging	Weighted-mean ICVF in tract inferior longitudinal fasciculus (left)	6302	Y	Y	N	https://biobankengine.stanford.edu/coding/INI25664
Imaging	Weighted-mean ICVF in tract inferior longitudinal fasciculus (right)	6302	Y	Y	N	https://biobankengine.stanford.edu/coding/INI25665
Imaging	Weighted-mean ICVF in tract middle cerebellar peduncle	6302	Y	Y	N	https://biobankengine.stanford.edu/coding/INI25666
Imaging	Weighted-mean ICVF in tract medial lemniscus (left)	6302	Y	Y	N	https://biobankengine.stanford.edu/coding/INI25667
Imaging	Weighted-mean ICVF in tract medial lemniscus (right)	6302	Y	Y	Y	https://biobankengine.stanford.edu/coding/INI25668
Imaging	Weighted-mean ICVF in tract posterior thalamic radiation (left)	6302	Y	Y	N	https://biobankengine.stanford.edu/coding/INI25669
Imaging	Weighted-mean ICVF in tract posterior thalamic radiation (right)	6302	Y	Y	N	https://biobankengine.stanford.edu/coding/INI25670
Imaging	Weighted-mean ICVF in tract superior longitudinal fasciculus (left)	6302	Y	Y	N	https://biobankengine.stanford.edu/coding/INI25671
Imaging	Weighted-mean ICVF in tract superior longitudinal fasciculus (right)	6302	Y	Y	N	https://biobankengine.stanford.edu/coding/INI25672
Imaging	Weighted-mean ICVF in tract superior thalamic radiation (left)	6302	Y	Y	N	https://biobankengine.stanford.edu/coding/INI25673
Imaging	Weighted-mean ICVF in tract superior thalamic radiation (right)	6302	Y	Y	N	https://biobankengine.stanford.edu/coding/INI25674
Imaging	Weighted-mean ICVF in tract uncinate fasciculus (left)	6302	Y	Y	N	https://biobankengine.stanford.edu/coding/INI25675
Imaging	Weighted-mean ICVF in tract uncinate fasciculus (right)	6302	Y	Y	N	https://biobankengine.stanford.edu/coding/INI25676
Imaging	Weighted-mean OD in tract acoustic radiation (left)	6302	Y	Y	Y	https://biobankengine.stanford.edu/coding/INI25677
Imaging	Weighted-mean OD in tract acoustic radiation (right)	6302	Y	Y	N	https://biobankengine.stanford.edu/coding/INI25678
Imaging	Weighted-mean OD in tract anterior thalamic radiation (left)	6302	Y	Y	N	https://biobankengine.stanford.edu/coding/INI25679
Imaging	Weighted-mean OD in tract anterior thalamic radiation (right)	6302	Y	Y	N	https://biobankengine.stanford.edu/coding/INI25680
Imaging	Weighted-mean OD in tract cingulate gyrus part of cingulum (left)	6302	Y	Y	N	https://biobankengine.stanford.edu/coding/INI25681
Imaging	Weighted-mean OD in tract cingulate gyrus part of cingulum (right)	6302	Y	Y	N	https://biobankengine.stanford.edu/coding/INI25682
Imaging	Weighted-mean OD in tract parahippocampal part of cingulum (left)	6302	Y	Y	N	https://biobankengine.stanford.edu/coding/INI25683
Imaging	Weighted-mean OD in tract parahippocampal part of cingulum (right)	6302	Y	Y	N	https://biobankengine.stanford.edu/coding/INI25684
Imaging	Weighted-mean OD in tract corticospinal tract (left)	6302	Y	Y	N	https://biobankengine.stanford.edu/coding/INI25685
Imaging	Weighted-mean OD in tract corticospinal tract (right)	6302	Y	Y	N	https://biobankengine.stanford.edu/coding/INI25686
Imaging	Weighted-mean OD in tract forceps major	6302	Y	Y	N	https://biobankengine.stanford.edu/coding/INI25687
Imaging	Weighted-mean OD in tract forceps minor	6302	Y	Y	N	https://biobankengine.stanford.edu/coding/INI25688
Imaging	Weighted-mean OD in tract inferior fronto-occipital fasciculus (left)	6302	Y	Y	N	https://biobankengine.stanford.edu/coding/INI25689
Imaging	Weighted-mean OD in tract inferior fronto-occipital fasciculus (right)	6302	Y	Y	N	https://biobankengine.stanford.edu/coding/INI25690
Imaging	Weighted-mean OD in tract inferior longitudinal fasciculus (left)	6302	Y	Y	Y	https://biobankengine.stanford.edu/coding/INI25691
Imaging	Weighted-mean OD in tract inferior longitudinal fasciculus (right)	6302	Y	Y	N	https://biobankengine.stanford.edu/coding/INI25692
Imaging	Weighted-mean OD in tract middle cerebellar peduncle	6302	Y	Y	Y	https://biobankengine.stanford.edu/coding/INI25693
Imaging	Weighted-mean OD in tract medial lemniscus (left)	6302	Y	Y	N	https://biobankengine.stanford.edu/coding/INI25694
Imaging	Weighted-mean OD in tract medial lemniscus (right)	6302	Y	Y	N	https://biobankengine.stanford.edu/coding/INI25695
Imaging	Weighted-mean OD in tract posterior thalamic radiation (left)	6302	Y	Y	N	https://biobankengine.stanford.edu/coding/INI25696
Imaging	Weighted-mean OD in tract posterior thalamic radiation (right)	6302	Y	Y	N	https://biobankengine.stanford.edu/coding/INI25697
Imaging	Weighted-mean OD in tract superior longitudinal fasciculus (left)	6302	Y	Y	N	https://biobankengine.stanford.edu/coding/INI25698
Imaging	Weighted-mean OD in tract superior longitudinal fasciculus (right)	6302	Y	Y	N	https://biobankengine.stanford.edu/coding/INI25699
Imaging	Weighted-mean OD in tract superior thalamic radiation (left)	6302	Y	Y	N	https://biobankengine.stanford.edu/coding/INI25700
Imaging	Weighted-mean OD in tract superior thalamic radiation (right)	6302	Y	Y	N	https://biobankengine.stanford.edu/coding/INI25701
Imaging	Weighted-mean OD in tract uncinate fasciculus (left)	6302	Y	Y	N	https://biobankengine.stanford.edu/coding/INI25702
Imaging	Weighted-mean OD in tract uncinate fasciculus (right)	6302	Y	Y	N	https://biobankengine.stanford.edu/coding/INI25703
Imaging	Weighted-mean ISOVF in tract acoustic radiation (left)	6302	Y	Y	N	https://biobankengine.stanford.edu/coding/INI25704
Imaging	Weighted-mean ISOVF in tract acoustic radiation (right)	6302	Y	Y	N	https://biobankengine.stanford.edu/coding/INI25705
Imaging	Weighted-mean ISOVF in tract anterior thalamic radiation (left)	6302	Y	Y	N	https://biobankengine.stanford.edu/coding/INI25706
Imaging	Weighted-mean ISOVF in tract anterior thalamic radiation (right)	6302	Y	Y	N	https://biobankengine.stanford.edu/coding/INI25707
Imaging	Weighted-mean ISOVF in tract cingulate gyrus part of cingulum (left)	6302	Y	Y	N	https://biobankengine.stanford.edu/coding/INI25708
Imaging	Weighted-mean ISOVF in tract cingulate gyrus part of cingulum (right)	6302	Y	Y	N	https://biobankengine.stanford.edu/coding/INI25709
Imaging	Weighted-mean ISOVF in tract parahippocampal part of cingulum (left)	6302	Y	Y	N	https://biobankengine.stanford.edu/coding/INI25710
Imaging	Weighted-mean ISOVF in tract parahippocampal part of cingulum (right)	6302	Y	Y	N	https://biobankengine.stanford.edu/coding/INI25711
Imaging	Weighted-mean ISOVF in tract corticospinal tract (left)	6302	Y	Y	N	https://biobankengine.stanford.edu/coding/INI25712
Imaging	Weighted-mean ISOVF in tract corticospinal tract (right)	6302	Y	Y	N	https://biobankengine.stanford.edu/coding/INI25713
Imaging	Weighted-mean ISOVF in tract forceps major	6302	Y	Y	N	https://biobankengine.stanford.edu/coding/INI25714
Imaging	Weighted-mean ISOVF in tract forceps minor	6302	Y	Y	N	https://biobankengine.stanford.edu/coding/INI25715
Imaging	Weighted-mean ISOVF in tract inferior fronto-occipital fasciculus (left)	6302	Y	Y	N	https://biobankengine.stanford.edu/coding/INI25716
Imaging	Weighted-mean ISOVF in tract inferior fronto-occipital fasciculus (right)	6302	Y	Y	N	https://biobankengine.stanford.edu/coding/INI25717
Imaging	Weighted-mean ISOVF in tract inferior longitudinal fasciculus (left)	6302	Y	Y	N	https://biobankengine.stanford.edu/coding/INI25718
Imaging	Weighted-mean ISOVF in tract inferior longitudinal fasciculus (right)	6302	Y	Y	N	https://biobankengine.stanford.edu/coding/INI25719
Imaging	Weighted-mean ISOVF in tract middle cerebellar peduncle	6302	Y	Y	N	https://biobankengine.stanford.edu/coding/INI25720
Imaging	Weighted-mean ISOVF in tract medial lemniscus (left)	6302	Y	Y	N	https://biobankengine.stanford.edu/coding/INI25721
Imaging	Weighted-mean ISOVF in tract medial lemniscus (right)	6302	Y	Y	N	https://biobankengine.stanford.edu/coding/INI25722
Imaging	Weighted-mean ISOVF in tract posterior thalamic radiation (left)	6302	Y	Y	N	https://biobankengine.stanford.edu/coding/INI25723
Imaging	Weighted-mean ISOVF in tract posterior thalamic radiation (right)	6302	Y	Y	N	https://biobankengine.stanford.edu/coding/INI25724
Imaging	Weighted-mean ISOVF in tract superior longitudinal fasciculus (left)	6302	Y	Y	N	https://biobankengine.stanford.edu/coding/INI25725
Imaging	Weighted-mean ISOVF in tract superior longitudinal fasciculus (right)	6302	Y	Y	N	https://biobankengine.stanford.edu/coding/INI25726
Imaging	Weighted-mean ISOVF in tract superior thalamic radiation (left)	6302	Y	Y	N	https://biobankengine.stanford.edu/coding/INI25727
Imaging	Weighted-mean ISOVF in tract superior thalamic radiation (right)	6302	Y	Y	Y	https://biobankengine.stanford.edu/coding/INI25728
Imaging	Weighted-mean ISOVF in tract uncinate fasciculus (left)	6302	Y	Y	N	https://biobankengine.stanford.edu/coding/INI25729
Imaging	Weighted-mean ISOVF in tract uncinate fasciculus (right)	6302	Y	Y	N	https://biobankengine.stanford.edu/coding/INI25730
Imaging	Femur neck BMD (bone mineral density) (right)	3704	Y	Y	N	https://biobankengine.stanford.edu/coding/INI23208
Imaging	Femur troch BMD (bone mineral density) (right)	3704	Y	Y	N	https://biobankengine.stanford.edu/coding/INI23214
Imaging	Femur troch BMD (bone mineral density) (left)	3704	Y	Y	N	https://biobankengine.stanford.edu/coding/INI23295
Imaging	Femur neck BMD (bone mineral density) (left)	3704	Y	Y	Y	https://biobankengine.stanford.edu/coding/INI23299
Imaging	Femur shaft BMD (bone mineral density) (right)	3694	Y	Y	N	https://biobankengine.stanford.edu/coding/INI23210
Imaging	Femur total BMD (bone mineral density) (right)	3694	Y	Y	N	https://biobankengine.stanford.edu/coding/INI23212
Imaging	Arms BMC (bone mineral content)	3694	Y	Y	N	https://biobankengine.stanford.edu/coding/INI23224
Imaging	Arms BMD (bone mineral density)	3694	Y	Y	N	https://biobankengine.stanford.edu/coding/INI23225
Imaging	Android bone mass	3694	Y	Y	N	https://biobankengine.stanford.edu/coding/INI23244
Imaging	Android fat mass	3694	Y	Y	N	https://biobankengine.stanford.edu/coding/INI23245
Imaging	Android lean mass	3694	Y	Y	N	https://biobankengine.stanford.edu/coding/INI23246
Imaging	Android tissue fat percentage	3694	Y	Y	Y	https://biobankengine.stanford.edu/coding/INI23247
Imaging	Android total mass	3694	Y	Y	N	https://biobankengine.stanford.edu/coding/INI23248
Imaging	Arms fat mass	3694	Y	Y	N	https://biobankengine.stanford.edu/coding/INI23257
Imaging	Arms lean mass	3694	Y	Y	N	https://biobankengine.stanford.edu/coding/INI23258
Imaging	Arms tissue fat percentage	3694	Y	Y	N	https://biobankengine.stanford.edu/coding/INI23259
Imaging	Arms total mass	3694	Y	Y	N	https://biobankengine.stanford.edu/coding/INI23260
Imaging	Gynoid bone mass	3694	Y	Y	N	https://biobankengine.stanford.edu/coding/INI23261
Imaging	Gynoid fat mass	3694	Y	Y	N	https://biobankengine.stanford.edu/coding/INI23262
Imaging	Gynoid lean mass	3694	Y	Y	N	https://biobankengine.stanford.edu/coding/INI23263
Imaging	Gynoid tissue fat percentage	3694	Y	Y	Y	https://biobankengine.stanford.edu/coding/INI23264
Imaging	Gynoid total mass	3694	Y	Y	N	https://biobankengine.stanford.edu/coding/INI23265
Imaging	Legs fat mass	3694	Y	Y	N	https://biobankengine.stanford.edu/coding/INI23274
Imaging	Legs lean mass	3694	Y	Y	N	https://biobankengine.stanford.edu/coding/INI23275
Imaging	Legs tissue fat percentage	3694	Y	Y	Y	https://biobankengine.stanford.edu/coding/INI23276
Imaging	Legs total mass	3694	Y	Y	N	https://biobankengine.stanford.edu/coding/INI23277
Imaging	Total fat mass	3694	Y	Y	N	https://biobankengine.stanford.edu/coding/INI23278
Imaging	Total fat-free mass	3694	Y	Y	N	https://biobankengine.stanford.edu/coding/INI23279
Imaging	Total lean mass	3694	Y	Y	N	https://biobankengine.stanford.edu/coding/INI23280
Imaging	Total tissue fat percentage	3694	Y	Y	Y	https://biobankengine.stanford.edu/coding/INI23281
Imaging	Total tissue mass	3694	Y	Y	N	https://biobankengine.stanford.edu/coding/INI23282
Imaging	Total mass	3694	Y	Y	N	https://biobankengine.stanford.edu/coding/INI23283
Imaging	Trunk fat mass	3694	Y	Y	N	https://biobankengine.stanford.edu/coding/INI23284
Imaging	Trunk lean mass	3694	Y	Y	N	https://biobankengine.stanford.edu/coding/INI23285
Imaging	Trunk tissue fat percentage	3694	Y	Y	Y	https://biobankengine.stanford.edu/coding/INI23286
Imaging	Trunk total mass	3694	Y	Y	N	https://biobankengine.stanford.edu/coding/INI23287
Imaging	Trunk bone area	3694	Y	Y	N	https://biobankengine.stanford.edu/coding/INI23304
Imaging	Head bone area	3694	Y	Y	N	https://biobankengine.stanford.edu/coding/INI23305
Imaging	Pelvis bone area	3694	Y	Y	N	https://biobankengine.stanford.edu/coding/INI23307
Imaging	Ribs bone area	3694	Y	Y	N	https://biobankengine.stanford.edu/coding/INI23309
Imaging	Spine bone area	3694	Y	Y	N	https://biobankengine.stanford.edu/coding/INI23311
Imaging	Arms combined bone area	3694	Y	Y	Y	https://biobankengine.stanford.edu/coding/INI23317
Imaging	Legs combined bone area	3694	Y	Y	Y	https://biobankengine.stanford.edu/coding/INI23318
Imaging	Femur shaft BMD (bone mineral density) (left)	3693	Y	Y	Y	https://biobankengine.stanford.edu/coding/INI23290
Imaging	Femur total BMD (bone mineral density) (left)	3693	Y	Y	Y	https://biobankengine.stanford.edu/coding/INI23291
Imaging	Femur neck BMD (bone mineral density) T-score (right)	3682	Y	Y	Y	https://biobankengine.stanford.edu/coding/INI23209
Imaging	Femur troch BMD (bone mineral density) T-score (right)	3682	Y	N	N	https://biobankengine.stanford.edu/coding/INI23215
Imaging	Femur troch BMD (bone mineral density) T-score (left)	3682	Y	Y	N	https://biobankengine.stanford.edu/coding/INI23298
Imaging	Femur neck BMD (bone mineral density) T-score (left)	3682	Y	Y	Y	https://biobankengine.stanford.edu/coding/INI23300
Imaging	L1-L4 area	3678	Y	Y	N	https://biobankengine.stanford.edu/coding/INI23200
Imaging	L1-L4 average height	3678	Y	Y	N	https://biobankengine.stanford.edu/coding/INI23201
Imaging	L1-L4 average width	3678	Y	Y	N	https://biobankengine.stanford.edu/coding/INI23202
Imaging	Femur total BMD (bone mineral density) T-score (right)	3672	Y	Y	N	https://biobankengine.stanford.edu/coding/INI23213
Imaging	Femur total BMD (bone mineral density) T-score (left)	3671	Y	Y	N	https://biobankengine.stanford.edu/coding/INI23293
Imaging	VAT (visceral adipose tissue) mass	3652	Y	Y	N	https://biobankengine.stanford.edu/coding/INI23288
Imaging	VAT (visceral adipose tissue) volume	3652	Y	Y	N	https://biobankengine.stanford.edu/coding/INI23289
Imaging	LV ejection fraction	3374	Y	Y	N	https://biobankengine.stanford.edu/coding/INI22420
Imaging	LV end diastolic volume	3374	Y	Y	N	https://biobankengine.stanford.edu/coding/INI22421
Imaging	LV end systolic volume	3374	Y	Y	N	https://biobankengine.stanford.edu/coding/INI22422
Imaging	LV stroke volume	3374	Y	Y	Y	https://biobankengine.stanford.edu/coding/INI22423
Imaging	Cardiac output	3374	Y	Y	Y	https://biobankengine.stanford.edu/coding/INI22424
Imaging	Cardiac index	3374	Y	Y	N	https://biobankengine.stanford.edu/coding/INI22425
Imaging	Average heart rate	3374	Y	Y	N	https://biobankengine.stanford.edu/coding/INI22426
Imaging	Body surface area	3374	Y	Y	N	https://biobankengine.stanford.edu/coding/INI22427
Imaging	Arm BMC (bone mineral content) (left)	3100	Y	Y	N	https://biobankengine.stanford.edu/coding/INI23220
Imaging	Arm BMD (bone mineral density) (left)	3100	Y	Y	N	https://biobankengine.stanford.edu/coding/INI23221
Imaging	Arm BMC (bone mineral content) (right)	3100	Y	Y	N	https://biobankengine.stanford.edu/coding/INI23222
Imaging	Arm BMD (bone mineral density) (right)	3100	Y	Y	N	https://biobankengine.stanford.edu/coding/INI23223
Imaging	Arm fat mass (left)	3100	Y	Y	N	https://biobankengine.stanford.edu/coding/INI23249
Imaging	Arm lean mass (left)	3100	Y	Y	N	https://biobankengine.stanford.edu/coding/INI23250
Imaging	Arm tissue fat percentage (left)	3100	Y	Y	N	https://biobankengine.stanford.edu/coding/INI23251
Imaging	Arm total mass (left)	3100	Y	Y	N	https://biobankengine.stanford.edu/coding/INI23252
Imaging	Arm fat mass (right)	3100	Y	Y	N	https://biobankengine.stanford.edu/coding/INI23253
Imaging	Arm lean mass (right)	3100	Y	Y	N	https://biobankengine.stanford.edu/coding/INI23254
Imaging	Arm tissue fat percentage (right)	3100	Y	Y	N	https://biobankengine.stanford.edu/coding/INI23255
Imaging	Arm total mass (right)	3100	Y	Y	N	https://biobankengine.stanford.edu/coding/INI23256
Imaging	Leg fat mass (left)	3100	Y	Y	N	https://biobankengine.stanford.edu/coding/INI23266
Imaging	Leg lean mass (left)	3100	Y	Y	Y	https://biobankengine.stanford.edu/coding/INI23267
Imaging	Leg tissue fat percentage (left)	3100	Y	Y	N	https://biobankengine.stanford.edu/coding/INI23268
Imaging	Leg total mass (left)	3100	Y	Y	N	https://biobankengine.stanford.edu/coding/INI23269
Imaging	Leg fat mass (right)	3100	Y	Y	N	https://biobankengine.stanford.edu/coding/INI23270
Imaging	Leg lean mass (right)	3100	Y	Y	N	https://biobankengine.stanford.edu/coding/INI23271
Imaging	Leg tissue fat percentage (right)	3100	Y	Y	N	https://biobankengine.stanford.edu/coding/INI23272
Imaging	Leg total mass (right)	3100	Y	Y	N	https://biobankengine.stanford.edu/coding/INI23273
Imaging	Arm bone area (left)	3100	Y	Y	N	https://biobankengine.stanford.edu/coding/INI23313
Imaging	Arm bone area (right)	3100	Y	Y	N	https://biobankengine.stanford.edu/coding/INI23314
Imaging	Leg bone area (left)	3100	Y	Y	Y	https://biobankengine.stanford.edu/coding/INI23315
Imaging	Leg bone area (right)	3100	Y	Y	Y	https://biobankengine.stanford.edu/coding/INI23316
Imaging	Femur lower neck BMD (bone mineral density) (right)	1681	Y	Y	N	https://biobankengine.stanford.edu/coding/INI23206
Imaging	Femur upper neck BMD (bone mineral density) (right)	1681	Y	Y	N	https://biobankengine.stanford.edu/coding/INI23216
Imaging	Femur upper neck BMD (bone mineral density) (left)	1681	Y	Y	N	https://biobankengine.stanford.edu/coding/INI23292
Imaging	Femur lower neck BMD (bone mineral density) (left)	1681	Y	Y	N	https://biobankengine.stanford.edu/coding/INI23302
Imaging	Femur upper neck BMD (bone mineral density) T-score (left)	1673	Y	Y	N	https://biobankengine.stanford.edu/coding/INI23296
Imaging	Visceral adipose tissue volume (VAT)	703	Y	Y	N	https://biobankengine.stanford.edu/coding/INI22407
Imaging	Abdominal subcutaneous adipose tissue volume (ASAT)	703	Y	Y	N	https://biobankengine.stanford.edu/coding/INI22408
Imaging	Total trunk fat	703	Y	Y	N	https://biobankengine.stanford.edu/coding/INI22410
Imaging	Anterior thigh lean muscle volume (right)	675	Y	Y	N	https://biobankengine.stanford.edu/coding/INI22403
Imaging	Posterior thigh lean muscle volume (right)	675	Y	Y	N	https://biobankengine.stanford.edu/coding/INI22404
Imaging	Anterior thigh lean muscle volume (left)	669	Y	Y	N	https://biobankengine.stanford.edu/coding/INI22405
Imaging	Posterior thigh lean muscle volume (left)	669	Y	Y	N	https://biobankengine.stanford.edu/coding/INI22406
Imaging	Total thigh muscle volume	666	Y	Y	N	https://biobankengine.stanford.edu/coding/INI22409
Physical Measurement	Waist circumference	336659	Y	Y	Y	https://biobankengine.stanford.edu/coding/INI48
Physical Measurement	Hip circumference	336620	Y	Y	Y	https://biobankengine.stanford.edu/coding/INI49
Physical Measurement	Sitting height	336513	Y	Y	Y	https://biobankengine.stanford.edu/coding/INI20015
Physical Measurement	Standing height	336500	Y	Y	Y	https://biobankengine.stanford.edu/coding/INI50
Physical Measurement	Weight	336260	Y	Y	Y	https://biobankengine.stanford.edu/coding/INI21002
Physical Measurement	Body mass index (BMI)	336144	Y	Y	Y	https://biobankengine.stanford.edu/coding/INI21001
Physical Measurement	Hand grip strength (right)	335903	Y	Y	Y	https://biobankengine.stanford.edu/coding/INI47
Physical Measurement	Hand grip strength (left)	335881	Y	Y	Y	https://biobankengine.stanford.edu/coding/INI46
Physical Measurement	Whole body water mass	331510	Y	Y	Y	https://biobankengine.stanford.edu/coding/INI23102
Physical Measurement	Basal metabolic rate	331502	Y	Y	Y	https://biobankengine.stanford.edu/coding/INI23105
Physical Measurement	Impedance of leg (right)	331496	Y	Y	Y	https://biobankengine.stanford.edu/coding/INI23107
Physical Measurement	Impedance of leg (left)	331491	Y	Y	Y	https://biobankengine.stanford.edu/coding/INI23108
Physical Measurement	Leg fat percentage (right)	331491	Y	Y	Y	https://biobankengine.stanford.edu/coding/INI23111
Physical Measurement	Leg fat mass (right)	331488	Y	Y	Y	https://biobankengine.stanford.edu/coding/INI23112
Physical Measurement	Impedance of arm (left)	331487	Y	Y	Y	https://biobankengine.stanford.edu/coding/INI23110
Physical Measurement	Whole body fat-free mass	331486	Y	Y	Y	https://biobankengine.stanford.edu/coding/INI23101
Physical Measurement	Impedance of whole body	331480	Y	Y	Y	https://biobankengine.stanford.edu/coding/INI23106
Physical Measurement	Leg fat-free mass (right)	331480	Y	Y	Y	https://biobankengine.stanford.edu/coding/INI23113
Physical Measurement	Leg predicted mass (right)	331480	Y	Y	Y	https://biobankengine.stanford.edu/coding/INI23114
Physical Measurement	Impedance of arm (right)	331475	Y	Y	Y	https://biobankengine.stanford.edu/coding/INI23109
Physical Measurement	Leg fat percentage (left)	331473	Y	Y	Y	https://biobankengine.stanford.edu/coding/INI23115
Physical Measurement	Leg fat mass (left)	331470	Y	Y	Y	https://biobankengine.stanford.edu/coding/INI23116
Physical Measurement	Leg fat-free mass (left)	331454	Y	Y	Y	https://biobankengine.stanford.edu/coding/INI23117
Physical Measurement	Leg predicted mass (left)	331449	Y	Y	Y	https://biobankengine.stanford.edu/coding/INI23118
Physical Measurement	Arm fat percentage (right)	331445	Y	Y	Y	https://biobankengine.stanford.edu/coding/INI23119
Physical Measurement	Arm fat mass (right)	331422	Y	Y	Y	https://biobankengine.stanford.edu/coding/INI23120
Physical Measurement	Arm fat-free mass (right)	331418	Y	Y	Y	https://biobankengine.stanford.edu/coding/INI23121
Physical Measurement	Arm predicted mass (right)	331413	Y	Y	Y	https://biobankengine.stanford.edu/coding/INI23122
Physical Measurement	Arm fat percentage (left)	331395	Y	Y	Y	https://biobankengine.stanford.edu/coding/INI23123
Physical Measurement	Arm fat mass (left)	331362	Y	Y	Y	https://biobankengine.stanford.edu/coding/INI23124
Physical Measurement	Arm fat-free mass (left)	331358	Y	Y	Y	https://biobankengine.stanford.edu/coding/INI23125
Physical Measurement	Arm predicted mass (left)	331345	Y	Y	Y	https://biobankengine.stanford.edu/coding/INI23126
Physical Measurement	Body fat percentage	331318	Y	Y	Y	https://biobankengine.stanford.edu/coding/INI23099
Physical Measurement	Trunk fat percentage	331314	Y	Y	Y	https://biobankengine.stanford.edu/coding/INI23127
Physical Measurement	Trunk fat mass	331295	Y	Y	Y	https://biobankengine.stanford.edu/coding/INI23128
Physical Measurement	Trunk fat-free mass	331234	Y	Y	Y	https://biobankengine.stanford.edu/coding/INI23129
Physical Measurement	Trunk predicted mass	331203	Y	Y	Y	https://biobankengine.stanford.edu/coding/INI23130
Physical Measurement	Whole body fat mass	330970	Y	Y	Y	https://biobankengine.stanford.edu/coding/INI23100
Physical Measurement	Pulse rate, automated reading	318344	Y	Y	Y	https://biobankengine.stanford.edu/coding/INI102
Physical Measurement	Diastolic blood pressure, automated reading	318344	Y	Y	Y	https://biobankengine.stanford.edu/coding/INI4079
Physical Measurement	Systolic blood pressure, automated reading	318342	Y	Y	Y	https://biobankengine.stanford.edu/coding/INI4080
Physical Measurement	Forced vital capacity (FVC)	309028	Y	Y	Y	https://biobankengine.stanford.edu/coding/INI3062
Physical Measurement	Forced expiratory volume in 1-second (FEV1)	309028	Y	Y	Y	https://biobankengine.stanford.edu/coding/INI3063
Physical Measurement	Peak expiratory flow (PEF)	309028	Y	Y	Y	https://biobankengine.stanford.edu/coding/INI3064
Physical Measurement	Forced expiratory volume in 1-second (FEV1), Best measure	255494	Y	Y	Y	https://biobankengine.stanford.edu/coding/INI20150
Physical Measurement	Forced vital capacity (FVC), Best measure	255494	Y	Y	Y	https://biobankengine.stanford.edu/coding/INI20151
Physical Measurement	Pulse rate	126142	Y	Y	Y	https://biobankengine.stanford.edu/coding/INI4194
Physical Measurement	Pulse wave reflection index	126142	Y	Y	Y	https://biobankengine.stanford.edu/coding/INI4195
Physical Measurement	Position of the pulse wave peak	126142	Y	Y	N	https://biobankengine.stanford.edu/coding/INI4198
Physical Measurement	Position of pulse wave notch	126142	Y	Y	Y	https://biobankengine.stanford.edu/coding/INI4199
Physical Measurement	Pulse wave peak to peak time	126082	Y	Y	Y	https://biobankengine.stanford.edu/coding/INI4196
Physical Measurement	Pulse wave Arterial Stiffness index	125775	Y	Y	Y	https://biobankengine.stanford.edu/coding/INI21021
Physical Measurement	Signal-to-noise-ratio (SNR) of triplet (left)	123089	Y	Y	Y	https://biobankengine.stanford.edu/coding/INI4230
Physical Measurement	Signal-to-noise-ratio (SNR) of triplet (right)	123050	Y	Y	Y	https://biobankengine.stanford.edu/coding/INI4241
Physical Measurement	Speech-reception-threshold (SRT) estimate (right)	115218	Y	Y	Y	https://biobankengine.stanford.edu/coding/INI20021
Physical Measurement	Speech-reception-threshold (SRT) estimate (left)	115066	Y	Y	Y	https://biobankengine.stanford.edu/coding/INI20019
Physical Measurement	Mean signal-to-noise ratio (SNR), (right)	113917	Y	Y	Y	https://biobankengine.stanford.edu/coding/INI4244
Physical Measurement	Mean signal-to-noise ratio (SNR), (left)	113829	Y	Y	Y	https://biobankengine.stanford.edu/coding/INI4233
Physical Measurement	Forced expiratory volume in 1-second (FEV1), predicted	110424	Y	Y	Y	https://biobankengine.stanford.edu/coding/INI20153
Physical Measurement	Forced expiratory volume in 1-second (FEV1), predicted percentage	110424	Y	Y	Y	https://biobankengine.stanford.edu/coding/INI20154
Physical Measurement	logMAR, initial (right)	84863	Y	Y	Y	https://biobankengine.stanford.edu/coding/INI5199
Physical Measurement	logMAR in round (right)	84859	Y	Y	Y	https://biobankengine.stanford.edu/coding/INI5079
Physical Measurement	logMAR, initial (left)	84830	Y	Y	Y	https://biobankengine.stanford.edu/coding/INI5206
Physical Measurement	logMAR in round (left)	84829	Y	Y	N	https://biobankengine.stanford.edu/coding/INI5078
Physical Measurement	logMAR, final (right)	84273	Y	Y	N	https://biobankengine.stanford.edu/coding/INI5201
Physical Measurement	logMAR, final (left)	84249	Y	Y	N	https://biobankengine.stanford.edu/coding/INI5208
Physical Measurement	Cylindrical power (right)	82759	Y	Y	Y	https://biobankengine.stanford.edu/coding/INI5087
Physical Measurement	Spherical power (right)	82752	Y	Y	Y	https://biobankengine.stanford.edu/coding/INI5084
Physical Measurement	Cylindrical power (left)	82491	Y	Y	Y	https://biobankengine.stanford.edu/coding/INI5086
Physical Measurement	Index of best refractometry result (left)	82491	Y	Y	Y	https://biobankengine.stanford.edu/coding/INI5276
Physical Measurement	Spherical power (left)	82484	Y	Y	Y	https://biobankengine.stanford.edu/coding/INI5085
Physical Measurement	Intra-ocular pressure, corneal-compensated (right)	81534	Y	Y	N	https://biobankengine.stanford.edu/coding/INI5254
Physical Measurement	Intra-ocular pressure, Goldmann-correlated (right)	81534	Y	Y	Y	https://biobankengine.stanford.edu/coding/INI5255
Physical Measurement	Corneal hysteresis (right)	81534	Y	Y	Y	https://biobankengine.stanford.edu/coding/INI5256
Physical Measurement	Corneal resistance factor (right)	81534	Y	Y	Y	https://biobankengine.stanford.edu/coding/INI5257
Physical Measurement	Intra-ocular pressure, corneal-compensated (left)	81412	Y	Y	Y	https://biobankengine.stanford.edu/coding/INI5262
Physical Measurement	Intra-ocular pressure, Goldmann-correlated (left)	81412	Y	Y	Y	https://biobankengine.stanford.edu/coding/INI5263
Physical Measurement	Corneal hysteresis (left)	81412	Y	Y	Y	https://biobankengine.stanford.edu/coding/INI5264
Physical Measurement	Corneal resistance factor (left)	81412	Y	Y	Y	https://biobankengine.stanford.edu/coding/INI5265
Physical Measurement	3mm weak meridian (right)	79835	Y	Y	Y	https://biobankengine.stanford.edu/coding/INI5099
Physical Measurement	3mm cylindrical power (right)	79835	Y	Y	N	https://biobankengine.stanford.edu/coding/INI5116
Physical Measurement	3mm strong meridian (right)	79835	Y	Y	Y	https://biobankengine.stanford.edu/coding/INI5132
Physical Measurement	3mm index of best keratometry results (right)	79835	Y	Y	N	https://biobankengine.stanford.edu/coding/INI5237
Physical Measurement	3mm weak meridian (left)	79815	Y	Y	Y	https://biobankengine.stanford.edu/coding/INI5096
Physical Measurement	3mm cylindrical power (left)	79815	Y	Y	Y	https://biobankengine.stanford.edu/coding/INI5119
Physical Measurement	3mm strong meridian (left)	79815	Y	Y	Y	https://biobankengine.stanford.edu/coding/INI5135
Physical Measurement	3mm index of best keratometry results (left)	79815	Y	Y	N	https://biobankengine.stanford.edu/coding/INI5292
Physical Measurement	3mm regularity index (right)	78344	Y	Y	Y	https://biobankengine.stanford.edu/coding/INI5160
Physical Measurement	3mm asymmetry index (right)	78321	Y	Y	Y	https://biobankengine.stanford.edu/coding/INI5159
Physical Measurement	3mm regularity index (left)	78069	Y	Y	N	https://biobankengine.stanford.edu/coding/INI5163
Physical Measurement	3mm asymmetry index (left)	78057	Y	Y	Y	https://biobankengine.stanford.edu/coding/INI5156
Physical Measurement	6mm weak meridian (right)	70062	Y	Y	Y	https://biobankengine.stanford.edu/coding/INI5098
Physical Measurement	6mm cylindrical power (right)	70062	Y	Y	Y	https://biobankengine.stanford.edu/coding/INI5117
Physical Measurement	6mm strong meridian (right)	70062	Y	Y	Y	https://biobankengine.stanford.edu/coding/INI5133
Physical Measurement	6mm index of best keratometry results (right)	70062	Y	Y	Y	https://biobankengine.stanford.edu/coding/INI5251
Physical Measurement	6mm weak meridian (left)	69123	Y	Y	Y	https://biobankengine.stanford.edu/coding/INI5097
Physical Measurement	6mm cylindrical power (left)	69123	Y	Y	Y	https://biobankengine.stanford.edu/coding/INI5118
Physical Measurement	6mm strong meridian (left)	69123	Y	Y	Y	https://biobankengine.stanford.edu/coding/INI5134
Physical Measurement	6mm index of best keratometry results (left)	69123	Y	Y	Y	https://biobankengine.stanford.edu/coding/INI5306
Physical Measurement	6mm regularity index (right)	43670	Y	Y	N	https://biobankengine.stanford.edu/coding/INI5161
Physical Measurement	6mm asymmetry index (right)	43608	Y	Y	N	https://biobankengine.stanford.edu/coding/INI5158
Physical Measurement	6mm regularity index (left)	42760	Y	Y	N	https://biobankengine.stanford.edu/coding/INI5162
Physical Measurement	6mm asymmetry index (left)	42746	Y	Y	N	https://biobankengine.stanford.edu/coding/INI5157
Physical Measurement	Systolic blood pressure, manual reading	30077	Y	Y	Y	https://biobankengine.stanford.edu/coding/INI93
Physical Measurement	Diastolic blood pressure, manual reading	30077	Y	Y	N	https://biobankengine.stanford.edu/coding/INI94
Physical Measurement	Pulse rate (during blood-pressure measurement)	30077	Y	Y	Y	https://biobankengine.stanford.edu/coding/INI95
Physical Measurement	Ventricular rate	9839	Y	Y	N	https://biobankengine.stanford.edu/coding/INI12336
Physical Measurement	QRS duration	9837	Y	Y	Y	https://biobankengine.stanford.edu/coding/INI12340
Physical Measurement	P duration	9814	Y	Y	N	https://biobankengine.stanford.edu/coding/INI12338
Physical Measurement	Weight, manual entry	5183	Y	Y	N	https://biobankengine.stanford.edu/coding/INI3160
Physical Measurement	Minimum carotid IMT (intima-medial thickness) at 150 degrees	1826	Y	Y	N	https://biobankengine.stanford.edu/coding/INI22673
Physical Measurement	Mean carotid IMT (intima-medial thickness) at 150 degrees	1826	Y	Y	N	https://biobankengine.stanford.edu/coding/INI22674
Physical Measurement	Maximum carotid IMT (intima-medial thickness) at 150 degrees	1826	Y	Y	N	https://biobankengine.stanford.edu/coding/INI22675
Physical Measurement	Minimum carotid IMT (intima-medial thickness) at 210 degrees	1816	Y	Y	N	https://biobankengine.stanford.edu/coding/INI22676
Physical Measurement	Mean carotid IMT (intima-medial thickness) at 210 degrees	1816	Y	Y	N	https://biobankengine.stanford.edu/coding/INI22677
Physical Measurement	Maximum carotid IMT (intima-medial thickness) at 210 degrees	1816	Y	Y	N	https://biobankengine.stanford.edu/coding/INI22678
Physical Measurement	Minimum carotid IMT (intima-medial thickness) at 120 degrees	1809	Y	Y	N	https://biobankengine.stanford.edu/coding/INI22670
Physical Measurement	Mean carotid IMT (intima-medial thickness) at 120 degrees	1809	Y	Y	N	https://biobankengine.stanford.edu/coding/INI22671
Physical Measurement	Maximum carotid IMT (intima-medial thickness) at 120 degrees	1809	Y	Y	N	https://biobankengine.stanford.edu/coding/INI22672
Physical Measurement	Minimum carotid IMT (intima-medial thickness) at 240 degrees	1790	Y	Y	N	https://biobankengine.stanford.edu/coding/INI22679
Physical Measurement	Mean carotid IMT (intima-medial thickness) at 240 degrees	1790	Y	Y	Y	https://biobankengine.stanford.edu/coding/INI22680
Physical Measurement	Maximum carotid IMT (intima-medial thickness) at 240 degrees	1790	Y	Y	N	https://biobankengine.stanford.edu/coding/INI22681
Assay	Red blood cell (erythrocyte) count	328032	Y	Y	Y	https://biobankengine.stanford.edu/coding/INI30010
Assay	Haematocrit percentage	328032	Y	Y	N	https://biobankengine.stanford.edu/coding/INI30030
Assay	Haemoglobin concentration	328031	Y	Y	Y	https://biobankengine.stanford.edu/coding/INI30020
Assay	Mean corpuscular volume	328031	Y	Y	N	https://biobankengine.stanford.edu/coding/INI30040
Assay	Red blood cell (erythrocyte) distribution width	328031	Y	Y	Y	https://biobankengine.stanford.edu/coding/INI30070
Assay	Platelet count	328031	Y	Y	N	https://biobankengine.stanford.edu/coding/INI30080
Assay	White blood cell (leukocyte) count	328029	Y	Y	Y	https://biobankengine.stanford.edu/coding/INI30000
Assay	Mean corpuscular haemoglobin	328028	Y	Y	N	https://biobankengine.stanford.edu/coding/INI30050
Assay	Mean platelet (thrombocyte) volume	328027	Y	Y	Y	https://biobankengine.stanford.edu/coding/INI30100
Assay	Mean corpuscular haemoglobin concentration	328025	Y	Y	N	https://biobankengine.stanford.edu/coding/INI30060
Assay	Creatinine (enzymatic) in urine	327981	Y	Y	Y	https://biobankengine.stanford.edu/coding/INI30510
Assay	Platelet crit	327881	Y	Y	Y	https://biobankengine.stanford.edu/coding/INI30090
Assay	Platelet distribution width	327880	Y	Y	N	https://biobankengine.stanford.edu/coding/INI30110
Assay	Lymphocyte percentage	327482	Y	Y	Y	https://biobankengine.stanford.edu/coding/INI30180
Assay	Monocyte percentage	327482	Y	Y	Y	https://biobankengine.stanford.edu/coding/INI30190
Assay	Neutrophill percentage	327482	Y	Y	Y	https://biobankengine.stanford.edu/coding/INI30200
Assay	Eosinophill percentage	327482	Y	Y	Y	https://biobankengine.stanford.edu/coding/INI30210
[truncated: 139 more rows]
