# Supplementary material for: Components of genetic associations across 2,138 phenotypes in the UK Biobank highlight adipocyte biology
Source: Nat Commun. 2019 Sep 6;10:4064. doi: 10.1038/s41467-019-11953-9 (PMC6731283; doi:10.1038/s41467-019-11953-9)
Supplement: Supplementary file 6 — Supplementary Data 2 [file 41467_2019_11953_MOESM6_ESM.xlsx]

## Sheet: Supplementary_Data_2
Dataset	Phenotype_of_interest	PC	Squared_cosine_score	Rank	Phenotype	Phenotype_contribution_score	Gene	Gene_contribution_score	Variant	Variant_contribution_score	rsid
All_variants	BMI	2	0.474421	1	Standing height	0.0951321	FTO	0.0151879	16-53813367	0.00970079	rs17817449
All_variants	BMI	2	0.474421	2	Arm fat percentage (left)	0.0576254	ADCY3	0.0030656	16-53826034	0.00279592	rs7187961
All_variants	BMI	2	0.474421	3	Body fat percentage	0.0564143	DNMT3A	0.00299971	2-417167	0.00272093	rs62106258
All_variants	BMI	2	0.474421	4	Arm fat percentage (right)	0.0558646	MYBPC3	0.00297765	18-58039276	0.00255878	rs2229616
All_variants	BMI	2	0.474421	5	Body mass index (BMI)	0.0556653	LCORL	0.00296191	2-25141434	0.00241931	rs61732745
All_variants	BMI	2	0.474421	6	Arm fat mass (left)	0.054139	IGF1R	0.00272389	11-27694241	0.00218665	rs2049045
All_variants	BMI	2	0.474421	7	Arm fat mass (right)	0.0539935	AC105393.1	0.00272093	16-28338043	0.00214073	rs2726032
All_variants	BMI	2	0.474421	8	Whole body fat mass	0.0534826	PTCH1	0.0026495	19-46180414	0.00203469	rs34783010
All_variants	BMI	2	0.474421	9	Leg fat mass (left)	0.0526803	MC4R	0.00255878	2-25389224	0.002003	rs934778
All_variants	BMI	2	0.474421	10	Leg fat mass (right)	0.0521305	NCOA1	0.00247519	4-102926923	0.00195338	rs34592089
All_variants	BMI	2	0.474421	11	Leg fat percentage (left)	0.0472323	GIPR	0.00239861	4-103283117	0.00189918	rs34333163
All_variants	BMI	2	0.474421	12	Leg fat percentage (right)	0.0451775	BNC2	0.00227948	2-24712627	0.00184654	rs55807698
All_variants	BMI	2	0.474421	13	Trunk fat mass	0.0441634	SBK1	0.00223844	4-25408838	0.00182895	rs34811474
All_variants	BMI	2	0.474421	14	Sitting height	0.0430803	MAP2K5	0.00223407	12-50247468	0.00180103	rs7138803
All_variants	BMI	2	0.474421	15	Trunk fat percentage	0.0420832	ENSG00000245573,ENSG00000176697	0.00218665	20-47618835	0.00170895	rs6095391
All_variants	BMI	2	0.474421	16	Waist circumference	0.0270533	LINC01122	0.00211145	19-4056207	0.0016722	rs67602344
All_variants	BMI	2	0.474421	17	Trunk fat-free mass	0.0168081	DLEU1	0.0020729	19-18326222	0.00161049	rs4808762
All_variants	BMI	2	0.474421	18	Trunk predicted mass	0.0167964	SLC39A8	0.00203237	17-61908556	0.00150844	rs13030
All_variants	BMI	2	0.474421	19	Hip circumference	0.0158143	POMC	0.0020182	5-87959023	0.00146564	rs1422192
All_variants	BMI	2	0.474421	20	Weight	0.0153173	HSD17B12	0.0019951	15-68089618	0.00146495	rs16951304
All_variants	BMI	1	0.179637	1	Whole body fat-free mass	0.065684	FTO	0.0184702	16-53813367	0.0115442	rs17817449
All_variants	BMI	1	0.179637	2	Whole body water mass	0.0655176	DLEU1	0.00640225	2-417167	0.00455393	rs62106258
All_variants	BMI	1	0.179637	3	Basal metabolic rate	0.0616797	AC105393.1	0.00455393	16-53826034	0.0040927	rs7187961
All_variants	BMI	1	0.179637	4	Trunk fat-free mass	0.0591078	PTCH1	0.00452406	1-78623626	0.00305335	rs17391694
All_variants	BMI	1	0.179637	5	Trunk predicted mass	0.0585543	KCNH2	0.00405101	13-50722895	0.00269928	rs1326122
All_variants	BMI	1	0.179637	6	Leg fat-free mass (right)	0.0515544	ZFAT	0.003919	18-57865141	0.00234869	rs35922794
All_variants	BMI	1	0.179637	7	Leg predicted mass (right)	0.0515531	PAPPA	0.00362841	18-58039276	0.00229223	rs2229616
All_variants	BMI	1	0.179637	8	Leg fat-free mass (left)	0.0509166	ACAN	0.00338519	6-19839415	0.00222927	rs41271299
All_variants	BMI	1	0.179637	9	Leg predicted mass (left)	0.0508101	AC090771.1	0.00321271	12-93997128	0.00221429	rs1498707
All_variants	BMI	1	0.179637	10	Arm predicted mass (right)	0.0501962	UQCC1	0.0031673	13-50349898	0.00210497	rs78844280
All_variants	BMI	1	0.179637	11	Arm fat-free mass (right)	0.0500046	1-78623626	0.00305335	8-57194163	0.00206467	rs7460090
All_variants	BMI	1	0.179637	12	Arm predicted mass (left)	0.0497642	LCORL	0.00270021	2-27741237	0.0020389	rs780094
All_variants	BMI	1	0.179637	13	Arm fat-free mass (left)	0.0497009	PGP	0.00258918	11-67184725	0.0020275	rs61734601
All_variants	BMI	1	0.179637	14	Standing height	0.0455763	DNM3	0.00257341	12-50247468	0.00202397	rs7138803
All_variants	BMI	1	0.179637	15	Weight	0.0302562	TSC2	0.00240424	11-27694241	0.00197228	rs2049045
All_variants	BMI	1	0.179637	16	Sitting height	0.0251679	MC4R	0.00229223	18-57721198	0.00196965	rs72989246
All_variants	BMI	1	0.179637	17	Hip circumference	0.0127699	IGF1R	0.00223527	4-145706070	0.00194375	rs75385537
All_variants	BMI	1	0.179637	18	Impedance of whole body	0.0117929	ID4	0.00222927	2-375873	0.00187042	rs74495980
All_variants	BMI	1	0.179637	19	Arm fat mass (left)	0.0110626	12-93997128	0.00221429	16-2195556	0.00186479	rs36227
All_variants	BMI	1	0.179637	20	Whole body fat mass	0.011029	KPNA3	0.00217636	4-146139896	0.00182605	rs11736535
All_variants	BMI	30	0.0362921	1	Arm fat percentage (right)	0.0811122	6-421281	0.0128401	6-421281	0.0128401	rs62389423
All_variants	BMI	30	0.0362921	2	skin cancer	0.0771545	FANCA	0.0105646	16-89986117	0.00908811	Affx-35293625
All_variants	BMI	30	0.0362921	3	Childhood sunburn occasions	0.0761318	ENSG00000198211,ENSG00000258839	0.00998024	16-89818732	0.00821887	rs12931267
All_variants	BMI	30	0.0362921	4	non-melanoma skin cancer	0.0758038	PIGU	0.00681654	20-33171772	0.00677284	rs910873
All_variants	BMI	30	0.0362921	5	Arm fat percentage (left)	0.0703682	TYR	0.0062507	16-89755903	0.00597228	rs258322
All_variants	BMI	30	0.0362921	6	Body mass index (BMI)	0.069349	CDK10	0.00597939	11-89005253	0.0054668	rs1847134
All_variants	BMI	30	0.0362921	7	Trunk fat mass	0.0534673	ANKRD11	0.00491613	20-33642396	0.00389245	rs62213709
All_variants	BMI	30	0.0362921	8	Neuroticism score	0.0373834	SPATA33	0.00405755	20-33889677	0.00383824	rs666006
All_variants	BMI	30	0.0362921	9	Spherical power (left)	0.0330011	UQCC1	0.0039359	16-89507330	0.00344484	rs74836424
All_variants	BMI	30	0.0362921	10	Trunk predicted mass	0.0313453	TRPC4AP	0.00390811	20-31950845	0.00293127	rs291671
All_variants	BMI	30	0.0362921	11	Trunk fat-free mass	0.0311957	ERI1	0.00325208	17-44118848	0.00291729	Affx-13930511
All_variants	BMI	30	0.0362921	12	Spherical power (right)	0.0302903	KANSL1	0.00301036	17-44862613	0.00229906	rs199501
All_variants	BMI	30	0.0362921	13	Hip circumference	0.0288269	CDK5RAP1	0.00295255	6-384970	0.00218018	rs7773997
All_variants	BMI	30	0.0362921	14	Whole body fat mass	0.0280013	DEF8	0.00282189	20-34726973	0.00207077	rs75653149
All_variants	BMI	30	0.0362921	15	Arm fat-free mass (right)	0.0216116	CPNE7	0.00244343	11-88456827	0.00205286	rs1532548
All_variants	BMI	30	0.0362921	16	Arm predicted mass (right)	0.0210798	WNT3	0.00242629	16-89727595	0.00202392	rs164753
All_variants	BMI	30	0.0362921	17	Arm predicted mass (left)	0.0174739	LAMA2	0.00242033	11-113297185	0.00201462	rs1125394
All_variants	BMI	30	0.0362921	18	Arm fat-free mass (left)	0.0153646	TGM3	0.00241496	16-90029402	0.0016539	rs74837667
All_variants	BMI	30	0.0362921	19	Leg fat mass (left)	0.0132473	SPIRE2	0.00237716	20-32426842	0.00158813	rs6088316
All_variants	BMI	30	0.0362921	20	Trunk fat percentage	0.0130629	GRM5	0.00230043	16-89909401	0.0015731	rs12599531
All_variants	MI	22	0.191243	1	high cholesterol	0.303006	APOC1	0.0330482	19-45422946	0.0287635	rs4420638
All_variants	MI	22	0.191243	2	Statin	0.237131	LDLR	0.032904	19-45410002	0.0266072	rs769449
All_variants	MI	22	0.191243	3	simvastatin	0.0619626	APOE	0.0318673	19-11202306	0.0214839	rs6511720
All_variants	MI	22	0.191243	4	Systolic blood pressure, automated reading	0.0303515	LPA	0.0251595	6-160997118	0.0143468	rs74617384
All_variants	MI	22	0.191243	5	atorvastatin	0.0302321	NECTIN2	0.0221575	1-55505647	0.0120644	rs11591147
All_variants	MI	22	0.191243	6	Diastolic blood pressure, automated reading	0.0264879	ENSG00000267282,ENSG00000130202	0.0156364	2-27741237	0.0107189	rs780094
All_variants	MI	22	0.191243	7	Pulse rate, automated reading	0.0259803	PCSK9	0.0141362	19-45382034	0.00990968	rs6859
All_variants	MI	22	0.191243	8	Neutrophill count	0.0177654	APOA5	0.0140531	8-126507389	0.00985153	rs2954038
All_variants	MI	22	0.191243	9	Impedance of arm (left)	0.0155463	APOB	0.0134512	19-45389596	0.00945254	rs7254892
All_variants	MI	22	0.191243	10	Alzheimer's disease/dementia	0.0137501	AC091114.1	0.0112748	19-45232161	0.00887418	rs62117160
All_variants	MI	22	0.191243	11	Leg fat percentage (right)	0.0129677	GCKR	0.0107903	6-160961137	0.00845565	rs3798220
All_variants	MI	22	0.191243	12	Trunk fat percentage	0.012924	CELSR2	0.0107678	11-116660686	0.00774733	rs2266788
All_variants	MI	22	0.191243	13	Impedance of arm (right)	0.0123325	SLC22A1	0.00988961	19-45447221	0.00750318	rs12721109
All_variants	MI	22	0.191243	14	angina	0.0112165	snoZ6	0.00887418	11-116662407	0.00614694	rs3135506
All_variants	MI	22	0.191243	15	Leg fat percentage (left)	0.0111264	ENSG00000267467,ENSG00000224916	0.00870066	19-45386467	0.00601926	rs142042446
All_variants	MI	22	0.191243	16	Impedance of leg (right)	0.0103598	TOMM40	0.00774386	6-160557643	0.00559	rs2282143
All_variants	MI	22	0.191243	17	Impedance of leg (left)	0.0102313	BCAM	0.0075571	2-44066247	0.00533043	Affx-20090007
All_variants	MI	22	0.191243	18	Number of treatments/medications taken	0.00822904	ABCG8	0.00745726	9-22115959	0.00515864	rs2383207
All_variants	MI	22	0.191243	19	Trunk fat mass	0.00702906	SMARCA4	0.00615013	19-45412079	0.00498055	rs7412
All_variants	MI	22	0.191243	20	Hand grip strength (right)	0.00660715	APOC1P1	0.00550572	19-11159525	0.00483563	rs12052058
All_variants	MI	100	0.108689	1	Average weekly beer plus cider intake	0.0468847	LPA	0.00301714	17-79686552	0.00261993	rs11868178
All_variants	MI	100	0.108689	2	Age started wearing glasses or contact lenses	0.0392149	ENSG00000262660,ENSG00000183048	0.00261994	6-160997118	0.00191749	rs74617384
All_variants	MI	100	0.108689	3	Birth weight of first child	0.0269582	ATXN2	0.0017364	12-112007756	0.00172389	rs653178
All_variants	MI	100	0.108689	4	Sodium in urine	0.0235861	FTO	0.00149872	9-22115959	0.0013896	rs2383207
All_variants	MI	100	0.108689	5	Fresh fruit intake	0.0197144	CDKN2B-AS1	0.00142949	5-139720400	0.00126095	rs2237077
All_variants	MI	100	0.108689	6	Corneal hysteresis (left)	0.0191539	CSMD1	0.00141241	12-112871372	0.00123818	rs11066301
All_variants	MI	100	0.108689	7	Monocyte percentage	0.0189341	HBEGF	0.00126257	15-75027880	0.00114506	rs2472297
All_variants	MI	100	0.108689	8	Corneal resistance factor (right)	0.0165735	PTPN11	0.00125851	2-54587302	0.000976925	rs74995512
All_variants	MI	100	0.108689	9	Tea intake	0.0145812	ATXN1	0.00123754	4-102926923	0.000920868	rs34592089
All_variants	MI	100	0.108689	10	Impedance of leg (right)	0.0144437	15-75027880	0.00114506	6-16372858	0.000809613	rs74291718
All_variants	MI	100	0.108689	11	Coffee intake	0.0139868	PTPRD	0.00103373	6-160961137	0.000773741	rs3798220
All_variants	MI	100	0.108689	12	6mm weak meridian (right)	0.0139669	RBFOX1	0.001007	12-68886066	0.000755194	rs117721988
All_variants	MI	100	0.108689	13	heart attack/myocardial infarction	0.0138193	C2orf73	0.000986735	16-53813367	0.000721621	rs17817449
All_variants	MI	100	0.108689	14	angina	0.0127558	OCA2	0.000956007	10-129321808	0.000704802	rs954136
All_variants	MI	100	0.108689	15	Pulse wave Arterial Stiffness index	0.0120688	TENM4	0.000926945	15-28230247	0.000682108	rs28934272
All_variants	MI	100	0.108689	16	Cereal intake	0.0116665	ENSG00000251309,ENSG00000153064	0.000925039	17-79612541	0.000677951	rs34896443
All_variants	MI	100	0.108689	17	Eosinophill percentage	0.0115341	PRKN	0.000874805	7-75671175	0.000659	rs61303167
All_variants	MI	100	0.108689	18	Pulse wave peak to peak time	0.011348	TTN	0.000855383	17-42947314	0.000654193	rs7216587
All_variants	MI	100	0.108689	19	aortic dissection	0.0106557	LSAMP	0.000842642	17-44118848	0.000643855	Affx-13930511
All_variants	MI	100	0.108689	20	Eosinophill count	0.0103234	THSD4	0.000819912	15-71971895	0.000597059	rs77605721
All_variants	MI	83	0.0603471	1	Coffee intake	0.0974506	ENSG00000267282,ENSG00000130202	0.00230816	15-75027880	0.00225806	rs2472297
All_variants	MI	83	0.0603471	2	Sleep duration	0.0408294	15-75027880	0.00225806	19-45386467	0.00225285	rs142042446
All_variants	MI	83	0.0603471	3	Cereal intake	0.0406093	APOE	0.00206847	2-45170153	0.00194367	rs4953152
All_variants	MI	83	0.0603471	4	Fresh fruit intake	0.0389361	F5	0.00198233	17-79686552	0.00193927	rs11868178
All_variants	MI	83	0.0603471	5	Bread intake	0.0345003	SIX3	0.00194367	2-27591804	0.00193296	rs80051818
All_variants	MI	83	0.0603471	6	Irritability	0.0249335	ENSG00000262660,ENSG00000183048	0.00193928	9-136149399	0.00149286	rs507666
All_variants	MI	83	0.0603471	7	angina	0.0163909	EIF2B4	0.00193401	19-45412079	0.0014057	rs7412
All_variants	MI	83	0.0603471	8	Water intake	0.0146859	ABO	0.00174994	1-169519049	0.00140456	rs6025
All_variants	MI	83	0.0603471	9	High blood pressure	0.014271	APOC1	0.00159006	15-74711790	0.00117932	rs28362906
All_variants	MI	83	0.0603471	10	Median z-statistic (in group-defined mask) for shapes activation	0.0132401	TOMM40	0.00144467	19-45422946	0.00092534	rs4420638
All_variants	MI	83	0.0603471	11	Impedance of whole body	0.0131897	LPA	0.00138547	18-11266012	0.000899838	rs118110705
All_variants	MI	83	0.0603471	12	Median z-statistic (in group-defined mask) for faces activation	0.0129826	ENSG00000257259,ENSG00000258231	0.00133768	9-22115959	0.000880291	rs2383207
All_variants	MI	83	0.0603471	13	Age at menopause (last menstrual period)	0.0124592	SEMA7A	0.00117932	11-87108393	0.000844239	rs56155099
All_variants	MI	83	0.0603471	14	Forced expiratory volume in 1-second (FEV1), predicted percentage	0.0124087	TCF4	0.00114191	2-27741237	0.000804953	rs780094
All_variants	MI	83	0.0603471	15	logMAR in round (left)	0.0111412	PTPRD	0.00103145	9-135790798	0.000804051	rs78136408
All_variants	MI	83	0.0603471	16	Neuroticism score	0.0108161	MSRA	0.000981374	20-36783114	0.000800748	rs45455591
All_variants	MI	83	0.0603471	17	90th percentile of z-statistic (in group-defined mask) for shapes activation	0.0106878	TENM4	0.000942056	2-417167	0.000790391	rs62106258
All_variants	MI	83	0.0603471	18	Childhood sunburn occasions	0.00954921	TMEM132B	0.000930283	16-79134815	0.000769391	rs75153316
All_variants	MI	83	0.0603471	19	Time spent outdoors in winter	0.00921501	CDH13	0.000928295	7-141310801	0.000753815	rs117068630
All_variants	MI	83	0.0603471	20	90th percentile of z-statistic (in group-defined mask) for faces activation	0.00908448	CSMD1	0.000918967	19-45395844	0.000742644	rs34095326
All_variants	Gallstones	72	0.222272	1	cholelithiasis/gall stones	0.123535	ABCG8	0.0412205	2-44066247	0.037524	Affx-20090007
All_variants	Gallstones	72	0.222272	2	Fresh fruit intake	0.0906531	TOMM40	0.0142289	19-45386467	0.0101863	rs142042446
All_variants	Gallstones	72	0.222272	3	cholecystitis	0.0799475	APOC1	0.0117502	19-45395844	0.008073	rs34095326
All_variants	Gallstones	72	0.222272	4	Alzheimer's disease/dementia	0.0685666	ENSG00000267282,ENSG00000130202	0.0109102	19-45416178	0.0067586	rs483082
All_variants	Gallstones	72	0.222272	5	Time spend outdoors in summer	0.0668374	NECTIN2	0.00727589	2-43980631	0.00385713	rs17336182
All_variants	Gallstones	72	0.222272	6	Time spent outdoors in winter	0.0302333	PLEKHH2	0.00392145	2-44001139	0.00370445	rs17031488
All_variants	Gallstones	72	0.222272	7	Sodium in urine	0.0259016	ABCG5	0.00381051	19-45399896	0.0027254	rs76366838
All_variants	Gallstones	72	0.222272	8	Creatinine (enzymatic) in urine	0.0246892	ENSG00000138036,ENSG00000252490	0.00370445	2-44049120	0.0026872	rs4245786
All_variants	Gallstones	72	0.222272	9	Number of treatments/medications taken	0.0200482	APOE	0.00304437	19-45398633	0.00211667	rs11668327
All_variants	Gallstones	72	0.222272	10	Impedance of whole body	0.0187394	APOC1P1	0.00303049	14-94844947	0.00211114	rs28929474
All_variants	Gallstones	72	0.222272	11	Sleep duration	0.0172391	THADA	0.00241092	19-45418486	0.002103	rs12691088
All_variants	Gallstones	72	0.222272	12	Monocyte percentage	0.0166428	SERPINA1	0.00239425	19-45416478	0.00204758	rs584007
All_variants	Gallstones	72	0.222272	13	Eosinophill percentage	0.0154686	TM4SF4	0.00191606	19-45351516	0.00186929	rs41289512
All_variants	Gallstones	72	0.222272	14	Fluid intelligence score	0.0145931	FTO	0.0019089	20-43042364	0.00183263	rs1800961
All_variants	Gallstones	72	0.222272	15	Peak expiratory flow (PEF)	0.0124917	HNF4A	0.00185113	2-44099582	0.00175002	rs4148218
All_variants	Gallstones	72	0.222272	16	Statin	0.0113033	AC011481.2	0.00180582	1-107599918	0.00174667	rs2232016
All_variants	Gallstones	72	0.222272	17	Eosinophill count	0.0104219	PRMT6	0.00174667	2-27741237	0.0016069	rs780094
All_variants	Gallstones	72	0.222272	18	essential hypertension	0.00956972	GCKR	0.00164935	19-45429708	0.00157405	rs60049679
All_variants	Gallstones	72	0.222272	19	Impedance of leg (right)	0.00771697	ENSG00000241388,ENSG00000135100	0.00156169	12-121416988	0.00156169	rs2244608
All_variants	Gallstones	72	0.222272	20	Reticulocyte percentage	0.00751384	LINGO1	0.00145223	19-45412079	0.00152613	rs7412
All_variants	Gallstones	64	0.153524	1	cholelithiasis/gall stones	0.0778765	ABCG8	0.0220546	2-44066247	0.0201433	Affx-20090007
All_variants	Gallstones	64	0.153524	2	Water intake	0.0699759	ENSG00000249835,ENSG00000038427	0.00534668	5-82858828	0.00497111	rs12653308
All_variants	Gallstones	64	0.153524	3	cholecystitis	0.0508399	4-111708287	0.00278984	4-111708287	0.00278984	rs17042171
All_variants	Gallstones	64	0.153524	4	Fluid intelligence score	0.0413745	PLEKHH2	0.00238751	2-43980631	0.00215483	rs17336182
All_variants	Gallstones	64	0.153524	5	Peak expiratory flow (PEF)	0.0328868	PRKN	0.00206042	2-44001139	0.00192364	rs17031488
All_variants	Gallstones	64	0.153524	6	Creatinine (enzymatic) in urine	0.0171962	ABCG5	0.00205582	2-44049120	0.00156544	rs4245786
All_variants	Gallstones	64	0.153524	7	atrial flutter	0.0161356	ENSG00000138036,ENSG00000252490	0.00192364	6-162842131	0.00154785	rs117128643
All_variants	Gallstones	64	0.153524	8	atrial fibrillation	0.0159459	HTT	0.00165837	12-121182887	0.00152013	rs649622
All_variants	Gallstones	64	0.153524	9	Total fat-free mass	0.0127141	AC069234.1	0.00156917	11-133918788	0.00145405	rs71472112
All_variants	Gallstones	64	0.153524	10	Total lean mass	0.012689	THADA	0.00151975	15-75027880	0.00141211	rs2472297
All_variants	Gallstones	64	0.153524	11	Volume of grey matter	0.01031	CTNNA2	0.00151395	11-44636547	0.00127715	rs7935166
All_variants	Gallstones	64	0.153524	12	essential hypertension	0.00996589	ATXN1	0.00150578	19-16703836	0.00125389	rs74632556
All_variants	Gallstones	64	0.153524	13	Volume of peripheral cortical grey matter	0.00961989	AP000911.1	0.00146683	9-136149399	0.00110409	rs507666
All_variants	Gallstones	64	0.153524	14	Childhood sunburn occasions	0.00913584	ABCB4	0.00144192	20-43042364	0.00108806	rs1800961
All_variants	Gallstones	64	0.153524	15	Nucleated red blood cell percentage	0.00909087	15-75027880	0.00141211	3-72570827	0.00107684	rs80263158
All_variants	Gallstones	64	0.153524	16	Coffee intake	0.00904182	ZMAT4	0.00139908	4-186160020	0.00104502	rs72708027
All_variants	Gallstones	64	0.153524	17	Legs lean mass	0.00896036	DPYSL5	0.00138891	4-3139008	0.00104171	rs79530957
All_variants	Gallstones	64	0.153524	18	Volume of brain, grey+white	0.00866348	CD82	0.00131165	7-100805460	0.00101276	rs10755866
All_variants	Gallstones	64	0.153524	19	Tea intake	0.00852089	ENSG00000141979,ENSG00000105085,ENSG00000268790	0.00125994	18-70103428	0.00101075	rs72965492
All_variants	Gallstones	64	0.153524	20	Gynoid lean mass	0.00848187	PRDM16	0.00121056	2-27741237	0.0010078	rs780094
All_variants	Gallstones	67	0.144938	1	Impedance of whole body	0.142566	ABCG8	0.0243264	2-44066247	0.0221453	Affx-20090007
All_variants	Gallstones	67	0.144938	2	Number of treatments/medications taken	0.0951078	ENSG00000249835,ENSG00000038427	0.00631813	5-82858828	0.0060487	rs12653308
All_variants	Gallstones	67	0.144938	3	cholelithiasis/gall stones	0.0753223	PRKN	0.00380152	6-162842131	0.00330906	rs117128643
All_variants	Gallstones	67	0.144938	4	cholecystitis	0.0498124	PLEKHH2	0.00249312	2-43980631	0.00246045	rs17336182
All_variants	Gallstones	67	0.144938	5	Body mass index (BMI)	0.042792	CD82	0.00224703	11-44636547	0.00223029	rs7935166
All_variants	Gallstones	67	0.144938	6	Impedance of arm (right)	0.0337951	ABCG5	0.00208704	2-44001139	0.00201225	rs17031488
All_variants	Gallstones	67	0.144938	7	Impedance of leg (right)	0.0334621	ENSG00000138036,ENSG00000252490	0.00201225	12-121182887	0.00171168	rs649622
All_variants	Gallstones	67	0.144938	8	Peak expiratory flow (PEF)	0.0175155	ATXN1	0.00188633	1-57383357	0.00168642	rs41285938
All_variants	Gallstones	67	0.144938	9	Weighted-mean MD in tract uncinate fasciculus (right)	0.013057	PTPRN2	0.00183859	2-44049120	0.00164457	rs4245786
All_variants	Gallstones	67	0.144938	10	Arm fat-free mass (right)	0.0107972	AC069234.1	0.00171652	6-16372858	0.00154908	rs74291718
All_variants	Gallstones	67	0.144938	11	Weighted-mean MD in tract uncinate fasciculus (left)	0.010724	C8A	0.00168654	10-89966471	0.00152593	rs577880
All_variants	Gallstones	67	0.144938	12	Weighted-mean L2 in tract uncinate fasciculus (right)	0.0104676	THADA	0.00156815	2-2752931	0.00148869	rs73177685
All_variants	Gallstones	67	0.144938	13	asthma	0.00943583	SLIT3	0.00155161	4-83667657	0.00144181	rs62311825
All_variants	Gallstones	67	0.144938	14	Arm predicted mass (right)	0.00941435	CTNNA2	0.00154849	2-144832588	0.00131305	rs72854142
All_variants	Gallstones	67	0.144938	15	Arm fat percentage (right)	0.00933665	THSD4	0.0015423	10-21736100	0.00127139	rs12769257
All_variants	Gallstones	67	0.144938	16	Weighted-mean L2 in tract uncinate fasciculus (left)	0.0092928	10-89966471	0.00152593	15-71971895	0.00126379	rs77605721
All_variants	Gallstones	67	0.144938	17	Weighted-mean L3 in tract uncinate fasciculus (right)	0.00923218	2-2752931	0.00148869	1-171425579	0.00125246	rs56141836
All_variants	Gallstones	67	0.144938	18	Weighted-mean ICVF in tract uncinate fasciculus (right)	0.00889295	SCD5	0.00145624	4-115613324	0.0011964	rs116599168
All_variants	Gallstones	67	0.144938	19	Weighted-mean L3 in tract uncinate fasciculus (left)	0.00871818	GTDC1	0.00133767	5-149790968	0.00118651	rs78512690
All_variants	Gallstones	67	0.144938	20	Trunk fat percentage	0.00840374	LPP	0.00128873	5-160396816	0.00118528	rs13154439
All_variants	Top5	1	0.105557	1	Whole body fat-free mass	0.065684	FTO	0.0184702	16-53813367	0.0115442	rs17817449
All_variants	Top5	1	0.105557	2	Whole body water mass	0.0655176	DLEU1	0.00640225	2-417167	0.00455393	rs62106258
All_variants	Top5	1	0.105557	3	Basal metabolic rate	0.0616797	AC105393.1	0.00455393	16-53826034	0.0040927	rs7187961
All_variants	Top5	1	0.105557	4	Trunk fat-free mass	0.0591078	PTCH1	0.00452406	1-78623626	0.00305335	rs17391694
All_variants	Top5	1	0.105557	5	Trunk predicted mass	0.0585543	KCNH2	0.00405101	13-50722895	0.00269928	rs1326122
All_variants	Top5	1	0.105557	6	Leg fat-free mass (right)	0.0515544	ZFAT	0.003919	18-57865141	0.00234869	rs35922794
All_variants	Top5	1	0.105557	7	Leg predicted mass (right)	0.0515531	PAPPA	0.00362841	18-58039276	0.00229223	rs2229616
All_variants	Top5	1	0.105557	8	Leg fat-free mass (left)	0.0509166	ACAN	0.00338519	6-19839415	0.00222927	rs41271299
All_variants	Top5	1	0.105557	9	Leg predicted mass (left)	0.0508101	AC090771.1	0.00321271	12-93997128	0.00221429	rs1498707
All_variants	Top5	1	0.105557	10	Arm predicted mass (right)	0.0501962	UQCC1	0.0031673	13-50349898	0.00210497	rs78844280
All_variants	Top5	1	0.105557	11	Arm fat-free mass (right)	0.0500046	1-78623626	0.00305335	8-57194163	0.00206467	rs7460090
All_variants	Top5	1	0.105557	12	Arm predicted mass (left)	0.0497642	LCORL	0.00270021	2-27741237	0.0020389	rs780094
All_variants	Top5	1	0.105557	13	Arm fat-free mass (left)	0.0497009	PGP	0.00258918	11-67184725	0.0020275	rs61734601
All_variants	Top5	1	0.105557	14	Standing height	0.0455763	DNM3	0.00257341	12-50247468	0.00202397	rs7138803
All_variants	Top5	1	0.105557	15	Weight	0.0302562	TSC2	0.00240424	11-27694241	0.00197228	rs2049045
All_variants	Top5	1	0.105557	16	Sitting height	0.0251679	MC4R	0.00229223	18-57721198	0.00196965	rs72989246
All_variants	Top5	1	0.105557	17	Hip circumference	0.0127699	IGF1R	0.00223527	4-145706070	0.00194375	rs75385537
All_variants	Top5	1	0.105557	18	Impedance of whole body	0.0117929	ID4	0.00222927	2-375873	0.00187042	rs74495980
All_variants	Top5	1	0.105557	19	Arm fat mass (left)	0.0110626	12-93997128	0.00221429	16-2195556	0.00186479	rs36227
All_variants	Top5	1	0.105557	20	Whole body fat mass	0.011029	KPNA3	0.00217636	4-146139896	0.00182605	rs11736535
All_variants	Top5	2	0.0427011	1	Standing height	0.0951321	FTO	0.0151879	16-53813367	0.00970079	rs17817449
All_variants	Top5	2	0.0427011	2	Arm fat percentage (left)	0.0576254	ADCY3	0.0030656	16-53826034	0.00279592	rs7187961
All_variants	Top5	2	0.0427011	3	Body fat percentage	0.0564143	DNMT3A	0.00299971	2-417167	0.00272093	rs62106258
All_variants	Top5	2	0.0427011	4	Arm fat percentage (right)	0.0558646	MYBPC3	0.00297765	18-58039276	0.00255878	rs2229616
All_variants	Top5	2	0.0427011	5	Body mass index (BMI)	0.0556653	LCORL	0.00296191	2-25141434	0.00241931	rs61732745
All_variants	Top5	2	0.0427011	6	Arm fat mass (left)	0.054139	IGF1R	0.00272389	11-27694241	0.00218665	rs2049045
All_variants	Top5	2	0.0427011	7	Arm fat mass (right)	0.0539935	AC105393.1	0.00272093	16-28338043	0.00214073	rs2726032
All_variants	Top5	2	0.0427011	8	Whole body fat mass	0.0534826	PTCH1	0.0026495	19-46180414	0.00203469	rs34783010
All_variants	Top5	2	0.0427011	9	Leg fat mass (left)	0.0526803	MC4R	0.00255878	2-25389224	0.002003	rs934778
All_variants	Top5	2	0.0427011	10	Leg fat mass (right)	0.0521305	NCOA1	0.00247519	4-102926923	0.00195338	rs34592089
All_variants	Top5	2	0.0427011	11	Leg fat percentage (left)	0.0472323	GIPR	0.00239861	4-103283117	0.00189918	rs34333163
All_variants	Top5	2	0.0427011	12	Leg fat percentage (right)	0.0451775	BNC2	0.00227948	2-24712627	0.00184654	rs55807698
All_variants	Top5	2	0.0427011	13	Trunk fat mass	0.0441634	SBK1	0.00223844	4-25408838	0.00182895	rs34811474
All_variants	Top5	2	0.0427011	14	Sitting height	0.0430803	MAP2K5	0.00223407	12-50247468	0.00180103	rs7138803
All_variants	Top5	2	0.0427011	15	Trunk fat percentage	0.0420832	ENSG00000245573,ENSG00000176697	0.00218665	20-47618835	0.00170895	rs6095391
All_variants	Top5	2	0.0427011	16	Waist circumference	0.0270533	LINC01122	0.00211145	19-4056207	0.0016722	rs67602344
All_variants	Top5	2	0.0427011	17	Trunk fat-free mass	0.0168081	DLEU1	0.0020729	19-18326222	0.00161049	rs4808762
All_variants	Top5	2	0.0427011	18	Trunk predicted mass	0.0167964	SLC39A8	0.00203237	17-61908556	0.00150844	rs13030
All_variants	Top5	2	0.0427011	19	Hip circumference	0.0158143	POMC	0.0020182	5-87959023	0.00146564	rs1422192
All_variants	Top5	2	0.0427011	20	Weight	0.0153173	HSD17B12	0.0019951	15-68089618	0.00146495	rs16951304
All_variants	Top5	3	0.0237251	1	Standing height	0.240853	ADAMTSL3	0.00967693	15-89415247	0.00642805	rs3817428
All_variants	Top5	3	0.0237251	2	Impedance of whole body	0.102967	ACAN	0.00939446	4-73541684	0.00311399	rs11729800
All_variants	Top5	3	0.0237251	3	Impedance of arm (left)	0.0769719	ADAMTS17	0.00601113	15-100660989	0.00285614	rs72770234
All_variants	Top5	3	0.0237251	4	Impedance of arm (right)	0.0760199	KANSL1	0.00343737	17-44118848	0.00278701	Affx-13930511
All_variants	Top5	3	0.0237251	5	Sitting height	0.0756421	FBN2	0.0032803	11-67184725	0.00266796	rs61734601
All_variants	Top5	3	0.0237251	6	Impedance of leg (left)	0.0654398	FTO	0.00327841	15-84445118	0.00257472	rs62025778
All_variants	Top5	3	0.0237251	7	Impedance of leg (right)	0.0654004	SMAD3	0.00326579	1-155175089	0.00255153	rs72704117
All_variants	Top5	3	0.0237251	8	Forced vital capacity (FVC)	0.0269098	PCSK5	0.00324112	5-82815170	0.00252651	rs61749613
All_variants	Top5	3	0.0237251	9	Trunk fat percentage	0.0238767	VCAN	0.00318624	15-74243246	0.00235574	rs12437465
All_variants	Top5	3	0.0237251	10	Trunk fat mass	0.0209014	4-73541684	0.00311399	14-94844947	0.00229049	rs28929474
All_variants	Top5	3	0.0237251	11	Forced vital capacity (FVC), Best measure	0.0207738	JAZF1	0.00301892	15-67457698	0.00218273	rs35874463
All_variants	Top5	3	0.0237251	12	Body fat percentage	0.0204911	LOXL1	0.00287514	15-84754222	0.00200909	rs62026523
All_variants	Top5	3	0.0237251	13	Forced expiratory volume in 1-second (FEV1), predicted	0.0193327	WNT3	0.00269597	17-44862613	0.00191794	rs199501
All_variants	Top5	3	0.0237251	14	Forced expiratory volume in 1-second (FEV1)	0.0157367	CARNS1	0.00266796	11-66501624	0.0018993	rs34419890
All_variants	Top5	3	0.0237251	15	Whole body fat mass	0.0148877	ADGRG6	0.00257188	1-154848581	0.0018755	rs72702209
All_variants	Top5	3	0.0237251	16	Forced expiratory volume in 1-second (FEV1), Best measure	0.0117564	THBS3	0.00255869	9-78542286	0.0018519	rs11144688
All_variants	Top5	3	0.0237251	17	Arm fat percentage (left)	0.0090631	SERPINA1	0.00229646	1-155501548	0.00184963	rs72704192
All_variants	Top5	3	0.0237251	18	Arm fat percentage (right)	0.00859617	EFTUD1P1	0.00220929	15-84513686	0.00183567	rs10444974
All_variants	Top5	3	0.0237251	19	Leg fat percentage (right)	0.00692178	LIN28B	0.00203308	15-74286929	0.00179268	rs5742914
All_variants	Top5	3	0.0237251	20	Leg fat mass (right)	0.00681939	ASH1L	0.00195738	16-53813367	0.00165355	rs17817449
All_variants	Top5	4	0.0120547	1	3mm weak meridian (left)	0.113744	WNT7B	0.0711455	22-46364161	0.0572741	rs9330813
All_variants	Top5	4	0.0120547	2	3mm weak meridian (right)	0.111764	ATXN2	0.00960228	22-46353619	0.0114028	rs9330802
All_variants	Top5	4	0.0120547	3	3mm strong meridian (right)	0.106369	22-46381302	0.00642537	12-112007756	0.00956727	rs653178
All_variants	Top5	4	0.0120547	4	3mm strong meridian (left)	0.105746	HDAC11	0.00621075	22-46381302	0.00642537	rs113108216
All_variants	Top5	4	0.0120547	5	6mm strong meridian (right)	0.0952889	SERPINA1	0.00612355	10-102824349	0.00609828	rs807037
All_variants	Top5	4	0.0120547	6	6mm strong meridian (left)	0.0943552	KAZALD1	0.00610275	12-112871372	0.0055859	rs11066301
All_variants	Top5	4	0.0120547	7	6mm weak meridian (right)	0.090886	SMOX	0.00589716	1-38098036	0.00539367	rs4233215
All_variants	Top5	4	0.0120547	8	6mm weak meridian (left)	0.0906112	PTPN11	0.00574841	14-94844947	0.00481474	rs28929474
All_variants	Top5	4	0.0120547	9	High light scatter reticulocyte count	0.0547616	RSPO1	0.00569046	6-139834012	0.004637	rs632057
All_variants	Top5	4	0.0120547	10	High light scatter reticulocyte percentage	0.0316054	RNLS	0.00548414	10-90042154	0.00421824	rs3781196
All_variants	Top5	4	0.0120547	11	Immature reticulocyte fraction	0.0289885	THSD4	0.00545102	2-217681942	0.00420332	rs2216254
All_variants	Top5	4	0.0120547	12	Reticulocyte count	0.0189379	HUS1	0.00496548	1-1233941	0.00414279	rs1739855
All_variants	Top5	4	0.0120547	13	Reticulocyte percentage	0.0184571	PRTFDC1	0.00496208	22-46381414	0.00409184	rs62228064
All_variants	Top5	4	0.0120547	14	Standing height	0.00730245	AC007563.2	0.00468396	22-46403715	0.00361337	rs28698504
All_variants	Top5	4	0.0120547	15	Sitting height	0.0060923	6-139834012	0.004637	3-13537336	0.00351253	rs1116048
All_variants	Top5	4	0.0120547	16	Platelet crit	0.00490821	BBS9	0.00457694	10-48372645	0.00347864	rs72792030
All_variants	Top5	4	0.0120547	17	hypertension	0.00105546	PDGFRA	0.00443155	4-55139771	0.00347713	rs35597368
All_variants	Top5	4	0.0120547	18	Eosinophill count	0.000988222	EIF4E2	0.00429775	10-25207403	0.00342619	rs10828724
All_variants	Top5	4	0.0120547	19	Systolic blood pressure, automated reading	0.00097852	ACAP3	0.00414407	9-137439905	0.00338565	rs3118517
All_variants	Top5	4	0.0120547	20	Diastolic blood pressure, automated reading	0.000761644	22-46381414	0.00409184	12-4386064	0.00335717	rs3217795
All_variants	Top5	5	0.0117639	1	Impedance of whole body	0.117946	ADAMTSL3	0.00368845	16-53813367	0.00166974	rs17817449
All_variants	Top5	5	0.0117639	2	Impedance of arm (left)	0.0856341	FTO	0.00309423	4-73541684	0.00112013	rs11729800
All_variants	Top5	5	0.0117639	3	Impedance of arm (right)	0.0856001	PTCH1	0.00189126	17-61908556	0.00110395	rs13030
All_variants	Top5	5	0.0117639	4	Forced vital capacity (FVC)	0.0850632	TSPAN9	0.00186755	9-98231008	0.00109594	rs16909898
All_variants	Top5	5	0.0117639	5	Impedance of leg (right)	0.0828352	MSRA	0.00183697	20-62328375	0.00109546	rs2738787
All_variants	Top5	5	0.0117639	6	Impedance of leg (left)	0.0820731	JAZF1	0.00161499	10-100017453	0.00109425	rs1983864
All_variants	Top5	5	0.0117639	7	Forced vital capacity (FVC), Best measure	0.0651582	AC022784.6	0.00160232	4-106828795	0.00106317	rs6823809
All_variants	Top5	5	0.0117639	8	Forced expiratory volume in 1-second (FEV1)	0.060849	MECOM	0.00159163	17-43798308	0.00105343	rs117615688
All_variants	Top5	5	0.0117639	9	Standing height	0.0517854	DOCK3	0.0014204	12-3351169	0.00093061	rs74576293
All_variants	Top5	5	0.0117639	10	Forced expiratory volume in 1-second (FEV1), Best measure	0.0487217	WWP2	0.00142005	20-6621685	0.000903754	rs2145270
All_variants	Top5	5	0.0117639	11	Sitting height	0.0451682	KCNH2	0.00138405	10-72436953	0.000902558	rs1345386
All_variants	Top5	5	0.0117639	12	Basal metabolic rate	0.0179292	HDAC9	0.00135804	1-155175089	0.000895553	rs72704117
All_variants	Top5	5	0.0117639	13	Whole body fat-free mass	0.015621	NPNT	0.0013496	12-94207532	0.000843966	rs3847787
All_variants	Top5	5	0.0117639	14	Whole body water mass	0.0151672	CRADD	0.00134114	5-82815170	0.000836251	rs61749613
All_variants	Top5	5	0.0117639	15	Arm predicted mass (left)	0.0107655	SKI	0.00129972	1-155501548	0.000768859	rs72704192
All_variants	Top5	5	0.0117639	16	Arm fat-free mass (left)	0.0106216	ENSG00000263715,ENSG00000120088	0.00125049	12-48518264	0.000740123	rs10875746
All_variants	Top5	5	0.0117639	17	Leg predicted mass (left)	0.0102192	ENSG00000026036,ENSG00000258366	0.00121069	17-62705738	0.000738676	rs2676289
All_variants	Top5	5	0.0117639	18	Body mass index (BMI)	0.0100948	ADAMTS14	0.00116069	6-105400837	0.000733581	rs314280
All_variants	Top5	5	0.0117639	19	Leg fat-free mass (left)	0.00999662	ERI1	0.00115384	7-23353514	0.000732725	rs17796841
All_variants	Top5	5	0.0117639	20	Arm predicted mass (right)	0.00946132	RIN3	0.00115299	17-79959703	0.000718508	rs9912553
Coding_variants	BMI	2	0.50961	1	Standing height	0.119152	MC4R	0.0371691	18-58039276	0.0371691	rs2229616
Coding_variants	BMI	2	0.50961	2	Body mass index (BMI)	0.0527611	ANAPC4	0.0278696	4-25408838	0.0278696	rs34811474
Coding_variants	BMI	2	0.50961	3	Arm fat percentage (left)	0.0517585	SERPINA1	0.0127129	14-94844947	0.0126767	rs28929474
Coding_variants	BMI	2	0.50961	4	Arm fat mass (left)	0.0499898	HIP1R	0.0111666	12-123345509	0.0111666	rs34149579
Coding_variants	BMI	2	0.50961	5	Arm fat mass (right)	0.0495908	MLXIP	0.0109809	12-122622795	0.0109483	rs74580294
Coding_variants	BMI	2	0.50961	6	Leg fat mass (left)	0.0494929	SOS2	0.010335	14-50655357	0.010335	rs72681869
Coding_variants	BMI	2	0.50961	7	Arm fat percentage (right)	0.0492591	ADH1B	0.00986355	4-100239319	0.00986355	rs1229984
Coding_variants	BMI	2	0.50961	8	Body fat percentage	0.0490463	SNAPC3	0.00958694	9-15459821	0.00958693	rs3087653
Coding_variants	BMI	2	0.50961	9	Whole body fat mass	0.0488847	NCAPG	0.00958122	4-17841465	0.00958122	rs2286537
Coding_variants	BMI	2	0.50961	10	Leg fat mass (right)	0.0461489	QARS	0.00938792	3-49138810	0.00937138	rs11539148
Coding_variants	BMI	2	0.50961	11	Sitting height	0.0442475	TFAP2D	0.00886183	6-50683009	0.00886183	rs78648104
Coding_variants	BMI	2	0.50961	12	Leg fat percentage (right)	0.0410164	R3HDM1	0.00865218	2-136393658	0.00865218	rs961360
Coding_variants	BMI	2	0.50961	13	Leg fat percentage (left)	0.0403005	LOXL4	0.00859034	10-100017453	0.00859034	rs1983864
Coding_variants	BMI	2	0.50961	14	Trunk fat mass	0.0390066	MYBPC3	0.00793846	9-98209594	0.00743447	rs357564
Coding_variants	BMI	2	0.50961	15	Trunk fat percentage	0.037426	PTCH1	0.00762157	3-50339622	0.00743015	rs116482870
Coding_variants	BMI	2	0.50961	16	Forced vital capacity (FVC)	0.0244778	LCORL	0.00753394	2-136590746	0.00730385	rs3754689
Coding_variants	BMI	2	0.50961	17	Waist circumference	0.0223673	HYAL1	0.00743015	5-74962768	0.00661086	rs6453139
Coding_variants	BMI	2	0.50961	18	Forced vital capacity (FVC), Best measure	0.0192477	LCT	0.00730385	5-43161351	0.006419	rs71627581
Coding_variants	BMI	2	0.50961	19	Forced expiratory volume in 1-second (FEV1)	0.0153034	RLF	0.00700001	11-117076972	0.00622639	rs45574931
Coding_variants	BMI	2	0.50961	20	Hip circumference	0.0149759	ANKDD1B	0.00661086	11-47371598	0.00617849	rs3729986
Coding_variants	BMI	1	0.142161	1	Whole body fat-free mass	0.0673024	ZFAT	0.0342889	18-58039276	0.021878	rs2229616
Coding_variants	BMI	1	0.142161	2	Whole body water mass	0.0661487	MC4R	0.021878	8-135649848	0.0178116	rs12541381
Coding_variants	BMI	1	0.142161	3	Basal metabolic rate	0.0623436	KCNH2	0.0165171	7-150645534	0.0165171	rs1805123
Coding_variants	BMI	1	0.142161	4	Trunk fat-free mass	0.0596849	ECE2	0.0161223	3-183976103	0.0161117	rs11546878
Coding_variants	BMI	1	0.142161	5	Trunk predicted mass	0.0592669	DCST1	0.0160048	1-155006450	0.0160048	rs74520550
Coding_variants	BMI	1	0.142161	6	Standing height	0.0582889	NCAPG	0.0147047	4-17841465	0.0147047	rs2286537
Coding_variants	BMI	1	0.142161	7	Leg predicted mass (right)	0.0532636	STC2	0.0139073	5-172755066	0.0135916	rs148833559
Coding_variants	BMI	1	0.142161	8	Leg fat-free mass (right)	0.053022	ACAN	0.0124846	9-98209594	0.0122412	rs357564
Coding_variants	BMI	1	0.142161	9	Leg predicted mass (left)	0.0519617	PTCH1	0.0122797	7-150554553	0.0113018	rs1049742
Coding_variants	BMI	1	0.142161	10	Leg fat-free mass (left)	0.0519042	AOC1	0.0113073	8-135614553	0.0112131	rs112892337
Coding_variants	BMI	1	0.142161	11	Arm fat-free mass (right)	0.0512013	PHC3	0.0101552	3-169831268	0.0101552	rs73181210
Coding_variants	BMI	1	0.142161	12	Arm predicted mass (right)	0.050765	ENSG00000273217,ENSG00000158987	0.00932281	5-130766662	0.00932281	rs1291602
Coding_variants	BMI	1	0.142161	13	Arm predicted mass (left)	0.0499013	ENPP2	0.00898753	8-120596023	0.0087208	rs10283100
Coding_variants	BMI	1	0.142161	14	Arm fat-free mass (left)	0.0493537	MACF1	0.00858869	1-39801815	0.00858862	rs41270807
Coding_variants	BMI	1	0.142161	15	Sitting height	0.0325229	EIF4G1	0.00853464	3-184039666	0.00851761	rs2178403
Coding_variants	BMI	1	0.142161	16	Weight	0.0297745	SMAD3	0.00833385	15-67457698	0.00833383	rs35874463
Coding_variants	BMI	1	0.142161	17	Impedance of leg (right)	0.00979985	PITX1	0.0080755	5-134364518	0.0080755	rs479632
Coding_variants	BMI	1	0.142161	18	Hip circumference	0.00963764	SERPINA1	0.00805038	14-94844947	0.00804706	rs28929474
Coding_variants	BMI	1	0.142161	19	Impedance of leg (left)	0.00931966	LCORL	0.00781768	11-68174189	0.00717467	Affx-35292864
Coding_variants	BMI	1	0.142161	20	Impedance of whole body	0.00870026	LRP5	0.00717467	16-417757	0.00693175	rs13226
Coding_variants	BMI	43	0.0492826	1	Body mass index (BMI)	0.0934452	F5	0.125104	1-169519049	0.122198	rs6025
Coding_variants	BMI	43	0.0492826	2	Forced vital capacity (FVC)	0.0929421	ZHX3	0.0111543	20-39832628	0.0111543	rs17265513
Coding_variants	BMI	43	0.0492826	3	Hip circumference	0.0909885	ADAM19	0.00678055	5-156918850	0.00678006	rs2287749
Coding_variants	BMI	43	0.0492826	4	deep venous thrombosis (dvt)	0.0845693	ADRB2	0.00671099	5-148206885	0.00666225	rs1800888
Coding_variants	BMI	43	0.0492826	5	Arm fat percentage (right)	0.0541311	NLRP11	0.00642942	19-56320663	0.0058419	rs12461110
Coding_variants	BMI	43	0.0492826	6	Forced expiratory volume in 1-second (FEV1), Best measure	0.0511257	STKLD1	0.00578038	9-136270538	0.00578038	rs41302673
Coding_variants	BMI	43	0.0492826	7	Forced expiratory volume in 1-second (FEV1)	0.0467779	TTN	0.00528165	12-12630140	0.0047147	rs139231748
Coding_variants	BMI	43	0.0492826	8	Trunk fat mass	0.0401838	USP8	0.00477651	15-78466037	0.00454466	rs137988972
Coding_variants	BMI	43	0.0492826	9	Arm fat percentage (left)	0.0311455	DUSP16	0.0047147	11-47370041	0.0043586	rs3729989
Coding_variants	BMI	43	0.0492826	10	pulmonary embolism +/- dvt	0.0292516	ACSBG1	0.00467898	9-136081319	0.00434749	rs11244035
Coding_variants	BMI	43	0.0492826	11	Trunk fat percentage	0.0278867	MYBPC3	0.00444977	15-50785016	0.00431133	rs148783236
Coding_variants	BMI	43	0.0492826	12	Arm fat mass (right)	0.0207133	PLD2	0.00444793	11-47431703	0.00431041	rs61897432
Coding_variants	BMI	43	0.0492826	13	Forced vital capacity (FVC), Best measure	0.0187194	OBP2B	0.00434749	20-5948227	0.00389546	rs16991615
Coding_variants	BMI	43	0.0492826	14	Peak expiratory flow (PEF)	0.0186279	SLC39A13	0.00431041	16-69776377	0.00379445	rs1075935
Coding_variants	BMI	43	0.0492826	15	Weight	0.0184207	TPD52	0.00412615	22-46731689	0.00374434	rs11090865
Coding_variants	BMI	43	0.0492826	16	Leg fat percentage (right)	0.017006	MCM8	0.00395215	11-193146	0.00373685	rs61736219
Coding_variants	BMI	43	0.0492826	17	Arm fat mass (left)	0.0151312	PASK	0.00394669	17-4726143	0.00360917	rs61759530
Coding_variants	BMI	43	0.0492826	18	clotting disorder/excessive bleeding	0.0143621	NOB1	0.00381527	2-242065926	0.0035526	rs151042801
Coding_variants	BMI	43	0.0492826	19	hereditary/genetic haematological disorder	0.0129962	TRMU	0.00374434	3-45814094	0.0034857	rs17279437
Coding_variants	BMI	43	0.0492826	20	warfarin	0.011628	SCGB1C1	0.00373685	19-41117300	0.00346312	rs34093919
Coding_variants	MI	61	0.15135	1	Tea intake	0.14418	LPA	0.0514718	6-160961137	0.0502387	rs3798220
Coding_variants	MI	61	0.15135	2	Waist circumference	0.100946	SLC22A1	0.0293791	6-160557643	0.0293776	rs2282143
Coding_variants	MI	61	0.15135	3	angina	0.0695032	UPB1	0.0199614	22-24898310	0.0199612	rs2232866
Coding_variants	MI	61	0.15135	4	Number of treatments/medications taken	0.0537618	CARMIL1	0.0170592	6-25420344	0.0170592	rs913455
Coding_variants	MI	61	0.15135	5	heart attack/myocardial infarction	0.0417525	CYP1A2	0.0144402	15-75043539	0.00672836	rs45468096
Coding_variants	MI	61	0.15135	6	Weight	0.040838	POR	0.00655233	7-75610876	0.0065441	rs17853284
Coding_variants	MI	61	0.15135	7	Peak expiratory flow (PEF)	0.0372825	MCL1	0.00543235	1-150551327	0.00543235	rs11580946
Coding_variants	MI	61	0.15135	8	Impedance of whole body	0.0234459	MAP1A	0.00506385	15-75042296	0.005244	rs45565238
Coding_variants	MI	61	0.15135	9	Childhood sunburn occasions	0.0214573	TM6SF2	0.00500939	19-19379549	0.00500896	rs58542926
Coding_variants	MI	61	0.15135	10	Time spend outdoors in summer	0.0194819	AXIN1	0.00484635	16-347063	0.00484614	rs117208012
Coding_variants	MI	61	0.15135	11	hypertension	0.0172358	BCAM	0.00482796	19-45316588	0.00482582	rs28399654
Coding_variants	MI	61	0.15135	12	high cholesterol	0.0172261	ENSG00000173366,ENSG00000239732	0.00447643	15-43820717	0.00466923	rs55707100
Coding_variants	MI	61	0.15135	13	Forced expiratory volume in 1-second (FEV1)	0.0140246	RORA	0.00445719	3-52255744	0.00447643	rs5743845
Coding_variants	MI	61	0.15135	14	aspirin	0.013007	ZNF526	0.00440661	15-60884594	0.00445719	rs150952015
Coding_variants	MI	61	0.15135	15	atorvastatin	0.0123179	CASP8	0.00432815	19-42728836	0.00437909	rs3810151
Coding_variants	MI	61	0.15135	16	non-melanoma skin cancer	0.0119973	ADAMTS7	0.00407815	2-202122995	0.00432488	rs3769823
Coding_variants	MI	61	0.15135	17	Average weekly beer plus cider intake	0.0113497	APOB	0.0040383	15-79089111	0.0040777	rs3825807
Coding_variants	MI	61	0.15135	18	Arm fat percentage (right)	0.0111154	PTK7	0.00395737	5-82815170	0.00386771	rs61749613
Coding_variants	MI	61	0.15135	19	Arm predicted mass (left)	0.0108855	VCAN	0.00386854	16-67860637	0.00374228	rs62620177
Coding_variants	MI	61	0.15135	20	skin cancer	0.0103915	TSNAXIP1	0.00374228	15-75129584	0.00371501	rs55973697
Coding_variants	MI	15	0.141355	1	high cholesterol	0.178328	RGL3	0.0620545	19-11526765	0.0569605	rs167479
Coding_variants	MI	15	0.141355	2	hypertension	0.141411	LPA	0.0491761	6-160961137	0.0459635	rs3798220
Coding_variants	MI	15	0.141355	3	Statin	0.132888	PCSK9	0.0447871	1-55505647	0.0419402	rs11591147
Coding_variants	MI	15	0.141355	4	Systolic blood pressure, automated reading	0.120783	ABCG8	0.038167	2-44066247	0.037831	Affx-20090007
Coding_variants	MI	15	0.141355	5	Diastolic blood pressure, automated reading	0.0622309	SLC22A1	0.0278898	6-160557643	0.0278686	rs2282143
Coding_variants	MI	15	0.141355	6	Immature reticulocyte fraction	0.0455294	APOE	0.0243469	19-45412079	0.0243469	rs7412
Coding_variants	MI	15	0.141355	7	essential hypertension	0.044872	APOB	0.0234224	11-116662407	0.0226635	rs3135506
Coding_variants	MI	15	0.141355	8	High blood pressure	0.0446397	APOA5	0.0229548	1-248039451	0.0173365	rs3811444
Coding_variants	MI	15	0.141355	9	simvastatin	0.0341914	DBH	0.0192841	4-111431444	0.0159181	rs33966350
Coding_variants	MI	15	0.141355	10	atorvastatin	0.0220211	TRIM58	0.0173365	11-47470345	0.0156598	rs34312154
Coding_variants	MI	15	0.141355	11	cholelithiasis/gall stones	0.0114328	ENPEP	0.0159218	19-45316588	0.0138823	rs28399654
Coding_variants	MI	15	0.141355	12	angina	0.00894673	RAPSN	0.0156771	9-136522274	0.0137234	rs6271
Coding_variants	MI	15	0.141355	13	Monocyte count	0.0084869	PLCB3	0.0150273	1-153662423	0.0119436	rs35479618
Coding_variants	MI	15	0.141355	14	High light scatter reticulocyte count	0.00813879	BCAM	0.0138889	19-11231203	0.0118873	rs72658867
Coding_variants	MI	15	0.141355	15	heart attack/myocardial infarction	0.00804899	NPR1	0.0136361	19-19379549	0.0112207	rs58542926
Coding_variants	MI	15	0.141355	16	cholecystitis	0.00802523	LDLR	0.011891	2-21233972	0.0109994	rs533617
Coding_variants	MI	15	0.141355	17	Mean platelet (thrombocyte) volume	0.00614627	TM6SF2	0.0112208	4-100239319	0.0109809	rs1229984
Coding_variants	MI	15	0.141355	18	Number of treatments/medications taken	0.00602152	ADH1B	0.0109809	11-64031241	0.0100808	rs35169799
Coding_variants	MI	15	0.141355	19	Red blood cell (erythrocyte) count	0.00512279	MTHFR	0.0099629	11-55541284	0.00995241	rs11230983
Coding_variants	MI	15	0.141355	20	Reticulocyte percentage	0.0050082	ENSG00000198877	0.00995241	11-55798259	0.00940892	Affx-5447590
Coding_variants	MI	59	0.0860325	1	Tea intake	0.0767729	LPA	0.0315292	6-160961137	0.0308445	rs3798220
Coding_variants	MI	59	0.0860325	2	Weight	0.064128	MAP3K4	0.0250563	6-161508880	0.0247921	rs35533223
Coding_variants	MI	59	0.0860325	3	Impedance of whole body	0.0483147	CYP1A2	0.0216707	6-160557643	0.0202903	rs2282143
Coding_variants	MI	59	0.0860325	4	Number of treatments/medications taken	0.0477991	SLC22A1	0.0202958	15-75043539	0.0142377	rs45468096
Coding_variants	MI	59	0.0860325	5	Water intake	0.0363993	USP8	0.0135312	15-50785016	0.0111227	rs148783236
Coding_variants	MI	59	0.0860325	6	angina	0.0359425	KIAA1109	0.00879023	4-123179900	0.00873924	rs45510500
Coding_variants	MI	59	0.0860325	7	Time spend outdoors in summer	0.0282219	POR	0.00722965	7-75610876	0.00721129	rs17853284
Coding_variants	MI	59	0.0860325	8	Arm predicted mass (left)	0.0250086	ADAMTS7	0.00660211	15-79089111	0.0065557	rs3825807
Coding_variants	MI	59	0.0860325	9	heart attack/myocardial infarction	0.0233195	ULK3	0.00549278	15-75042296	0.0061576	rs45565238
Coding_variants	MI	59	0.0860325	10	high cholesterol	0.0224048	CMYA5	0.00515578	15-75129584	0.00549278	rs55973697
Coding_variants	MI	59	0.0860325	11	Arm predicted mass (right)	0.0222858	AXIN1	0.00477809	5-79086883	0.00477495	rs1129770
Coding_variants	MI	59	0.0860325	12	Coffee intake	0.0212126	UPB1	0.00471459	16-347063	0.00476946	rs117208012
Coding_variants	MI	59	0.0860325	13	Impedance of arm (right)	0.0198924	COL6A1	0.00434815	22-24898310	0.00471396	rs2232866
Coding_variants	MI	59	0.0860325	14	Arm fat-free mass (right)	0.0185008	RPL13	0.00415499	21-47402652	0.00419436	rs137964147
Coding_variants	MI	59	0.0860325	15	High blood pressure	0.0150686	PRKAG1	0.00399636	16-89628073	0.00415499	rs9930567
Coding_variants	MI	59	0.0860325	16	Hip circumference	0.0148436	SERPINA1	0.00381327	12-49399132	0.00399636	rs1126930
Coding_variants	MI	59	0.0860325	17	Peak expiratory flow (PEF)	0.0147691	VWF	0.0033077	14-94844947	0.00360578	rs28929474
Coding_variants	MI	59	0.0860325	18	Basal metabolic rate	0.0138797	CNGB3	0.00328647	8-87660100	0.00328414	rs13265557
Coding_variants	MI	59	0.0860325	19	Age when periods started (menarche)	0.0136138	CD248	0.00313197	12-6103094	0.00322044	rs34230288
Coding_variants	MI	59	0.0860325	20	Monocyte percentage	0.0133343	FAM98C	0.00310261	19-38894307	0.00295951	rs150024474
Coding_variants	Gallstones	29	0.645616	1	cholelithiasis/gall stones	0.40803	ABCG8	0.394455	2-44066247	0.382034	Affx-20090007
Coding_variants	Gallstones	29	0.645616	2	cholecystitis	0.250035	SERPINA1	0.0302782	14-94844947	0.0280821	rs28929474
Coding_variants	Gallstones	29	0.645616	3	Leg fat percentage (right)	0.0417213	HNF4A	0.0276743	20-43042364	0.027665	rs1800961
Coding_variants	Gallstones	29	0.645616	4	Leg fat percentage (left)	0.0377801	PTPN22	0.0169208	1-114377568	0.0169208	rs2476601
Coding_variants	Gallstones	29	0.645616	5	hypothyroidism/myxoedema	0.0248233	APOH	0.0114807	17-64210580	0.0114807	rs1801689
Coding_variants	Gallstones	29	0.645616	6	Statin	0.0194653	ABCB4	0.0108654	7-87060844	0.0108647	rs45575636
Coding_variants	Gallstones	29	0.645616	7	high cholesterol	0.0128886	LPA	0.0108165	2-44099435	0.0108543	rs144200355
Coding_variants	Gallstones	29	0.645616	8	Trunk fat mass	0.0115954	HTT	0.00981879	6-160961137	0.0101905	rs3798220
Coding_variants	Gallstones	29	0.645616	9	levothyroxine sodium	0.0111742	SLC10A2	0.00929901	4-3234980	0.00981875	rs362272
Coding_variants	Gallstones	29	0.645616	10	High light scatter reticulocyte count	0.00827568	PCSK9	0.00889599	13-103701690	0.00927957	rs56398830
Coding_variants	Gallstones	29	0.645616	11	Systolic blood pressure, automated reading	0.00733441	ACACB	0.00701724	1-55505647	0.00825927	rs11591147
Coding_variants	Gallstones	29	0.645616	12	Immature reticulocyte fraction	0.00718319	SLC22A1	0.00618579	12-109604793	0.00666225	rs146179662
Coding_variants	Gallstones	29	0.645616	13	hypertension	0.00707301	CLMN	0.00604931	6-160557643	0.00614214	rs2282143
Coding_variants	Gallstones	29	0.645616	14	Impedance of arm (left)	0.00584021	DIP2A	0.00602305	14-95669374	0.00604867	rs147963787
Coding_variants	Gallstones	29	0.645616	15	pancreatitis	0.00567735	PLEKHM2	0.00555085	21-47929238	0.00602305	rs200877060
Coding_variants	Gallstones	29	0.645616	16	Body mass index (BMI)	0.0054506	LONP1	0.00550022	1-16058484	0.00555085	rs145743094
Coding_variants	Gallstones	29	0.645616	17	Diastolic blood pressure, automated reading	0.00540556	KLHDC10	0.00535202	19-5696093	0.00549986	rs144822855
Coding_variants	Gallstones	29	0.645616	18	Trunk fat percentage	0.00516291	APOA5	0.00530634	7-129710488	0.00535202	rs3734928
Coding_variants	Gallstones	29	0.645616	19	Impedance of arm (right)	0.00500153	INO80D	0.00515254	11-116662407	0.00523865	rs3135506
Coding_variants	Gallstones	29	0.645616	20	Impedance of leg (right)	0.00493599	C15orf40	0.00509739	2-206874307	0.00515254	rs144598064
Coding_variants	Gallstones	28	0.0920285	1	hypothyroidism/myxoedema	0.123574	PTPN22	0.107495	1-114377568	0.107495	rs2476601
Coding_variants	Gallstones	28	0.0920285	2	Hand grip strength (left)	0.0860407	ABCG8	0.0561508	2-44066247	0.0544573	Affx-20090007
Coding_variants	Gallstones	28	0.0920285	3	Leg fat percentage (right)	0.0727866	ENSG00000198211,ENSG00000258839	0.0238493	16-89986117	0.0223796	Affx-35293625
Coding_variants	Gallstones	28	0.0920285	4	Leg fat percentage (left)	0.0651995	TTN	0.0146131	6-25420344	0.00788091	rs913455
Coding_variants	Gallstones	28	0.0920285	5	levothyroxine sodium	0.0590184	C1QTNF6	0.00859766	22-37581422	0.00779539	rs229526
Coding_variants	Gallstones	28	0.0920285	6	Hand grip strength (right)	0.0564452	CARMIL1	0.00788091	5-102537285	0.00696016	rs36046591
Coding_variants	Gallstones	28	0.0920285	7	cholelithiasis/gall stones	0.0560813	SERPINA1	0.00739757	19-19789528	0.00672508	rs2304130
Coding_variants	Gallstones	28	0.0920285	8	Neutrophill count	0.0550592	PPIP5K2	0.00696016	4-3234980	0.0066619	rs362272
Coding_variants	Gallstones	28	0.0920285	9	cholecystitis	0.0350655	ZNF101	0.00689627	1-160160801	0.00591499	rs150330307
Coding_variants	Gallstones	28	0.0920285	10	Trunk fat mass	0.0242571	HTT	0.00666302	14-94844947	0.00590501	rs28929474
Coding_variants	Gallstones	28	0.0920285	11	Trunk fat percentage	0.0237268	USP8	0.00650753	1-159175494	0.0058812	rs34599082
Coding_variants	Gallstones	28	0.0920285	12	Mean platelet (thrombocyte) volume	0.0228457	P2RY2	0.00620514	11-72946279	0.00550754	rs74472890
Coding_variants	Gallstones	28	0.0920285	13	Childhood sunburn occasions	0.0165256	CASQ1	0.00591529	15-50784990	0.00497555	rs146125856
Coding_variants	Gallstones	28	0.0920285	14	Basophill percentage	0.0143472	ACKR1	0.0058812	19-44153100	0.00490294	rs4760
Coding_variants	Gallstones	28	0.0920285	15	Basophill count	0.013632	RNF123	0.00564288	3-49313978	0.00481562	rs13077498
Coding_variants	Gallstones	28	0.0920285	16	Diabetes diagnosed by doctor	0.0112441	TUBB1	0.00542533	20-43042364	0.00467381	rs1800961
Coding_variants	Gallstones	28	0.0920285	17	diabetes	0.0110093	C3orf62	0.00526762	16-50335074	0.004655	rs78534766
Coding_variants	Gallstones	28	0.0920285	18	Systolic blood pressure, automated reading	0.00900654	TSHR	0.00510651	20-57597970	0.00464179	rs463312
Coding_variants	Gallstones	28	0.0920285	19	Body mass index (BMI)	0.00870099	PLAUR	0.00490336	14-81610039	0.00463425	rs121908866
Coding_variants	Gallstones	28	0.0920285	20	White blood cell (leukocyte) count	0.00858194	HNF4A	0.00470933	3-49749976	0.0042201	rs34823813
Coding_variants	Gallstones	27	0.0864331	1	Hand grip strength (left)	0.188566	ABCG8	0.0501732	2-44066247	0.0485722	Affx-20090007
Coding_variants	Gallstones	27	0.0864331	2	Hand grip strength (right)	0.148218	TTN	0.0341718	1-114377568	0.0143027	rs2476601
Coding_variants	Gallstones	27	0.0864331	3	Leg fat percentage (left)	0.0918005	ENSG00000198211,ENSG00000258839	0.0144334	2-179634961	0.0140252	rs33917087
Coding_variants	Gallstones	27	0.0864331	4	Leg fat percentage (right)	0.0914953	PTPN22	0.0143027	16-89986117	0.0115689	Affx-35293625
Coding_variants	Gallstones	27	0.0864331	5	cholelithiasis/gall stones	0.0523517	EZH2	0.0111444	7-148525904	0.0111442	rs2302427
Coding_variants	Gallstones	27	0.0864331	6	cholecystitis	0.0320471	USP8	0.00733228	15-50785016	0.00670887	rs148783236
Coding_variants	Gallstones	27	0.0864331	7	Impedance of arm (right)	0.0275228	MADD	0.00643887	11-47306630	0.00642789	rs35233100
Coding_variants	Gallstones	27	0.0864331	8	Impedance of leg (left)	0.0242783	CPNE7	0.00630485	5-130766662	0.00592808	rs1291602
Coding_variants	Gallstones	27	0.0864331	9	Impedance of arm (left)	0.024137	ENSG00000273217,ENSG00000158987	0.00592808	19-55879672	0.00586286	rs4252548
Coding_variants	Gallstones	27	0.0864331	10	Trunk fat mass	0.0238743	IL11	0.00586286	5-102537285	0.00578671	rs36046591
Coding_variants	Gallstones	27	0.0864331	11	Trunk fat percentage	0.0234776	PPIP5K2	0.00580337	16-89644001	0.00561762	rs455527
Coding_variants	Gallstones	27	0.0864331	12	Impedance of leg (right)	0.0231301	SERPINA1	0.00530538	14-94844947	0.00509706	rs28929474
Coding_variants	Gallstones	27	0.0864331	13	Childhood sunburn occasions	0.0178236	CRISPLD2	0.00517452	15-101718239	0.00500641	rs62621400
Coding_variants	Gallstones	27	0.0864331	14	hypothyroidism/myxoedema	0.015405	CHSY1	0.00500641	11-74413843	0.00484728	rs34695217
Coding_variants	Gallstones	27	0.0864331	15	Body mass index (BMI)	0.0139589	CHRDL2	0.00484728	9-86504005	0.00449722	rs13289566
Coding_variants	Gallstones	27	0.0864331	16	Arm fat percentage (left)	0.0128455	USP2	0.00459153	9-34660864	0.00446779	rs11575580
Coding_variants	Gallstones	27	0.0864331	17	skin cancer	0.012416	TMEM8A	0.00452531	11-14865399	0.00426924	rs150090666
Coding_variants	Gallstones	27	0.0864331	18	non-melanoma skin cancer	0.0113442	KIF27	0.00449806	12-49360147	0.00416697	rs35034312
Coding_variants	Gallstones	27	0.0864331	19	Leg fat mass (right)	0.00842478	MYH2	0.00449412	2-208477852	0.00410987	rs2551949
Coding_variants	Gallstones	27	0.0864331	20	Forced expiratory volume in 1-second (FEV1), predicted	0.00802432	RNF123	0.00447639	2-24974958	0.00403677	rs1804645
Coding_variants	Top5	1	0.13928	1	Whole body fat-free mass	0.0673024	ZFAT	0.0342889	18-58039276	0.021878	rs2229616
Coding_variants	Top5	1	0.13928	2	Whole body water mass	0.0661487	MC4R	0.021878	8-135649848	0.0178116	rs12541381
Coding_variants	Top5	1	0.13928	3	Basal metabolic rate	0.0623436	KCNH2	0.0165171	7-150645534	0.0165171	rs1805123
Coding_variants	Top5	1	0.13928	4	Trunk fat-free mass	0.0596849	ECE2	0.0161223	3-183976103	0.0161117	rs11546878
Coding_variants	Top5	1	0.13928	5	Trunk predicted mass	0.0592669	DCST1	0.0160048	1-155006450	0.0160048	rs74520550
Coding_variants	Top5	1	0.13928	6	Standing height	0.0582889	NCAPG	0.0147047	4-17841465	0.0147047	rs2286537
Coding_variants	Top5	1	0.13928	7	Leg predicted mass (right)	0.0532636	STC2	0.0139073	5-172755066	0.0135916	rs148833559
Coding_variants	Top5	1	0.13928	8	Leg fat-free mass (right)	0.053022	ACAN	0.0124846	9-98209594	0.0122412	rs357564
Coding_variants	Top5	1	0.13928	9	Leg predicted mass (left)	0.0519617	PTCH1	0.0122797	7-150554553	0.0113018	rs1049742
Coding_variants	Top5	1	0.13928	10	Leg fat-free mass (left)	0.0519042	AOC1	0.0113073	8-135614553	0.0112131	rs112892337
Coding_variants	Top5	1	0.13928	11	Arm fat-free mass (right)	0.0512013	PHC3	0.0101552	3-169831268	0.0101552	rs73181210
Coding_variants	Top5	1	0.13928	12	Arm predicted mass (right)	0.050765	ENSG00000273217,ENSG00000158987	0.00932281	5-130766662	0.00932281	rs1291602
Coding_variants	Top5	1	0.13928	13	Arm predicted mass (left)	0.0499013	ENPP2	0.00898753	8-120596023	0.0087208	rs10283100
Coding_variants	Top5	1	0.13928	14	Arm fat-free mass (left)	0.0493537	MACF1	0.00858869	1-39801815	0.00858862	rs41270807
Coding_variants	Top5	1	0.13928	15	Sitting height	0.0325229	EIF4G1	0.00853464	3-184039666	0.00851761	rs2178403
Coding_variants	Top5	1	0.13928	16	Weight	0.0297745	SMAD3	0.00833385	15-67457698	0.00833383	rs35874463
Coding_variants	Top5	1	0.13928	17	Impedance of leg (right)	0.00979985	PITX1	0.0080755	5-134364518	0.0080755	rs479632
Coding_variants	Top5	1	0.13928	18	Hip circumference	0.00963764	SERPINA1	0.00805038	14-94844947	0.00804706	rs28929474
Coding_variants	Top5	1	0.13928	19	Impedance of leg (left)	0.00931966	LCORL	0.00781768	11-68174189	0.00717467	Affx-35292864
Coding_variants	Top5	1	0.13928	20	Impedance of whole body	0.00870026	LRP5	0.00717467	16-417757	0.00693175	rs13226
Coding_variants	Top5	2	0.0526958	1	Standing height	0.119152	MC4R	0.0371691	18-58039276	0.0371691	rs2229616
Coding_variants	Top5	2	0.0526958	2	Body mass index (BMI)	0.0527611	ANAPC4	0.0278696	4-25408838	0.0278696	rs34811474
Coding_variants	Top5	2	0.0526958	3	Arm fat percentage (left)	0.0517585	SERPINA1	0.0127129	14-94844947	0.0126767	rs28929474
Coding_variants	Top5	2	0.0526958	4	Arm fat mass (left)	0.0499898	HIP1R	0.0111666	12-123345509	0.0111666	rs34149579
Coding_variants	Top5	2	0.0526958	5	Arm fat mass (right)	0.0495908	MLXIP	0.0109809	12-122622795	0.0109483	rs74580294
Coding_variants	Top5	2	0.0526958	6	Leg fat mass (left)	0.0494929	SOS2	0.010335	14-50655357	0.010335	rs72681869
Coding_variants	Top5	2	0.0526958	7	Arm fat percentage (right)	0.0492591	ADH1B	0.00986355	4-100239319	0.00986355	rs1229984
Coding_variants	Top5	2	0.0526958	8	Body fat percentage	0.0490463	SNAPC3	0.00958694	9-15459821	0.00958693	rs3087653
Coding_variants	Top5	2	0.0526958	9	Whole body fat mass	0.0488847	NCAPG	0.00958122	4-17841465	0.00958122	rs2286537
Coding_variants	Top5	2	0.0526958	10	Leg fat mass (right)	0.0461489	QARS	0.00938792	3-49138810	0.00937138	rs11539148
Coding_variants	Top5	2	0.0526958	11	Sitting height	0.0442475	TFAP2D	0.00886183	6-50683009	0.00886183	rs78648104
Coding_variants	Top5	2	0.0526958	12	Leg fat percentage (right)	0.0410164	R3HDM1	0.00865218	2-136393658	0.00865218	rs961360
Coding_variants	Top5	2	0.0526958	13	Leg fat percentage (left)	0.0403005	LOXL4	0.00859034	10-100017453	0.00859034	rs1983864
Coding_variants	Top5	2	0.0526958	14	Trunk fat mass	0.0390066	MYBPC3	0.00793846	9-98209594	0.00743447	rs357564
Coding_variants	Top5	2	0.0526958	15	Trunk fat percentage	0.037426	PTCH1	0.00762157	3-50339622	0.00743015	rs116482870
Coding_variants	Top5	2	0.0526958	16	Forced vital capacity (FVC)	0.0244778	LCORL	0.00753394	2-136590746	0.00730385	rs3754689
Coding_variants	Top5	2	0.0526958	17	Waist circumference	0.0223673	HYAL1	0.00743015	5-74962768	0.00661086	rs6453139
Coding_variants	Top5	2	0.0526958	18	Forced vital capacity (FVC), Best measure	0.0192477	LCT	0.00730385	5-43161351	0.006419	rs71627581
Coding_variants	Top5	2	0.0526958	19	Forced expiratory volume in 1-second (FEV1)	0.0153034	RLF	0.00700001	11-117076972	0.00622639	rs45574931
Coding_variants	Top5	2	0.0526958	20	Hip circumference	0.0149759	ANKDD1B	0.00661086	11-47371598	0.00617849	rs3729986
Coding_variants	Top5	3	0.0365054	1	Standing height	0.147591	ACAN	0.063173	15-89415247	0.0609117	rs3817428
Coding_variants	Top5	3	0.0365054	2	Impedance of whole body	0.114624	VCAN	0.0290259	5-82815170	0.0290259	rs61749613
Coding_variants	Top5	3	0.0365054	3	Impedance of arm (right)	0.0957754	THBS3	0.028071	1-155175089	0.028071	rs72704117
Coding_variants	Top5	3	0.0365054	4	Impedance of arm (left)	0.0908679	SERPINA1	0.0182553	14-94844947	0.0182004	rs28929474
Coding_variants	Top5	3	0.0365054	5	Impedance of leg (right)	0.0726826	SMAD3	0.0178156	15-67457698	0.0178153	rs35874463
Coding_variants	Top5	3	0.0365054	6	Impedance of leg (left)	0.0688218	FBN2	0.0148703	5-127668685	0.0113631	rs78727187
Coding_variants	Top5	3	0.0365054	7	Sitting height	0.0426823	ZHX3	0.00967908	20-39832628	0.00967908	rs17265513
Coding_variants	Top5	3	0.0365054	8	Trunk fat percentage	0.0359	PASK	0.0094433	1-150530548	0.00915474	rs56228576
Coding_variants	Top5	3	0.0365054	9	Body fat percentage	0.0327921	ADAMTSL4	0.00937875	2-242054403	0.00911697	rs3815305
Coding_variants	Top5	3	0.0365054	10	Trunk fat mass	0.0295056	MST1R	0.00894941	3-49940078	0.00890506	rs2230593
Coding_variants	Top5	3	0.0365054	11	Whole body fat mass	0.0204258	DALRD3	0.00879486	3-49054692	0.00879486	rs3087866
Coding_variants	Top5	3	0.0365054	12	Forced vital capacity (FVC)	0.0191006	ENSG00000198211,ENSG00000258839	0.00854495	16-89986117	0.00852926	Affx-35293625
Coding_variants	Top5	3	0.0365054	13	Arm fat percentage (left)	0.0177212	ADAMTS3	0.00798492	2-36782886	0.00706012	rs848642
Coding_variants	Top5	3	0.0365054	14	Arm fat percentage (right)	0.0165459	ADAMTSL3	0.00746135	4-25408838	0.00689491	rs34811474
Coding_variants	Top5	3	0.0365054	15	Forced expiratory volume in 1-second (FEV1), predicted	0.0152443	FEZ2	0.00706012	16-24950880	0.00652972	rs78457529
Coding_variants	Top5	3	0.0365054	16	Forced vital capacity (FVC), Best measure	0.014089	ANO7	0.0069755	9-86504005	0.00615796	rs13289566
Coding_variants	Top5	3	0.0365054	17	Leg fat percentage (right)	0.0125462	ANAPC4	0.00689491	4-73179445	0.00592126	rs141374503
Coding_variants	Top5	3	0.0365054	18	Leg fat percentage (left)	0.0116852	ARHGAP17	0.00652972	2-242135265	0.00586497	rs77559646
Coding_variants	Top5	3	0.0365054	19	Leg fat mass (right)	0.0107794	ADAMTS8	0.00628047	11-130278773	0.00548826	rs61754851
Coding_variants	Top5	3	0.0365054	20	Forced expiratory volume in 1-second (FEV1)	0.0102	TTN	0.00620862	8-8176554	0.00546266	rs12549973
Coding_variants	Top5	4	0.0345302	1	High light scatter reticulocyte percentage	0.441164	KANK2	0.0400496	19-11304404	0.0400496	rs755237
Coding_variants	Top5	4	0.0345302	2	Reticulocyte percentage	0.182341	HYAL3	0.0308518	3-50332697	0.030511	rs13100173
Coding_variants	Top5	4	0.0345302	3	High light scatter reticulocyte count	0.163401	OR6Y1	0.0237642	1-158517142	0.0228817	rs41273491
Coding_variants	Top5	4	0.0345302	4	Reticulocyte count	0.11986	SPTA1	0.0231881	3-49138810	0.0207495	rs11539148
Coding_variants	Top5	4	0.0345302	5	Immature reticulocyte fraction	0.0574043	QARS	0.0211503	1-158637728	0.0183505	rs148912436
Coding_variants	Top5	4	0.0345302	6	Standing height	0.00768274	ANK1	0.0210743	8-41543675	0.0154343	rs34664882
Coding_variants	Top5	4	0.0345302	7	Sitting height	0.0032452	RIOK3	0.017403	17-33880305	0.0148518	rs79007502
Coding_variants	Top5	4	0.0345302	8	Impedance of leg (left)	0.00181976	SLFN14	0.0149212	1-248039451	0.0139701	rs3811444
Coding_variants	Top5	4	0.0345302	9	Impedance of whole body	0.00153278	TRIM58	0.0139701	19-45412079	0.0128514	rs7412
Coding_variants	Top5	4	0.0345302	10	Body mass index (BMI)	0.00130889	GMPR	0.0132265	18-21057228	0.012256	rs56282762
Coding_variants	Top5	4	0.0345302	11	Impedance of leg (right)	0.00129398	APOE	0.0128514	3-52554304	0.0103274	rs7630214
Coding_variants	Top5	4	0.0345302	12	Impedance of arm (left)	0.00108336	IFRD2	0.0121431	16-88798919	0.00884119	rs201226914
Coding_variants	Top5	4	0.0345302	13	Impedance of arm (right)	0.00104758	PKLR	0.0109406	2-220081416	0.00858847	rs57467915
Coding_variants	Top5	4	0.0345302	14	Forced vital capacity (FVC)	0.000833719	ABCB6	0.0106864	1-155261709	0.00853501	rs116100695
Coding_variants	Top5	4	0.0345302	15	Leg fat mass (left)	0.000832726	STAB1	0.0103917	3-48419898	0.00762255	rs79525977
Coding_variants	Top5	4	0.0345302	16	Leg fat mass (right)	0.000731275	PIEZO1	0.00887114	12-112583447	0.00750767	rs79680080
Coding_variants	Top5	4	0.0345302	17	Forced expiratory volume in 1-second (FEV1), predicted	0.000721352	FBXW12	0.00791092	17-3513856	0.00708133	rs200377484
Coding_variants	Top5	4	0.0345302	18	Arm fat mass (right)	0.000630577	SH2B3	0.00781378	6-16286061	0.00704695	rs146771786
Coding_variants	Top5	4	0.0345302	19	high cholesterol	0.000624245	TRAFD1	0.00750769	3-48628014	0.0069319	rs2228561
Coding_variants	Top5	4	0.0345302	20	Arm fat mass (left)	0.00056113	ENSG00000197417,ENSG00000262304	0.00708133	18-61323228	0.00665536	rs61748838
Coding_variants	Top5	5	0.0180725	1	3mm strong meridian (right)	0.121383	KAZALD1	0.0681645	10-102824349	0.0681643	rs807037
Coding_variants	Top5	5	0.0180725	2	6mm strong meridian (right)	0.118534	SERPINA1	0.0523236	1-1233941	0.0447936	rs1739855
Coding_variants	Top5	5	0.0180725	3	6mm strong meridian (left)	0.118085	ACAP3	0.0447936	4-55139771	0.0421744	rs35597368
Coding_variants	Top5	5	0.0180725	4	3mm weak meridian (right)	0.117731	PDGFRA	0.0421802	21-47538960	0.0375565	rs2839110
Coding_variants	Top5	5	0.0180725	5	3mm weak meridian (left)	0.1174	COL6A2	0.0376284	14-94844947	0.0351622	rs28929474
Coding_variants	Top5	5	0.0180725	6	3mm strong meridian (left)	0.112506	ADAMTS7	0.0333249	15-79089111	0.0333249	rs3825807
Coding_variants	Top5	5	0.0180725	7	6mm weak meridian (left)	0.107156	MASP2	0.0279019	1-11097867	0.027887	rs12142107
Coding_variants	Top5	5	0.0180725	8	6mm weak meridian (right)	0.107074	CCNL2	0.0262408	1-1334519	0.0262408	rs114112990
Coding_variants	Top5	5	0.0180725	9	Impedance of whole body	0.00664851	USP2	0.0219636	11-119243670	0.0219526	rs33929148
Coding_variants	Top5	5	0.0180725	10	Impedance of arm (left)	0.00594231	ADAMTS19	0.0175382	5-129040056	0.0175382	rs11749126
Coding_variants	Top5	5	0.0180725	11	Impedance of arm (right)	0.00557128	ANGPTL7	0.0174432	1-11253684	0.0174417	rs28991009
Coding_variants	Top5	5	0.0180725	12	Impedance of leg (right)	0.0045931	JUP	0.016361	14-94847262	0.0171613	rs17580
Coding_variants	Top5	5	0.0180725	13	Impedance of leg (left)	0.00422432	CYP1B1	0.0155671	17-39925713	0.016361	rs41283425
Coding_variants	Top5	5	0.0180725	14	Systolic blood pressure, automated reading	0.00296664	THBS4	0.0146309	2-38298139	0.0155671	rs1800440
Coding_variants	Top5	5	0.0180725	15	Intra-ocular pressure, Goldmann-correlated (right)	0.00190061	COL27A1	0.0143215	5-79370247	0.014467	rs13167730
Coding_variants	Top5	5	0.0180725	16	Whole body fat-free mass	0.00180046	AURKAIP1	0.0141011	9-116930194	0.0142208	rs2567706
Coding_variants	Top5	5	0.0180725	17	Forced expiratory volume in 1-second (FEV1), Best measure	0.00172356	CAV2	0.0133179	1-1309405	0.0141011	rs150194697
Coding_variants	Top5	5	0.0180725	18	Intra-ocular pressure, Goldmann-correlated (left)	0.00164622	DNAJC24	0.0131121	7-116146074	0.0133179	rs8940
Coding_variants	Top5	5	0.0180725	19	Whole body water mass	0.00159998	NCAPG	0.0128052	11-31451026	0.0131121	rs7119246
Coding_variants	Top5	5	0.0180725	20	Basal metabolic rate	0.00156385	ELP1	0.0123857	4-17841465	0.0128052	rs2286537
PTVs	BMI	1	0.275724	1	Leg fat-free mass (left)	0.0495365	PDE3B	0.190295	11-14865399	0.190295	rs150090666
PTVs	BMI	1	0.275724	2	Leg predicted mass (left)	0.0493786	GPR151	0.122643	5-145895394	0.122641	rs114285050
PTVs	BMI	1	0.275724	3	Leg predicted mass (right)	0.0486489	ABTB1	0.0852232	3-127396573	0.0852232	rs35976576
PTVs	BMI	1	0.275724	4	Weight	0.0460364	EML2-AS1	0.0796482	19-46145025	0.0796482	rs2286756
PTVs	BMI	1	0.275724	5	Basal metabolic rate	0.0458456	AMZ1	0.0786803	7-2752456	0.0786803	rs145687592
PTVs	BMI	1	0.275724	6	Arm fat mass (right)	0.0441617	ADAM20	0.0561577	14-70989811	0.0561577	rs139422733
PTVs	BMI	1	0.275724	7	Arm fat mass (left)	0.0431397	KIAA0586	0.0536599	14-58899156	0.0536599	Affx-52328763
PTVs	BMI	1	0.275724	8	Trunk fat mass	0.0404903	TMEM91	0.0387645	19-41888850	0.0387645	rs138731997
PTVs	BMI	1	0.275724	9	Whole body water mass	0.0402608	MLPH	0.0339643	2-238454152	0.0339643	rs139727526
PTVs	BMI	1	0.275724	10	Whole body fat mass	0.0387846	LIPT1	0.0324285	2-99779295	0.0324281	rs137891647
PTVs	BMI	1	0.275724	11	Leg fat-free mass (right)	0.0368874	MADD	0.0237197	11-47306630	0.0237197	rs35233100
PTVs	BMI	1	0.275724	12	Hip circumference	0.0364921	KRT76	0.0188121	12-53167416	0.0188121	rs149868801
PTVs	BMI	1	0.275724	13	Leg fat mass (left)	0.0364627	FBXW8	0.018542	12-117448195	0.0185404	Affx-52351381
PTVs	BMI	1	0.275724	14	Standing height	0.0342494	SVOPL	0.0174668	7-138341219	0.0174668	rs117871806
PTVs	BMI	1	0.275724	15	Leg fat mass (right)	0.0321815	SCN7A	0.0166958	2-167266447	0.0166958	rs62622799
PTVs	BMI	1	0.275724	16	Whole body fat-free mass	0.0311402	ACYP2	0.0149867	2-54284441	0.0149867	rs1363061
PTVs	BMI	1	0.275724	17	Arm fat percentage (right)	0.029758	GHSR	0.0125429	3-172165413	0.0125429	Affx-80272242
PTVs	BMI	1	0.275724	18	Arm fat percentage (left)	0.0274174	GEM	0.0117074	8-95265263	0.0117064	rs201196388
PTVs	BMI	1	0.275724	19	Trunk fat percentage	0.0245806	KIAA0141	0.00933269	5-141304176	0.00933135	rs137872973
PTVs	BMI	1	0.275724	20	Arm predicted mass (left)	0.0240008	PAPLN	0.0088563	14-73711391	0.00885587	Affx-52328877
PTVs	BMI	3	0.117728	1	Standing height	0.136596	TMEM91	0.085907	19-41888850	0.085907	rs138731997
PTVs	BMI	3	0.117728	2	Sitting height	0.08146	EML2-AS1	0.0671675	19-46145025	0.0671675	rs2286756
PTVs	BMI	3	0.117728	3	High light scatter reticulocyte percentage	0.0644718	KIAA0586	0.0596102	14-58899156	0.0596102	Affx-52328763
PTVs	BMI	3	0.117728	4	Reticulocyte percentage	0.0549523	FBXW8	0.0586605	12-117448195	0.0586604	Affx-52351381
PTVs	BMI	3	0.117728	5	Trunk fat-free mass	0.0483441	GPR151	0.0466533	5-145895394	0.0463765	rs114285050
PTVs	BMI	3	0.117728	6	Trunk predicted mass	0.045563	ACYP2	0.0457712	2-54284441	0.0457712	rs1363061
PTVs	BMI	3	0.117728	7	Whole body fat-free mass	0.0357879	MADD	0.045479	11-47306630	0.045479	rs35233100
PTVs	BMI	3	0.117728	8	Arm fat percentage (left)	0.0348841	ADAM20	0.0379303	14-70989811	0.0379303	rs139422733
PTVs	BMI	3	0.117728	9	Body fat percentage	0.030735	GHSR	0.0353538	3-172165413	0.0353538	Affx-80272242
PTVs	BMI	3	0.117728	10	Whole body water mass	0.0303634	MLPH	0.0344882	2-238454152	0.0344882	rs139727526
PTVs	BMI	3	0.117728	11	Arm fat percentage (right)	0.030122	SCN7A	0.0334868	2-167266447	0.0334868	rs62622799
PTVs	BMI	3	0.117728	12	Arm fat mass (left)	0.0286733	SVOPL	0.029293	7-138341219	0.029293	rs117871806
PTVs	BMI	3	0.117728	13	Arm fat mass (right)	0.0272891	KIAA1755	0.0272102	20-36869005	0.0272102	rs41282820
PTVs	BMI	3	0.117728	14	Whole body fat mass	0.0272772	CCDC66	0.0252308	3-56628033	0.0252308	rs150364083
PTVs	BMI	3	0.117728	15	Reticulocyte count	0.0258126	RRP8	0.0228252	11-6621715	0.0228252	rs148977366
PTVs	BMI	3	0.117728	16	Trunk fat mass	0.0250548	KIAA0141	0.017551	5-141304176	0.0175509	rs137872973
PTVs	BMI	3	0.117728	17	Leg fat mass (left)	0.0240346	NEB	0.015232	2-152376170	0.015232	rs200449517
PTVs	BMI	3	0.117728	18	Trunk fat percentage	0.0237296	FBXL21	0.0143993	5-135272373	0.0143993	rs140125393
PTVs	BMI	3	0.117728	19	Arm predicted mass (left)	0.0223936	KRT76	0.0137961	12-53167416	0.0137961	rs149868801
PTVs	BMI	3	0.117728	20	Basal metabolic rate	0.0221605	TLDC1	0.0136402	16-84531617	0.0136401	rs141293001
PTVs	BMI	28	0.0901394	1	Neutrophill count	0.0877291	PEX1	0.0714734	7-92132483	0.0714734	Affx-31096439
PTVs	BMI	28	0.0901394	2	Body mass index (BMI)	0.0770146	SCN7A	0.0700979	2-167266447	0.0700979	rs62622799
PTVs	BMI	28	0.0901394	3	Red blood cell (erythrocyte) count	0.065704	OR2B11	0.0467196	1-247615261	0.0467196	rs35305980
PTVs	BMI	28	0.0901394	4	Monocyte percentage	0.044808	TSPOAP1-AS1	0.0466504	17-56429094	0.0466504	rs2526375
PTVs	BMI	28	0.0901394	5	Diastolic blood pressure, automated reading	0.0396934	AMZ1	0.0368817	7-2752456	0.0368817	rs145687592
PTVs	BMI	28	0.0901394	6	Monocyte count	0.0385078	DPP4	0.0336602	2-162904013	0.0336602	rs116302758
PTVs	BMI	28	0.0901394	7	Arm fat-free mass (right)	0.0381073	MSLNL	0.0278349	16-830414	0.0278349	Affx-80284185
PTVs	BMI	28	0.0901394	8	Arm predicted mass (right)	0.0359186	GEM	0.0248283	8-95265263	0.024721	rs201196388
PTVs	BMI	28	0.0901394	9	Mean platelet (thrombocyte) volume	0.0331611	GJA10	0.0237968	6-90605664	0.0237968	Affx-52275084
PTVs	BMI	28	0.0901394	10	Forced expiratory volume in 1-second (FEV1)	0.024269	GPR151	0.0232777	11-827713	0.023122	rs61876746
PTVs	BMI	28	0.0901394	11	Whole body fat-free mass	0.023284	CRACR2B	0.023122	5-145895394	0.0223676	rs114285050
PTVs	BMI	28	0.0901394	12	Standing height	0.0208081	CASC3	0.0206003	17-38297453	0.0206003	rs147446323
PTVs	BMI	28	0.0901394	13	Arm fat-free mass (left)	0.0198038	THBS4	0.0204659	5-79370247	0.0204659	rs13167730
PTVs	BMI	28	0.0901394	14	Sitting height	0.0180916	AKT1S1	0.0177255	19-50381425	0.0177255	rs144737346
PTVs	BMI	28	0.0901394	15	Trunk fat percentage	0.0180265	KIAA0141	0.0130715	5-141304176	0.0130714	rs137872973
PTVs	BMI	28	0.0901394	16	Reticulocyte percentage	0.0174002	SELENOH	0.0128133	11-57509425	0.0128133	Affx-80295983
PTVs	BMI	28	0.0901394	17	Intra-ocular pressure, Goldmann-correlated (right)	0.01664	SLC4A10	0.0120547	2-162751233	0.0120547	rs61748241
PTVs	BMI	28	0.0901394	18	Leg fat mass (left)	0.0136761	EML2-AS1	0.0115133	19-46145025	0.0115133	rs2286756
PTVs	BMI	28	0.0901394	19	Impedance of leg (right)	0.0131513	STAB1	0.0112161	3-52541670	0.0112161	Affx-80292432
PTVs	BMI	28	0.0901394	20	Basal metabolic rate	0.012276	KALRN	0.0104428	3-124303696	0.0104428	rs56407180
PTVs	MI	18	0.114831	1	Forced vital capacity (FVC), Best measure	0.12799	MADD	0.0899988	11-47306630	0.0899988	rs35233100
PTVs	MI	18	0.114831	2	Forced vital capacity (FVC)	0.114353	PRPSAP1	0.0454892	17-74307782	0.0454892	Affx-80286433
PTVs	MI	18	0.114831	3	Nucleated red blood cell percentage	0.0985269	SH3TC1	0.0433577	4-8235241	0.0433577	rs62286463
PTVs	MI	18	0.114831	4	High light scatter reticulocyte count	0.0702324	ZNF549	0.0375321	19-58050044	0.0375321	rs202075576
PTVs	MI	18	0.114831	5	Standing height	0.0696865	CYP2A7	0.0250247	19-41381683	0.0250247	rs71358943
PTVs	MI	18	0.114831	6	Platelet crit	0.0673164	GPR151	0.0203177	5-145895394	0.0202208	rs114285050
PTVs	MI	18	0.114831	7	Monocyte count	0.0294448	TMEM206	0.0190832	1-212553243	0.0190832	Affx-52322954
PTVs	MI	18	0.114831	8	Forced expiratory volume in 1-second (FEV1), Best measure	0.0230864	ENSG00000248672,ENSG00000054219	0.0180376	2-160714958	0.0180376	rs114821641
PTVs	MI	18	0.114831	9	Forced expiratory volume in 1-second (FEV1)	0.0211289	KRT76	0.0179206	12-53167416	0.0179206	rs149868801
PTVs	MI	18	0.114831	10	Neutrophill count	0.0209482	MPL	0.0174993	1-43804375	0.0174993	Affx-52323626
PTVs	MI	18	0.114831	11	Arm fat percentage (left)	0.0130713	RHAG	0.0168387	6-49604368	0.0168387	Affx-80229810
PTVs	MI	18	0.114831	12	Reticulocyte percentage	0.012478	GMPR	0.0164912	6-16290848	0.0164912	rs147049568
PTVs	MI	18	0.114831	13	Intra-ocular pressure, Goldmann-correlated (right)	0.0122831	LIPT1	0.0158533	2-99779295	0.0158531	rs137891647
PTVs	MI	18	0.114831	14	Hearing difficulty/problems with background noise	0.0114775	EHHADH	0.0149189	3-184910535	0.0149189	rs138388673
PTVs	MI	18	0.114831	15	White blood cell (leukocyte) count	0.0108969	THBS4	0.0141187	5-79370247	0.0141187	rs13167730
PTVs	MI	18	0.114831	16	Leg fat mass (right)	0.0105376	PTPRH	0.0131733	19-55697712	0.0131733	rs147881000
PTVs	MI	18	0.114831	17	Weight	0.0104287	KIAA1755	0.0129933	20-36869005	0.0129933	rs41282820
PTVs	MI	18	0.114831	18	Sitting height	0.00990017	TUBD1	0.0125626	17-57968398	0.0125626	rs143803908
PTVs	MI	18	0.114831	19	Body mass index (BMI)	0.00969393	RSPH1	0.0124762	21-43906573	0.0124762	rs151107532
PTVs	MI	18	0.114831	20	Intra-ocular pressure, Goldmann-correlated (left)	0.00935771	ECT2	0.0105083	3-172482204	0.0105083	rs148663230
PTVs	MI	16	0.0756233	1	High light scatter reticulocyte count	0.167536	COL4A4	0.0437199	2-227917083	0.0437199	rs35138315
PTVs	MI	16	0.0756233	2	Platelet crit	0.139186	KIAA1755	0.0434894	20-36869005	0.0434894	rs41282820
PTVs	MI	16	0.0756233	3	Forced vital capacity (FVC), Best measure	0.0759063	GMPR	0.0380722	6-16290848	0.0380722	rs147049568
PTVs	MI	16	0.0756233	4	Forced vital capacity (FVC)	0.0697309	RHAG	0.0371503	6-49604368	0.0371503	Affx-80229810
PTVs	MI	16	0.0756233	5	Impedance of arm (right)	0.0676655	MPL	0.0364375	1-43804375	0.0364375	Affx-52323626
PTVs	MI	16	0.0756233	6	Reticulocyte percentage	0.0490459	ENSG00000248672,ENSG00000054219	0.0363623	2-160714958	0.0363623	rs114821641
PTVs	MI	16	0.0756233	7	Pulse rate, automated reading	0.0457554	TMC3	0.0357978	15-81624929	0.0357978	rs150843673
PTVs	MI	16	0.0756233	8	Impedance of whole body	0.0368809	PTPRH	0.0265563	19-55697712	0.0265563	rs147881000
PTVs	MI	16	0.0756233	9	Microalbumin in urine	0.0270533	SH3TC1	0.0244285	4-8235241	0.0244285	rs62286463
PTVs	MI	16	0.0756233	10	Sitting height	0.0237151	PRPSAP1	0.0240135	17-74307782	0.0240135	Affx-80286433
PTVs	MI	16	0.0756233	11	high cholesterol	0.0214318	GGN	0.0213668	19-38875072	0.0213668	Affx-15927969
PTVs	MI	16	0.0756233	12	Neutrophill count	0.018354	ZNF549	0.0206529	19-58050044	0.0206529	rs202075576
PTVs	MI	16	0.0756233	13	Arm predicted mass (right)	0.0176231	NUBP2	0.0176162	16-1833508	0.0176162	rs72761177
PTVs	MI	16	0.0756233	14	High light scatter reticulocyte percentage	0.0163415	PAPLN	0.016333	14-73711391	0.0163328	Affx-52328877
PTVs	MI	16	0.0756233	15	Pulse rate	0.0158657	CYP2A7	0.0157134	19-41381683	0.0157134	rs71358943
PTVs	MI	16	0.0756233	16	Arm fat-free mass (right)	0.0124751	AMZ1	0.0139684	7-2752456	0.0139684	rs145687592
PTVs	MI	16	0.0756233	17	Forced expiratory volume in 1-second (FEV1), Best measure	0.010298	ZNF563	0.0138491	19-12429782	0.0138491	rs112896133
PTVs	MI	16	0.0756233	18	Immature reticulocyte fraction	0.00995425	IQCC	0.0136753	1-32671834	0.0136752	Affx-52323460
PTVs	MI	16	0.0756233	19	Diastolic blood pressure, automated reading	0.00957353	ABCC6	0.0120577	16-16256866	0.0120179	rs72653744
PTVs	MI	16	0.0756233	20	Impedance of arm (left)	0.00953701	MARVELD2	0.0110603	5-68728915	0.0110603	rs118203957
PTVs	MI	93	0.0618713	1	Risk taking	0.0669388	ATP13A5	0.0527878	3-193081961	0.0526459	rs148224926
PTVs	MI	93	0.0618713	2	Sleep duration	0.054403	WIPF1	0.0230943	2-175436576	0.0230943	Affx-52361486
PTVs	MI	93	0.0618713	3	Forced vital capacity (FVC)	0.0422666	CES5A	0.022131	16-55905676	0.022131	rs72810507
PTVs	MI	93	0.0618713	4	Traffic intensity on the nearest road	0.0298774	PDE6G	0.0202464	17-79620347	0.0202464	Affx-52332173
PTVs	MI	93	0.0618713	5	Diabetes	0.0282638	ARMC2	0.0190595	6-109201129	0.0190595	rs17316116
PTVs	MI	93	0.0618713	6	chronic sinusitis	0.0222837	HAP1	0.0164206	17-39880966	0.0164206	Affx-13874874
PTVs	MI	93	0.0618713	7	Forced vital capacity (FVC), Best measure	0.0218723	WNK1	0.0151175	12-974308	0.0146521	rs141823469
PTVs	MI	93	0.0618713	8	Systolic blood pressure, automated reading	0.01592	ENSG00000219016	0.014047	22-48940714	0.014047	Affx-52316222
PTVs	MI	93	0.0618713	9	rectal cancer	0.0140875	OR4D6	0.0136044	11-59225129	0.0136044	rs77048571
PTVs	MI	93	0.0618713	10	Mother's age	0.0139389	CPZ	0.0134506	4-8621028	0.0134497	Affx-80292835
PTVs	MI	93	0.0618713	11	Alzheimer's disease/dementia	0.0136314	ABCA7	0.0124352	11-67287263	0.0121767	rs149712664
PTVs	MI	93	0.0618713	12	Nitrogen dioxide air pollution; 2006	0.0133163	CABP2	0.0121767	19-1056244	0.012122	rs113809142
PTVs	MI	93	0.0618713	13	Age at menopause (last menstrual period)	0.0127	GYPB	0.0113301	4-144918704	0.0113269	rs200485377
PTVs	MI	93	0.0618713	14	Age started wearing glasses or contact lenses	0.0105753	CHRNB4	0.0110515	15-78917601	0.0110515	Affx-80251817
PTVs	MI	93	0.0618713	15	Intra-ocular pressure, Goldmann-correlated (left)	0.0105618	PIAS2	0.0110447	18-44398388	0.0110447	Affx-52357960
PTVs	MI	93	0.0618713	16	bisoprolol	0.00990804	MYEF2	0.0109709	15-48444430	0.0109709	rs117103804
PTVs	MI	93	0.0618713	17	Hand grip strength (right)	0.00945977	ZNF660	0.0108141	3-44636278	0.0108141	Affx-52364935
PTVs	MI	93	0.0618713	18	Mean platelet (thrombocyte) volume	0.00816784	ECT2	0.0106284	3-172482204	0.0106284	rs148663230
PTVs	MI	93	0.0618713	19	Breast cancer	0.00806511	CARS2	0.0103502	13-111293895	0.0103502	Affx-52311482
PTVs	MI	93	0.0618713	20	ginseng product	0.00784043	MED31	0.0102595	17-6547958	0.0102595	Affx-52357264
PTVs	Gallstones	49	0.138965	1	Lung cancer	0.181711	CASC3	0.11795	17-38297453	0.11795	rs147446323
PTVs	Gallstones	49	0.138965	2	Water intake	0.150395	FANCM	0.0806248	14-45667921	0.0806248	rs144567652
PTVs	Gallstones	49	0.138965	3	Waist circumference	0.0507781	WDR31	0.069826	9-116083816	0.069826	rs145607129
PTVs	Gallstones	49	0.138965	4	cholelithiasis/gall stones	0.0285002	EPX	0.0683268	17-56272532	0.0683268	rs34599426
PTVs	Gallstones	49	0.138965	5	White blood cell (leukocyte) count	0.023814	KLK12	0.067038	19-51535130	0.067038	rs3745540
PTVs	Gallstones	49	0.138965	6	Average 16-hour sound level of noise pollution	0.0220421	PIK3AP1	0.0449813	10-98392677	0.0449813	Affx-80239772
PTVs	Gallstones	49	0.138965	7	Average daytime sound level of noise pollution	0.0220193	XYLB	0.028487	3-38437052	0.028487	rs140641713
PTVs	Gallstones	49	0.138965	8	Average evening sound level of noise pollution	0.0219825	OR2B11	0.021454	1-247615261	0.021454	rs35305980
PTVs	Gallstones	49	0.138965	9	Average night-time sound level of noise pollution	0.0219792	SUCLG1	0.0185894	2-84670490	0.0185894	rs143030960
PTVs	Gallstones	49	0.138965	10	Average 24-hour sound level of noise pollution	0.0219706	NOBOX	0.0184253	7-144101721	0.0184253	Affx-80233776
PTVs	Gallstones	49	0.138965	11	Sodium in urine	0.0218608	MRPL39	0.0180849	21-26972172	0.0180849	Affx-80289424
PTVs	Gallstones	49	0.138965	12	Leg pain in calf/calves	0.0205398	PEX1	0.0180424	7-92132483	0.0180424	Affx-31096439
PTVs	Gallstones	49	0.138965	13	Volume of grey matter in I-IV Cerebellum (right)	0.0151233	LPA	0.0172497	6-161006077	0.0172497	rs41272114
PTVs	Gallstones	49	0.138965	14	Body mass index (BMI)	0.0142442	PTGR1	0.0172019	9-114332369	0.0172019	rs146469061
PTVs	Gallstones	49	0.138965	15	Impedance of leg (left)	0.0136105	PPT1	0.0154983	1-40555167	0.0154983	rs137852700
PTVs	Gallstones	49	0.138965	16	Diabetes	0.0135485	DPP4	0.0143252	2-162904013	0.0143252	rs116302758
PTVs	Gallstones	49	0.138965	17	pentasa sr 250mg m/r tablet	0.0135029	ABTB1	0.0142774	3-127396573	0.0142774	rs35976576
PTVs	Gallstones	49	0.138965	18	Volume of grey matter in V Cerebellum (right)	0.0128909	PAM	0.0139991	5-102361084	0.0139991	rs41300805
PTVs	Gallstones	49	0.138965	19	Weighted-mean OD in tract middle cerebellar peduncle	0.0126012	ENSG00000251201,ENSG00000243414	0.0137499	5-114916660	0.0137499	Affx-80273913
PTVs	Gallstones	49	0.138965	20	Statin	0.0111814	PDE3B	0.0130469	11-14865399	0.0130469	rs150090666
PTVs	Gallstones	53	0.0571236	1	Particulate matter air pollution (pm2.5) absorbance; 2010	0.108628	FAM227B	0.172375	15-49907356	0.172375	rs140471517
PTVs	Gallstones	53	0.0571236	2	Particulate matter air pollution (pm2.5); 2010	0.0914838	MOGAT1	0.0523792	2-223559986	0.0523792	rs199514206
PTVs	Gallstones	53	0.0571236	3	Traffic intensity on the nearest major road	0.0808571	ENSG00000172381	0.0490295	11-57799108	0.0490295	rs34846253
PTVs	Gallstones	53	0.0571236	4	Nitrogen dioxide air pollution; 2010	0.0777461	CASC3	0.0464881	17-38297453	0.0464881	rs147446323
PTVs	Gallstones	53	0.0571236	5	Age at menopause (last menstrual period)	0.0584527	ABCA9	0.0447513	17-67039819	0.0447513	rs145251776
PTVs	Gallstones	53	0.0571236	6	Nitrogen oxides air pollution; 2010	0.0512447	PDE11A	0.0327164	19-57642782	0.0311681	rs9973206
PTVs	Gallstones	53	0.0571236	7	Nitrogen dioxide air pollution; 2007	0.0383725	USP29	0.0311681	2-178936993	0.0264732	Affx-80270508
PTVs	Gallstones	53	0.0571236	8	Nitrogen dioxide air pollution; 2006	0.0302381	NEK9	0.0262071	14-75568358	0.0262071	rs146787666
PTVs	Gallstones	53	0.0571236	9	Water intake	0.0231417	ART1	0.020996	11-3680834	0.020996	rs199916833
PTVs	Gallstones	53	0.0571236	10	Forced expiratory volume in 1-second (FEV1)	0.0205753	DPP4	0.0186426	2-162904013	0.0186426	rs116302758
PTVs	Gallstones	53	0.0571236	11	Seen doctor (GP) for nerves, anxiety, tension or depression	0.0194435	SEC14L5	0.0163211	16-5064860	0.0163211	Affx-52355622
PTVs	Gallstones	53	0.0571236	12	Weighted-mean MD in tract medial lemniscus (left)	0.0164083	OR4D6	0.0156028	11-59225129	0.0156028	rs77048571
PTVs	Gallstones	53	0.0571236	13	Waist circumference	0.0158483	NPHS1	0.0147081	19-36333453	0.0147081	rs150038620
PTVs	Gallstones	53	0.0571236	14	cholelithiasis/gall stones	0.0130835	WNT10A	0.0140676	2-219747090	0.0140676	rs121908119
PTVs	Gallstones	53	0.0571236	15	Age when periods started (menarche)	0.0102534	CRACR2B	0.0131313	11-827713	0.0131313	rs61876746
PTVs	Gallstones	53	0.0571236	16	Hand grip strength (left)	0.0100785	SLC46A3	0.0129022	13-29287147	0.0129022	rs200182693
PTVs	Gallstones	53	0.0571236	17	Mother's age	0.00977794	ARMC2	0.012769	6-109201129	0.012769	rs17316116
PTVs	Gallstones	53	0.0571236	18	Trunk fat percentage	0.00839616	ATP10B	0.0126378	5-160113099	0.0126378	rs186100669
PTVs	Gallstones	53	0.0571236	19	Neuroticism score	0.00823067	KLK12	0.0120233	19-51535130	0.0120233	rs3745540
PTVs	Gallstones	53	0.0571236	20	Guilty feelings	0.00816594	DENND4C	0.0115528	9-19357166	0.0115528	rs61613662
PTVs	Gallstones	46	0.0546766	1	Lung cancer	0.182262	WDR31	0.0619801	9-116083816	0.0619801	rs145607129
PTVs	Gallstones	46	0.0546766	2	Monocyte percentage	0.0642126	PTGR1	0.0617369	9-114332369	0.0617369	rs146469061
PTVs	Gallstones	46	0.0546766	3	Sodium in urine	0.0487191	EPX	0.0606765	17-56272532	0.0606765	rs34599426
PTVs	Gallstones	46	0.0546766	4	Basophill count	0.0397464	ARMC2	0.0600304	6-109201129	0.0600304	rs17316116
PTVs	Gallstones	46	0.0546766	5	Water intake	0.0337707	FANCM	0.0598131	14-45667921	0.0598131	rs144567652
PTVs	Gallstones	46	0.0546766	6	Intra-ocular pressure, Goldmann-correlated (right)	0.0324973	PIK3AP1	0.0553468	10-98392677	0.0553468	Affx-80239772
PTVs	Gallstones	46	0.0546766	7	Basophill percentage	0.0289133	CASC3	0.051276	17-38297453	0.051276	rs147446323
PTVs	Gallstones	46	0.0546766	8	Mean platelet (thrombocyte) volume	0.0239962	XYLB	0.0272838	3-38437052	0.0272838	rs140641713
PTVs	Gallstones	46	0.0546766	9	Average 16-hour sound level of noise pollution	0.0207265	C17orf77	0.0249432	17-72588806	0.0249432	rs545652
PTVs	Gallstones	46	0.0546766	10	Average daytime sound level of noise pollution	0.0207098	OR2B11	0.022582	1-247615261	0.022582	rs35305980
PTVs	Gallstones	46	0.0546766	11	Average night-time sound level of noise pollution	0.0206747	DPP4	0.0194926	2-162904013	0.0194926	rs116302758
PTVs	Gallstones	46	0.0546766	12	Average evening sound level of noise pollution	0.0206658	CRACR2B	0.0180577	11-827713	0.0180577	rs61876746
PTVs	Gallstones	46	0.0546766	13	Average 24-hour sound level of noise pollution	0.0206612	MRPL39	0.0173212	21-26972172	0.0173212	Affx-80289424
PTVs	Gallstones	46	0.0546766	14	Age at menopause (last menstrual period)	0.0194025	OR8I2	0.0168382	11-55861650	0.0168382	rs61887097
PTVs	Gallstones	46	0.0546766	15	Age when periods started (menarche)	0.0167384	KLK12	0.0144788	19-51535130	0.0144788	rs3745540
PTVs	Gallstones	46	0.0546766	16	White blood cell (leukocyte) count	0.01623	THBS4	0.0142535	5-79370247	0.0142535	rs13167730
PTVs	Gallstones	46	0.0546766	17	Body mass index (BMI)	0.0131277	MOGAT1	0.0130608	2-223559986	0.0130608	rs199514206
PTVs	Gallstones	46	0.0546766	18	cholelithiasis/gall stones	0.0107075	KALRN	0.0120444	3-124303696	0.0120444	rs56407180
PTVs	Gallstones	46	0.0546766	19	Age bronchiectasis diagnosed by doctor	0.0105177	TMEM91	0.011268	19-41888850	0.011268	rs138731997
PTVs	Gallstones	46	0.0546766	20	Trunk fat percentage	0.00868736	PPT1	0.0112634	1-40555167	0.0112634	rs137852700
PTVs	Top5	1	0.0983376	1	Leg fat-free mass (left)	0.0495365	PDE3B	0.190295	11-14865399	0.190295	rs150090666
PTVs	Top5	1	0.0983376	2	Leg predicted mass (left)	0.0493786	GPR151	0.122643	5-145895394	0.122641	rs114285050
PTVs	Top5	1	0.0983376	3	Leg predicted mass (right)	0.0486489	ABTB1	0.0852232	3-127396573	0.0852232	rs35976576
PTVs	Top5	1	0.0983376	4	Weight	0.0460364	EML2-AS1	0.0796482	19-46145025	0.0796482	rs2286756
PTVs	Top5	1	0.0983376	5	Basal metabolic rate	0.0458456	AMZ1	0.0786803	7-2752456	0.0786803	rs145687592
PTVs	Top5	1	0.0983376	6	Arm fat mass (right)	0.0441617	ADAM20	0.0561577	14-70989811	0.0561577	rs139422733
PTVs	Top5	1	0.0983376	7	Arm fat mass (left)	0.0431397	KIAA0586	0.0536599	14-58899156	0.0536599	Affx-52328763
PTVs	Top5	1	0.0983376	8	Trunk fat mass	0.0404903	TMEM91	0.0387645	19-41888850	0.0387645	rs138731997
PTVs	Top5	1	0.0983376	9	Whole body water mass	0.0402608	MLPH	0.0339643	2-238454152	0.0339643	rs139727526
PTVs	Top5	1	0.0983376	10	Whole body fat mass	0.0387846	LIPT1	0.0324285	2-99779295	0.0324281	rs137891647
PTVs	Top5	1	0.0983376	11	Leg fat-free mass (right)	0.0368874	MADD	0.0237197	11-47306630	0.0237197	rs35233100
PTVs	Top5	1	0.0983376	12	Hip circumference	0.0364921	KRT76	0.0188121	12-53167416	0.0188121	rs149868801
PTVs	Top5	1	0.0983376	13	Leg fat mass (left)	0.0364627	FBXW8	0.018542	12-117448195	0.0185404	Affx-52351381
PTVs	Top5	1	0.0983376	14	Standing height	0.0342494	SVOPL	0.0174668	7-138341219	0.0174668	rs117871806
PTVs	Top5	1	0.0983376	15	Leg fat mass (right)	0.0321815	SCN7A	0.0166958	2-167266447	0.0166958	rs62622799
PTVs	Top5	1	0.0983376	16	Whole body fat-free mass	0.0311402	ACYP2	0.0149867	2-54284441	0.0149867	rs1363061
PTVs	Top5	1	0.0983376	17	Arm fat percentage (right)	0.029758	GHSR	0.0125429	3-172165413	0.0125429	Affx-80272242
PTVs	Top5	1	0.0983376	18	Arm fat percentage (left)	0.0274174	GEM	0.0117074	8-95265263	0.0117064	rs201196388
PTVs	Top5	1	0.0983376	19	Trunk fat percentage	0.0245806	KIAA0141	0.00933269	5-141304176	0.00933135	rs137872973
PTVs	Top5	1	0.0983376	20	Arm predicted mass (left)	0.0240008	PAPLN	0.0088563	14-73711391	0.00885587	Affx-52328877
PTVs	Top5	2	0.0496988	1	High light scatter reticulocyte percentage	0.418676	RRP8	0.127513	11-6621715	0.127513	rs148977366
PTVs	Top5	2	0.0496988	2	Reticulocyte percentage	0.263554	NEB	0.0832392	2-152376170	0.0832392	rs200449517
PTVs	Top5	2	0.0496988	3	Reticulocyte count	0.119553	TLDC1	0.0729411	16-84531617	0.0729411	rs141293001
PTVs	Top5	2	0.0496988	4	Standing height	0.0285279	GMPR	0.070451	6-16290848	0.070451	rs147049568
PTVs	Top5	2	0.0496988	5	High light scatter reticulocyte count	0.0272745	CDC20B	0.0641194	5-54439339	0.0641194	rs199820748
PTVs	Top5	2	0.0496988	6	Sitting height	0.0130165	TMEM91	0.0481171	19-41888850	0.0481171	rs138731997
PTVs	Top5	2	0.0496988	7	Arm fat percentage (left)	0.0066067	CLCN1	0.0311156	7-143048771	0.0311156	rs55960271
PTVs	Top5	2	0.0496988	8	Arm fat mass (left)	0.00626475	ANGPTL6	0.0232514	19-10204469	0.0232514	rs201622589
PTVs	Top5	2	0.0496988	9	Arm fat mass (right)	0.00610515	C1orf56	0.0232264	1-151020749	0.0232264	Affx-52346130
PTVs	Top5	2	0.0496988	10	Arm fat percentage (right)	0.00602025	TMEM225B	0.0222329	7-99208014	0.0222329	rs185377878
PTVs	Top5	2	0.0496988	11	Trunk fat-free mass	0.00586722	ASPM	0.0216357	1-197062180	0.0216355	rs199503603
PTVs	Top5	2	0.0496988	12	Whole body fat mass	0.00586557	B4GALNT4	0.0179442	11-380018	0.0179442	rs144178684
PTVs	Top5	2	0.0496988	13	Body fat percentage	0.00562797	RAB40B	0.0176975	17-80616375	0.0176975	rs146639483
PTVs	Top5	2	0.0496988	14	Trunk fat mass	0.00552111	SFTPB	0.0170386	2-85893771	0.0170386	Affx-80291760
PTVs	Top5	2	0.0496988	15	Trunk predicted mass	0.00546684	MMP25	0.0161793	16-3100129	0.0161793	rs149856253
PTVs	Top5	2	0.0496988	16	Leg fat mass (left)	0.00529064	EML2-AS1	0.0137422	19-46145025	0.0137422	rs2286756
PTVs	Top5	2	0.0496988	17	Whole body fat-free mass	0.00525472	GPR151	0.0134109	11-827713	0.0131852	rs61876746
PTVs	Top5	2	0.0496988	18	Trunk fat percentage	0.00465159	CRACR2B	0.0131852	1-158450142	0.012453	rs117155388
PTVs	Top5	2	0.0496988	19	Whole body water mass	0.00395743	OR10R2	0.012453	5-145895394	0.0122098	rs114285050
PTVs	Top5	2	0.0496988	20	Leg fat mass (right)	0.00350928	RHAG	0.0121335	6-49604368	0.0121335	Affx-80229810
PTVs	Top5	3	0.0465647	1	Standing height	0.136596	TMEM91	0.085907	19-41888850	0.085907	rs138731997
PTVs	Top5	3	0.0465647	2	Sitting height	0.08146	EML2-AS1	0.0671675	19-46145025	0.0671675	rs2286756
PTVs	Top5	3	0.0465647	3	High light scatter reticulocyte percentage	0.0644718	KIAA0586	0.0596102	14-58899156	0.0596102	Affx-52328763
PTVs	Top5	3	0.0465647	4	Reticulocyte percentage	0.0549523	FBXW8	0.0586605	12-117448195	0.0586604	Affx-52351381
PTVs	Top5	3	0.0465647	5	Trunk fat-free mass	0.0483441	GPR151	0.0466533	5-145895394	0.0463765	rs114285050
PTVs	Top5	3	0.0465647	6	Trunk predicted mass	0.045563	ACYP2	0.0457712	2-54284441	0.0457712	rs1363061
PTVs	Top5	3	0.0465647	7	Whole body fat-free mass	0.0357879	MADD	0.045479	11-47306630	0.045479	rs35233100
PTVs	Top5	3	0.0465647	8	Arm fat percentage (left)	0.0348841	ADAM20	0.0379303	14-70989811	0.0379303	rs139422733
PTVs	Top5	3	0.0465647	9	Body fat percentage	0.030735	GHSR	0.0353538	3-172165413	0.0353538	Affx-80272242
PTVs	Top5	3	0.0465647	10	Whole body water mass	0.0303634	MLPH	0.0344882	2-238454152	0.0344882	rs139727526
PTVs	Top5	3	0.0465647	11	Arm fat percentage (right)	0.030122	SCN7A	0.0334868	2-167266447	0.0334868	rs62622799
PTVs	Top5	3	0.0465647	12	Arm fat mass (left)	0.0286733	SVOPL	0.029293	7-138341219	0.029293	rs117871806
PTVs	Top5	3	0.0465647	13	Arm fat mass (right)	0.0272891	KIAA1755	0.0272102	20-36869005	0.0272102	rs41282820
PTVs	Top5	3	0.0465647	14	Whole body fat mass	0.0272772	CCDC66	0.0252308	3-56628033	0.0252308	rs150364083
PTVs	Top5	3	0.0465647	15	Reticulocyte count	0.0258126	RRP8	0.0228252	11-6621715	0.0228252	rs148977366
PTVs	Top5	3	0.0465647	16	Trunk fat mass	0.0250548	KIAA0141	0.017551	5-141304176	0.0175509	rs137872973
PTVs	Top5	3	0.0465647	17	Leg fat mass (left)	0.0240346	NEB	0.015232	2-152376170	0.015232	rs200449517
PTVs	Top5	3	0.0465647	18	Trunk fat percentage	0.0237296	FBXL21	0.0143993	5-135272373	0.0143993	rs140125393
PTVs	Top5	3	0.0465647	19	Arm predicted mass (left)	0.0223936	KRT76	0.0137961	12-53167416	0.0137961	rs149868801
PTVs	Top5	3	0.0465647	20	Basal metabolic rate	0.0221605	TLDC1	0.0136402	16-84531617	0.0136401	rs141293001
PTVs	Top5	4	0.030487	1	Reticulocyte count	0.548259	RHAG	0.0757851	6-49604368	0.0757851	Affx-80229810
PTVs	Top5	4	0.030487	2	High light scatter reticulocyte percentage	0.293772	RRP8	0.0695667	11-6621715	0.0695667	rs148977366
PTVs	Top5	4	0.030487	3	High light scatter reticulocyte count	0.0740863	CRACR2B	0.0404078	11-827713	0.0404078	rs61876746
PTVs	Top5	4	0.030487	4	Reticulocyte percentage	0.0119109	MPL	0.0388259	1-43804375	0.0388259	Affx-52323626
PTVs	Top5	4	0.030487	5	Lymphocyte count	0.00791527	EPB41L4A	0.0356451	5-111504714	0.0356451	rs200812889
PTVs	Top5	4	0.030487	6	Corneal resistance factor (right)	0.00622295	RAB40B	0.0331549	17-80616375	0.0331549	rs146639483
PTVs	Top5	4	0.030487	7	Corneal resistance factor (left)	0.0062095	NEB	0.0317175	2-152376170	0.0317175	rs200449517
PTVs	Top5	4	0.030487	8	Intra-ocular pressure, Goldmann-correlated (right)	0.00340894	PLA2G4C	0.0299813	19-48556210	0.0299813	Affx-80262000
PTVs	Top5	4	0.030487	9	Intra-ocular pressure, Goldmann-correlated (left)	0.00253699	MMP25	0.0285654	16-3100129	0.0285654	rs149856253
PTVs	Top5	4	0.030487	10	Standing height	0.00245102	CDC20B	0.0277083	5-54439339	0.0277083	rs199820748
PTVs	Top5	4	0.030487	11	Arm predicted mass (left)	0.00228188	SFTPB	0.027683	2-85893771	0.027683	Affx-80291760
PTVs	Top5	4	0.030487	12	Pulse rate, automated reading	0.00222958	TMEM225B	0.025431	7-99208014	0.025431	rs185377878
PTVs	Top5	4	0.030487	13	Arm fat-free mass (left)	0.00213551	SMPD4	0.0207648	2-130931095	0.0207648	rs145230616
PTVs	Top5	4	0.030487	14	Corneal hysteresis (right)	0.00200886	CFAP43	0.0201055	10-105928535	0.0201055	rs139080358
PTVs	Top5	4	0.030487	15	Corneal hysteresis (left)	0.00198349	TLDC1	0.0199516	16-84531617	0.0199516	rs141293001
PTVs	Top5	4	0.030487	16	Seen a psychiatrist for nerves, anxiety, tension or depression	0.0016203	GPRC5D	0.0194092	12-13102481	0.0194092	Affx-52351558
PTVs	Top5	4	0.030487	17	3mm strong meridian (left)	0.00152323	HMSD	0.0186721	18-61621772	0.0186721	Affx-52332590
PTVs	Top5	4	0.030487	18	3mm strong meridian (right)	0.00151124	CIDEB	0.0180607	14-24775579	0.0180607	rs146737422
PTVs	Top5	4	0.030487	19	6mm strong meridian (right)	0.001356	CLCN1	0.017391	7-143048771	0.017391	rs55960271
PTVs	Top5	4	0.030487	20	3mm weak meridian (left)	0.00130885	KIAA1755	0.0167936	20-36869005	0.0167936	rs41282820
PTVs	Top5	5	0.02538	1	Lymphocyte count	0.877016	ERN2	0.155351	16-23706114	0.155351	Affx-80284544
PTVs	Top5	5	0.02538	2	Corneal resistance factor (right)	0.0112191	OR2F1	0.0600378	7-143657881	0.0600378	Affx-52342635
PTVs	Top5	5	0.02538	3	Corneal resistance factor (left)	0.0101206	MUC4	0.0584121	3-195538657	0.0584121	Affx-52338224
PTVs	Top5	5	0.02538	4	Corneal hysteresis (left)	0.00744041	PLA2G2E	0.0550559	1-20246944	0.0550559	rs199821584
PTVs	Top5	5	0.02538	5	3mm strong meridian (right)	0.00736628	TP53I3	0.0463494	2-24302375	0.0463494	rs145078765
PTVs	Top5	5	0.02538	6	3mm strong meridian (left)	0.0072438	THBS4	0.0426803	5-79370247	0.0426803	rs13167730
PTVs	Top5	5	0.02538	7	Corneal hysteresis (right)	0.00696117	PASK	0.0392305	2-242082263	0.0392305	rs144572631
PTVs	Top5	5	0.02538	8	6mm strong meridian (right)	0.00682622	ARMC6	0.036598	19-19153524	0.036598	rs200959993
PTVs	Top5	5	0.02538	9	6mm weak meridian (right)	0.00640668	HAP1	0.0336756	17-39880966	0.0336756	Affx-13874874
PTVs	Top5	5	0.02538	10	3mm weak meridian (left)	0.00612754	RPUSD3	0.033626	3-9880802	0.033626	rs142984515
PTVs	Top5	5	0.02538	11	6mm strong meridian (left)	0.00535505	OGFOD2	0.0296725	12-123463459	0.0296725	Affx-80247177
PTVs	Top5	5	0.02538	12	6mm weak meridian (left)	0.00524143	CCNI2	0.0282818	5-132085115	0.0282818	rs140882152
PTVs	Top5	5	0.02538	13	Monocyte count	0.00490514	TIMM8B	0.0272455	11-111957416	0.0272455	Affx-80296238
PTVs	Top5	5	0.02538	14	3mm weak meridian (right)	0.00414955	AURKC	0.0260903	19-57746411	0.0260903	rs55658999
PTVs	Top5	5	0.02538	15	Intra-ocular pressure, Goldmann-correlated (right)	0.00339283	TP53AIP1	0.0244497	11-128807619	0.0244497	rs140191758
PTVs	Top5	5	0.02538	16	Arm predicted mass (left)	0.00252561	STAB1	0.0243575	3-52541670	0.0243575	Affx-80292432
PTVs	Top5	5	0.02538	17	Arm fat-free mass (left)	0.00241917	TMEM91	0.0239544	19-41888850	0.0239544	rs138731997
PTVs	Top5	5	0.02538	18	Arm fat-free mass (right)	0.00224614	LPO	0.0238727	17-56329775	0.0238727	Affx-52357108
PTVs	Top5	5	0.02538	19	Arm predicted mass (right)	0.00192374	ZNF655	0.0229774	7-99161496	0.0229774	Affx-52370557
PTVs	Top5	5	0.02538	20	Intra-ocular pressure, Goldmann-correlated (left)	0.00130328	PLEKHB2	0.0210558	2-131897763	0.0210558	Affx-52214263
