# Supplementary material for: Components of genetic associations across 2,138 phenotypes in the UK Biobank highlight adipocyte biology
Source: Nat Commun. 2019 Sep 6;10:4064. doi: 10.1038/s41467-019-11953-9 (PMC6731283; doi:10.1038/s41467-019-11953-9)
Supplement: Supplementary file 7 — Supplementary Data 3 [file 41467_2019_11953_MOESM7_ESM.xlsx]

## Sheet: Supplementary_Data_3
PC_rank	PC	Term	BFold	BPval
1	PC2	brachypodia	9.04566	1.4e-23
1	PC2	abnormal pancreas topology	8.13238	8.8e-12
1	PC2	abnormal urine catecholamine level	7.31847	5.19e-18
1	PC2	increased birth weight	6.21418	1.28e-11
1	PC2	absent umbilical cord	5.73691	6.89e-09
1	PC2	enlarged cerebellum	4.93292	2.83e-08
1	PC2	increased birth body size	4.7965	7.91e-10
1	PC2	increased testicular teratoma incidence	4.57063	4.27e-09
1	PC2	increased adrenal gland tumor incidence	4.48307	2.87e-09
1	PC2	increased fetal size	4.41916	2.48e-12
1	PC2	enlarged first pharyngeal arch	4.39586	2.86e-12
1	PC2	absent forebrain	4.13937	4.66e-13
1	PC2	dermal cysts	4.03713	1.5e-07
1	PC2	increased growth rate	4.01448	3.09e-11
1	PC2	increased teratoma incidence	4.00158	4.72e-12
1	PC2	increased inguinal fat pad weight	3.84116	1.31e-15
1	PC2	abnormal uterine cervix morphology	3.78255	4.84e-10
1	PC2	increased embryo size	3.68945	2.67e-10
1	PC2	increased retroperitoneal fat pad weight	3.51412	5.94e-12
1	PC2	ovotestis	3.32728	3.76e-07
1	PC2	impaired lipolysis	3.31803	4.92e-08
1	PC2	hyperlipidemia	3.25516	4.39e-08
1	PC2	uterus hypoplasia	3.07816	2.14e-09
1	PC2	increased body length	3.0119	2.88e-27
1	PC2	maternal imprinting	2.99602	1.8e-09
1	PC2	abnormal inguinal fat pad morphology	2.93477	3.89e-22
1	PC2	enlarged placenta	2.89378	2.01e-09
1	PC2	increased pituitary adenoma incidence	2.7954	5.39e-09
1	PC2	proportional dwarf	2.78657	4.62e-12
1	PC2	decreased circulating insulin-like growth factor I level	2.58977	1.1e-15
1	PC2	abnormal thoracic cavity morphology	2.56084	6.04e-08
1	PC2	increased compact bone thickness	2.55935	8.66e-08
1	PC2	enlarged adrenal glands	2.5388	1.5e-07
1	PC2	decreased osteoblast cell number	2.51746	1.09e-14
1	PC2	decreased adiponectin level	2.51277	3.39e-12
1	PC2	increased fat cell size	2.51136	4.49e-17
1	PC2	abnormal pulmonary alveolar duct morphology	2.4662	4.53e-08
1	PC2	abnormal myometrium morphology	2.44543	1.63e-08
1	PC2	muscle hypoplasia	2.43082	1.75e-07
1	PC2	small alisphenoid bone	2.42971	4.54e-07
1	PC2	decreased inguinal fat pad weight	2.42638	2.52e-07
1	PC2	increased gonadal fat pad weight	2.41456	3.23e-10
1	PC2	abnormal circulating insulin-like growth factor I level	2.40285	5.71e-14
1	PC2	increased hemangiosarcoma incidence	2.40062	6.26e-09
1	PC2	abnormal osteoblast cell number	2.35738	2.98e-19
1	PC2	abnormal retroperitoneal fat pad morphology	2.34307	2.46e-09
1	PC2	shortened head	2.3224	1.56e-12
1	PC2	abnormal insulin-like growth factor I level	2.31861	4.11e-13
1	PC2	increased nervous system tumor incidence	2.29178	2.34e-12
1	PC2	increased liver weight	2.26687	1.67e-22
1	PC2	small uterus	2.25534	5.9e-16
1	PC2	decreased bone mineralization	2.24689	3.19e-11
1	PC2	increased bone trabecula number	2.24175	1e-07
1	PC2	decreased osteoclast cell number	2.23929	2.68e-12
1	PC2	abnormal vascular wound healing	2.20618	1.64e-11
1	PC2	failure of somite differentiation	2.18395	6.65e-09
1	PC2	abnormal adiponectin level	2.17918	1.97e-12
1	PC2	decreased white fat cell size	2.17499	2.09e-08
1	PC2	abnormal endometrial gland morphology	2.17163	1.25e-07
1	PC2	polyphagia	2.16836	1.33e-10
1	PC2	decreased transitional stage B cell number	2.12618	2.43e-07
1	PC2	abnormal uterus size	2.11825	1.22e-17
1	PC2	abnormal kidney epithelium morphology	2.10615	8.15e-10
1	PC2	abnormal endometrium morphology	2.08411	3.79e-08
1	PC2	impaired ovarian folliculogenesis	2.07269	1.22e-08
1	PC2	decreased urine osmolality	2.06835	4.99e-08
1	PC2	abnormal bone marrow cavity morphology	2.06716	4.64e-07
1	PC2	decreased growth hormone level	2.05579	1.49e-07
1	PC2	thin myocardium	2.03797	1.86e-14
1	PC2	obese	2.03193	1.56e-13
1	PC2	abnormal male reproductive gland physiology	2.02298	1.68e-07
1	PC2	decreased circulating pituitary hormone level	2.01557	3.38e-14
1	PC2	cryptorchism	2.01318	4.55e-07
1	PC2	abnormal gonadal fat pad morphology	2.01002	6.04e-13
1	PC2	abnormal estrous cycle	2.00914	4.12e-13
1	PC2	decreased bone ossification	2.00558	2.26e-07
2	PC1	increased fibroma incidence	9.22663	1.58e-21
2	PC1	increased astrocytoma incidence	9.08669	2.96e-10
2	PC1	abnormal pancreas topology	8.98842	1.12e-13
2	PC1	ovary hypoplasia	8.3366	7.75e-22
2	PC1	decreased mortality induced by ionizing radiation	7.70104	6.61e-12
2	PC1	increased neurofibrosarcoma incidence	7.05044	2.56e-07
2	PC1	increased basal cell carcinoma incidence	6.81994	2.07e-12
2	PC1	enlarged cerebellum	6.23106	4.42e-12
2	PC1	enlarged first pharyngeal arch	5.43018	6.97e-18
2	PC1	absent umbilical cord	5.41819	4.01e-08
2	PC1	dermal cysts	5.38284	2.36e-12
2	PC1	increased glioma incidence	5.35758	1.32e-09
2	PC1	intervertebral disk degeneration	5.18442	4.13e-10
2	PC1	decreased bone trabecular spacing	5.16424	3.3e-08
2	PC1	mammary gland duct hyperplasia	5.11322	9.01e-08
2	PC1	increased birth body size	4.99636	1.56e-10
2	PC1	increased testicular teratoma incidence	4.96807	1.75e-10
2	PC1	small metanephros	4.77171	3.94e-10
2	PC1	absent forebrain	4.67006	2.49e-16
2	PC1	increased embryo size	4.55755	2.62e-15
2	PC1	nasal bone hypoplasia	4.52956	4.75e-07
2	PC1	small thoracic cavity	4.42418	4.5e-11
2	PC1	increased fetal size	4.41916	2.48e-12
2	PC1	long femur	4.37981	2.44e-10
2	PC1	decreased creatinine clearance	3.83098	3.47e-07
2	PC1	abnormal thoracic cavity morphology	3.75193	4.27e-18
2	PC1	decreased areal bone mineral density	3.74228	4.38e-08
2	PC1	decreased endometrial gland number	3.69814	2.74e-09
2	PC1	uterus hypoplasia	3.63065	3.73e-13
2	PC1	proportional dwarf	3.60884	2.62e-21
2	PC1	abnormal uterus development	3.60005	2.79e-09
2	PC1	increased inguinal fat pad weight	3.54569	2.69e-13
2	PC1	absent Purkinje cell layer	3.52923	4.02e-07
2	PC1	maternal imprinting	3.50754	3.92e-13
2	PC1	increased body length	3.42261	1.33e-36
2	PC1	increased length of long bones	3.32268	1.45e-14
2	PC1	scapular bone foramen	3.26548	3.25e-09
2	PC1	decreased circulating insulin-like growth factor I level	3.25809	4.33e-27
2	PC1	abnormal areal bone mineral density	3.23033	3.85e-07
2	PC1	increased retroperitoneal fat pad weight	3.18722	8.33e-10
2	PC1	primary atelectasis	3.17186	5.18e-11
2	PC1	small first pharyngeal arch	3.17173	1.39e-14
2	PC1	increased rhabdomyosarcoma incidence	3.16516	1.14e-08
2	PC1	decreased bone mineralization	3.10285	3.65e-25
2	PC1	abnormal superovulation	3.09648	7.45e-09
2	PC1	fused synovial joints	3.06785	2.43e-07
2	PC1	abnormal circulating insulin-like growth factor I level	3.06747	1.43e-25
2	PC1	increased pituitary adenoma incidence	3.05543	6.61e-11
2	PC1	decreased myocardial infarction size	3.0114	2.23e-07
2	PC1	abnormal pulmonary alveolar duct morphology	2.99092	1.54e-12
2	PC1	muscle hypoplasia	2.98328	6.42e-12
2	PC1	abnormal mortality induced by ionizing radiation	2.96808	1.67e-14
2	PC1	abnormal inguinal fat pad morphology	2.96145	1.29e-22
2	PC1	increased circulating estradiol level	2.95996	3.18e-07
2	PC1	abnormal insulin-like growth factor I level	2.95993	2.61e-24
2	PC1	decreased diameter of femur	2.88542	1.49e-07
2	PC1	decreased cellular sensitivity to ionizing radiation	2.8652	1.42e-08
2	PC1	uterus atrophy	2.83959	3.21e-07
2	PC1	increased testis tumor incidence	2.78571	1.12e-10
2	PC1	abnormal response to radiation	2.77109	1.68e-13
2	PC1	increased long bone epiphyseal plate size	2.74883	2.69e-09
2	PC1	increased hemangiosarcoma incidence	2.74356	2.68e-12
2	PC1	abnormal colon goblet cell morphology	2.73744	3.1e-08
2	PC1	decreased bone ossification	2.73488	1.4e-16
2	PC1	abnormal umbilical cord blood vessel morphology	2.72333	2.42e-08
2	PC1	small basisphenoid bone	2.69922	1.39e-07
2	PC1	decreased adiponectin level	2.68255	2.55e-14
2	PC1	increased compact bone thickness	2.68122	1.19e-08
2	PC1	abnormal chest morphology	2.6778	6.83e-16
2	PC1	absent ovarian follicles	2.66861	6.33e-13
2	PC1	decreased osteoblast cell number	2.65578	8.42e-17
2	PC1	abnormal telomere length	2.65415	2.08e-07
2	PC1	abnormal tectorial membrane morphology	2.65165	2.01e-10
2	PC1	abnormal ovary physiology	2.64642	1.91e-12
2	PC1	shortened head	2.63554	2.2e-17
2	PC1	increased histiocytic sarcoma incidence	2.62517	1.88e-07
2	PC1	decreased circulating luteinizing hormone level	2.5851	1.41e-09
2	PC1	abnormal stomach epithelium morphology	2.56325	1.11e-14
2	PC1	delayed endochondral bone ossification	2.54154	2.99e-21
2	PC1	enlarged adrenal glands	2.5388	1.5e-07
2	PC1	increased blastoma incidence	2.51844	3.46e-08
2	PC1	abnormal myometrium morphology	2.49338	6.42e-09
2	PC1	small uterus	2.45541	3.65e-20
2	PC1	increased nervous system tumor incidence	2.44456	1.15e-14
2	PC1	decreased corpora lutea number	2.42469	1.55e-08
2	PC1	increased gonadal fat pad weight	2.41456	3.23e-10
2	PC1	fragile skeleton	2.4093	1.89e-08
2	PC1	abnormal adiponectin level	2.39494	3.99e-16
2	PC1	abnormal intramembranous bone ossification	2.38138	2.14e-17
2	PC1	abnormal foot pad morphology	2.37766	2.33e-07
2	PC1	increased pancreatic beta cell mass	2.36675	3.55e-07
2	PC1	increased mortality induced by ionizing radiation	2.36308	6.24e-08
2	PC1	abnormal vascular wound healing	2.35326	1.01e-13
2	PC1	enlarged uterus	2.35317	5.05e-09
2	PC1	decreased ovulation rate	2.33806	4.88e-07
2	PC1	prolonged PR interval	2.32474	7.84e-10
2	PC1	delayed bone ossification	2.32324	2.62e-33
2	PC1	increased pituitary gland tumor incidence	2.32264	3.31e-08
2	PC1	abnormal uterus size	2.31808	5.31e-23
2	PC1	increased liver weight	2.31781	5.42e-24
2	PC1	decreased luteinizing hormone level	2.31404	1.3e-10
2	PC1	decreased white fat cell size	2.31093	7.46e-10
2	PC1	renal glomerulus hypertrophy	2.28709	1.63e-07
2	PC1	decreased growth hormone level	2.28064	5.51e-10
2	PC1	failure of initiation of embryo turning	2.27388	6.06e-12
2	PC1	decreased energy expenditure	2.27186	7.05e-15
2	PC1	impaired ovarian folliculogenesis	2.26876	4.53e-11
2	PC1	abnormal endometrium morphology	2.268	3.06e-10
2	PC1	decreased percent body fat/body weight	2.26652	1.41e-14
2	PC1	abnormal sex gland physiology	2.24111	7.66e-15
2	PC1	cryptorchism	2.24048	1.92e-09
2	PC1	decreased osteoclast cell number	2.23929	2.68e-12
2	PC1	abnormal osteoblast physiology	2.21225	1.07e-14
2	PC1	abnormal PR interval	2.19992	1.1e-09
2	PC1	abnormal gonadal fat pad morphology	2.19846	6e-17
2	PC1	abnormal osteoblast cell number	2.18778	1.4e-15
2	PC1	small ears	2.18558	1.02e-07
2	PC1	enlarged pancreatic islets	2.18189	2.69e-10
2	PC1	prolonged QRS complex duration	2.17794	6.15e-10
2	PC1	brachydactyly	2.17534	2.08e-08
2	PC1	abnormal endometrial gland morphology	2.17163	1.25e-07
2	PC1	short femur	2.16416	1.55e-22
2	PC1	decreased body height	2.16347	2.3e-07
2	PC1	abnormal cell cycle checkpoint function	2.16262	3.28e-08
2	PC1	increased neuronal precursor cell number	2.15686	3.6e-08
2	PC1	abnormal male reproductive gland physiology	2.14558	8.01e-09
2	PC1	abnormal circadian phase	2.14253	3.1e-07
2	PC1	abnormal transitional stage B cell morphology	2.13291	2.27e-10
2	PC1	obese	2.125	1.67e-15
2	PC1	increased gonad tumor incidence	2.12064	1.17e-10
2	PC1	abnormal circulating estradiol level	2.11814	2.56e-09
2	PC1	decreased circulating pituitary hormone level	2.11563	1.77e-16
2	PC1	decreased fat cell size	2.11411	1.71e-10
2	PC1	abnormal bone marrow morphology	2.11045	9.47e-09
2	PC1	abnormal spongiotrophoblast layer morphology	2.1055	2.07e-09
2	PC1	bundle branch block	2.09554	2.54e-09
2	PC1	decreased kidney weight	2.09322	5.62e-11
2	PC1	decreased fetal weight	2.09246	5.33e-09
2	PC1	thin epidermis	2.08952	7.08e-09
2	PC1	abnormal bone strength	2.08678	1.62e-10
2	PC1	abnormal femur morphology	2.07416	4.67e-28
2	PC1	increased circulating leptin level	2.06776	4.23e-18
2	PC1	abnormal abdominal fat pad morphology	2.06515	3.11e-32
2	PC1	abnormal Mullerian duct morphology	2.05613	4.4e-07
2	PC1	atrioventricular block	2.04609	3.63e-09
2	PC1	increased width of hypertrophic chondrocyte zone	2.04114	4.46e-07
2	PC1	liver inflammation	2.04036	2.62e-14
2	PC1	abnormal white fat cell morphology	2.03842	5.57e-13
2	PC1	abnormal growth hormone level	2.0381	1.15e-10
2	PC1	increased bone mass	2.03138	3.13e-11
2	PC1	abnormal corpus luteum morphology	2.01755	1.1e-13
2	PC1	increased ovary tumor incidence	2.0143	2.4e-07
2	PC1	decreased long bone epiphyseal plate size	2.00502	4.44e-08
2	PC1	decreased pituitary hormone level	2.00365	3.2e-17
3	PC30	hypersecretion of corticosterone	6.85924	1.12e-07
3	PC30	absent umbilical cord	6.69306	2.57e-11
3	PC30	abnormal hair follicle pheomelanosome pheomelanin content	5.75228	1.16e-07
3	PC30	ovary hypoplasia	4.9569	2.19e-09
3	PC30	hypoplastic trabecular meshwork	4.27018	1.46e-08
3	PC30	abnormal uterine cervix morphology	3.78255	4.84e-10
3	PC30	small alisphenoid bone	2.96306	4.73e-11
3	PC30	abnormal trabecular meshwork morphology	2.92396	1.49e-09
3	PC30	abnormal canal of Schlemm morphology	2.64371	1.58e-07
3	PC30	abnormal lipolysis	2.52367	3.43e-07
3	PC30	anterior iris synechia	2.29746	3.3e-07
3	PC30	abnormal iridocorneal angle	2.27869	2.64e-08
3	PC30	abnormal fontanelle morphology	2.24021	3.54e-08
3	PC30	abnormal alisphenoid bone morphology	2.09333	2.5e-07
3	PC30	decreased kidney weight	2.07142	1.2e-10
3	PC30	abnormal bone marrow cavity morphology	2.06716	4.64e-07
3	PC30	decreased bone mineralization	2.05965	8.13e-09
4	PC26	increased birth weight	6.48436	1.96e-12
4	PC26	increased birth body size	5.39607	5.44e-12
4	PC26	coiled cecum	4.81809	4.06e-08
4	PC26	decreased oligodendrocyte progenitor number	4.68092	1.18e-11
4	PC26	small metanephros	4.19911	3.95e-08
4	PC26	increased fetal size	3.89926	8.33e-10
4	PC26	enlarged first pharyngeal arch	3.74941	3.7e-09
4	PC26	small hair follicles	3.61165	1.43e-10
4	PC26	abnormal strial marginal cell morphology	3.58769	1.71e-07
4	PC26	thin myometrium	3.25235	2.04e-07
4	PC26	abnormal thymus involution	3.16034	8.2e-08
4	PC26	abnormal renal tubule epithelial cell primary cilium morphology	2.97545	1.83e-07
4	PC26	abnormal collagen level	2.96782	1.93e-07
4	PC26	enlarged placenta	2.89378	2.01e-09
4	PC26	abnormal kidney epithelial cell primary cilium morphology	2.69155	2.17e-07
4	PC26	disorganized myocardium	2.67492	3.93e-13
4	PC26	primary atelectasis	2.60797	3.14e-07
4	PC26	abnormal mesenchymal cell proliferation involved in lung development	2.54549	9.99e-08
4	PC26	increased hepatocyte proliferation	2.48229	5.21e-08
4	PC26	increased length of long bones	2.46337	1.69e-07
4	PC26	abnormal sarcomere morphology	2.45374	3.83e-12
4	PC26	abnormal bronchiole epithelium morphology	2.44734	8.44e-09
4	PC26	decreased osteoblast cell number	2.43447	1.78e-13
4	PC26	decreased bone ossification	2.431	2.32e-12
4	PC26	small alisphenoid bone	2.42971	4.54e-07
4	PC26	increased body length	2.41865	9.75e-16
4	PC26	decreased bone mineralization	2.40738	1.74e-13
4	PC26	decreased osteoclast cell number	2.38223	1.53e-14
4	PC26	abnormal cecum morphology	2.37274	9.25e-09
4	PC26	kidney cortex cysts	2.32741	5.63e-10
4	PC26	abnormal bone marrow cavity morphology	2.31664	1.58e-09
4	PC26	pale kidney	2.3158	2.13e-09
4	PC26	abnormal myometrium morphology	2.30158	2.37e-07
4	PC26	abnormal fetal cardiomyocyte morphology	2.23694	1.39e-07
4	PC26	abnormal osteoclast physiology	2.23426	1.22e-14
4	PC26	delayed endochondral bone ossification	2.21911	1.13e-14
4	PC26	genetic imprinting	2.20892	7.26e-08
4	PC26	decreased trabecular bone thickness	2.20426	1.33e-11
4	PC26	decreased adiponectin level	2.1732	2.16e-08
4	PC26	decreased circulating insulin-like growth factor I level	2.17206	6.92e-10
4	PC26	thick ventricular wall	2.16219	6.59e-10
4	PC26	abnormal bone trabecula morphology	2.15936	1.31e-20
4	PC26	abnormal osteoblast physiology	2.15601	1.19e-13
4	PC26	thin epidermis	2.11738	3.28e-09
4	PC26	decreased bone trabecula number	2.10718	6.32e-12
4	PC26	abnormal circulating insulin-like growth factor I level	2.0961	1.27e-09
4	PC26	decreased kidney weight	2.09322	5.62e-11
4	PC26	abnormal bronchiole morphology	2.08378	1.64e-09
4	PC26	abnormal chest morphology	2.07604	3.49e-08
4	PC26	abnormal bone marrow morphology	2.05182	4.32e-08
4	PC26	small uterus	2.03708	7.47e-12
4	PC26	hydrops fetalis	2.03513	2.06e-14
4	PC26	abnormal insulin-like growth factor I level	2.02262	5.96e-09
4	PC26	abnormal osteoblast cell number	2.01819	3e-12
4	PC26	abnormal adiponectin level	2.00657	8.8e-10
5	PC60	patent ductus venosus	10.0933	1.25e-14
5	PC60	absent gonadotrophs	7.55762	2.52e-14
5	PC60	artery occlusion	6.87095	1.1e-07
5	PC60	increased urine uric acid level	5.57712	4.12e-11
5	PC60	atrial fibrillation	4.88212	3.79e-13
5	PC60	abnormal prostate gland dorsolateral lobe morphology	4.29502	6.44e-09
5	PC60	fibrillation	4.14107	6.98e-12
5	PC60	small Rathke's pouch	3.88865	7.02e-11
5	PC60	abnormal heart left atrium morphology	3.549	1.41e-12
5	PC60	hyperlipidemia	3.36367	1.28e-08
5	PC60	abnormal superovulation	3.2685	6.94e-10
5	PC60	abnormal Rathke's pouch apoptosis	3.0569	2.61e-07
5	PC60	double outlet right ventricle with atrioventricular septal defect	2.96414	1.01e-09
5	PC60	absent optic nerve	2.78745	5.36e-10
5	PC60	abnormal facial muscle morphology	2.68049	8.25e-09
5	PC60	arrest of tooth development	2.66844	1.83e-07
5	PC60	iris hypoplasia	2.61956	4.06e-07
5	PC60	small Meckel's cartilage	2.55199	6.03e-09
5	PC60	decreased gonadotroph cell number	2.53886	4.17e-07
5	PC60	vascular smooth muscle hypoplasia	2.4818	7.25e-08
5	PC60	decreased epididymal fat pad weight	2.45242	6.79e-11
5	PC60	ventricular hypoplasia	2.38466	2.61e-08
5	PC60	decreased corpora lutea number	2.33144	9.29e-08
5	PC60	abnormal ductus venosus morphology	2.31468	8.64e-08
5	PC60	abnormal sixth pharyngeal arch artery morphology	2.2972	1.16e-08
5	PC60	abnormal optic disc morphology	2.24434	3.66e-07
6	PC21	aortic sinus aneurysm	11.7699	5.02e-09
6	PC21	artery occlusion	10.5707	2.28e-14
6	PC21	dilated heart left atrium	10.4913	1.6e-08
6	PC21	abnormal aortic sinus morphology	8.4291	4.81e-12
6	PC21	hypersecretion of corticosterone	6.85924	1.12e-07
6	PC21	abnormal systemic vascular resistance	6.58062	7.18e-09
6	PC21	abdominal aorta aneurysm	6.43456	5.23e-11
6	PC21	abnormal lipoprotein lipase activity	6.0777	3.74e-13
6	PC21	increased circulating VLDL triglyceride level	5.82224	1.38e-20
6	PC21	aortitis	5.80522	2.35e-14
6	PC21	increased cardiac stroke volume	5.79544	7.25e-19
6	PC21	abnormal abdominal aorta morphology	5.75638	2.19e-11
6	PC21	abnormal macrophage differentiation	5.59545	6.46e-08
6	PC21	increased T-helper 2 cell number	5.49689	8.44e-10
6	PC21	increased cardiac output	5.2444	1.3e-16
6	PC21	abnormal heart ventricles weight	5.07276	2.13e-11
6	PC21	decreased small intestine length	4.9533	1.4e-07
6	PC21	abnormal aorta bulb morphology	4.40488	3.89e-15
6	PC21	impaired lipolysis	4.34776	2.17e-13
6	PC21	calcified aortic valve	4.07726	2.07e-11
6	PC21	hyperlipidemia	3.90619	1.75e-11
6	PC21	ascending aorta aneurysm	3.46228	1.84e-07
6	PC21	thoracic aorta aneurysm	3.41369	1.38e-07
6	PC21	decreased myocardial infarction size	3.41292	1.85e-09
6	PC21	abnormal mononuclear cell differentiation	3.28527	1.69e-07
6	PC21	mesangiolysis	3.19986	8.77e-09
6	PC21	aortic valve stenosis	3.17093	9.58e-10
6	PC21	decreased liver cholesterol level	3.15304	1.63e-10
6	PC21	abnormal macrophage apoptosis	3.15027	4.85e-09
6	PC21	abnormal cardiac stroke volume	3.07268	2.15e-13
6	PC21	abnormal lipolysis	3.04135	7.67e-11
6	PC21	abnormal descending aorta morphology	2.96117	3.15e-07
6	PC21	increased body temperature	2.53651	1.1e-07
6	PC21	abnormal aorta tunica media morphology	2.52462	4.13e-10
6	PC21	decreased epididymal fat pad weight	2.48848	2.68e-11
6	PC21	abnormal ascending aorta morphology	2.46406	2.45e-08
6	PC21	vascular smooth muscle hypoplasia	2.3715	4.54e-07
6	PC21	abnormal T-helper 2 cell morphology	2.20531	3.56e-07
6	PC21	abnormal mesangial matrix morphology	2.20453	2.16e-08
6	PC21	abnormal aorta wall morphology	2.15493	6.78e-09
6	PC21	pancreatic islet hyperplasia	2.1464	2.3e-07
6	PC21	abnormal epididymal fat pad morphology	2.13182	2.68e-15
6	PC21	decreased circulating LDL cholesterol level	2.11169	7.16e-11
6	PC21	abnormal liver cholesterol level	2.10435	2.11e-07
6	PC21	expanded mesangial matrix	2.09897	3.62e-07
6	PC21	increased circulating free fatty acid level	2.08208	1.64e-12
6	PC21	abnormal adiponectin level	2.0713	9.65e-11
6	PC21	decreased liver triglyceride level	2.06263	1.07e-09
6	PC21	heart left ventricle hypertrophy	2.04356	1.91e-10
6	PC21	enlarged pancreatic islets	2.02027	2.69e-08
6	PC21	decreased fat cell size	2.01909	3.44e-09
6	PC21	hypertension	2.00586	3.56e-08
7	PC5	patent foramen ovale	6.68962	5.01e-08
7	PC5	bowed femur	6.49223	7.18e-08
7	PC5	bowed humerus	5.61313	3.77e-09
7	PC5	long tail	5.41392	7.43e-11
7	PC5	enlarged first pharyngeal arch	5.17159	2.05e-16
7	PC5	intervertebral disk degeneration	4.7336	1.09e-08
7	PC5	inlet ventricular septal defect	4.32102	3.27e-10
7	PC5	abnormal sternum manubrium morphology	4.24306	8.08e-09
7	PC5	small metanephros	4.19911	3.95e-08
7	PC5	increased embryo size	4.01499	4.29e-12
7	PC5	alisphenoid bone hypoplasia	3.97286	5.24e-08
7	PC5	thick pulmonary valve cusps	3.85657	8.8e-08
7	PC5	thick aortic valve cusps	3.80809	1.88e-11
7	PC5	increased stomach mucosa thickness	3.61215	2.71e-07
7	PC5	long femur	3.5977	2.9e-07
7	PC5	decreased diameter of femur	3.49748	3.63e-11
7	PC5	aortic arch hypoplasia	3.47565	9.82e-08
7	PC5	thick aortic valve	3.28144	4.01e-14
7	PC5	decreased carbon dioxide production	3.22687	3.21e-08
7	PC5	small basisphenoid bone	3.20989	5.83e-11
7	PC5	absent maxillary shelf	3.07583	5.67e-08
7	PC5	increased teratoma incidence	3.02822	4.97e-07
7	PC5	abnormal umbilical cord blood vessel morphology	2.85617	2.93e-09
7	PC5	abnormal thoracic cage shape	2.77774	1.43e-08
7	PC5	abnormal joint mobility	2.7774	9.62e-09
7	PC5	small alisphenoid bone	2.72602	3.45e-09
7	PC5	abnormal aortic valve cusp morphology	2.69211	1.7e-10
7	PC5	thick pulmonary valve	2.66426	1.55e-09
7	PC5	abnormal thoracic cavity morphology	2.62039	2.26e-08
7	PC5	renal glomerulus cysts	2.60916	3.64e-08
7	PC5	thick heart valve cusps	2.59119	1.85e-09
7	PC5	kyphoscoliosis	2.58095	8.52e-09
7	PC5	abnormal pulmonary alveolar duct morphology	2.57114	6.75e-09
7	PC5	small parietal bone	2.52929	8.42e-08
7	PC5	decreased epididymal fat pad weight	2.52455	1.04e-11
7	PC5	increased length of long bones	2.52065	6.59e-08
7	PC5	decreased circulating insulin-like growth factor I level	2.50623	1.95e-14
7	PC5	abnormal fetal cardiomyocyte morphology	2.49017	6.8e-10
7	PC5	decreased bone mineralization	2.46088	2.81e-14
7	PC5	increased long bone epiphyseal plate size	2.45004	3.69e-07
7	PC5	decreased atrioventricular cushion size	2.44657	8.53e-09
7	PC5	decreased diameter of long bones	2.44638	2.21e-08
7	PC5	decreased bone ossification	2.431	2.32e-12
7	PC5	increased circulating ketone body level	2.42737	6.67e-10
7	PC5	increased muscle cell glucose uptake	2.40631	1.07e-08
7	PC5	decreased osteoblast cell number	2.37914	1.08e-12
7	PC5	abnormal circulating insulin-like growth factor I level	2.37729	1.4e-13
7	PC5	abnormal adiponectin level	2.35179	2.36e-15
7	PC5	abnormal circulating ketone body level	2.35015	3.82e-10
7	PC5	abnormal cardiac valve physiology	2.3415	8.18e-08
7	PC5	abnormal stomach epithelium morphology	2.33023	1.72e-11
7	PC5	cardiac valve regurgitation	2.32398	1.36e-07
7	PC5	abnormal alisphenoid bone morphology	2.30621	1.88e-09
7	PC5	premature hair loss	2.30434	2.3e-07
7	PC5	abnormal insulin-like growth factor I level	2.29394	9.7e-13
7	PC5	abnormal chondrocyte physiology	2.28169	2.53e-08
7	PC5	increased width of hypertrophic chondrocyte zone	2.24526	3.92e-09
7	PC5	shortened head	2.24412	1.99e-11
7	PC5	increased bone trabecula number	2.24175	1e-07
7	PC5	decreased susceptibility to hepatic steatosis	2.23369	5.82e-10
7	PC5	abnormal vascular wound healing	2.18167	3.69e-11
7	PC5	decreased white fat cell size	2.17499	2.09e-08
7	PC5	increased body length	2.16765	1.16e-11
7	PC5	abnormal fontanelle morphology	2.16296	1.81e-07
7	PC5	decreased circulating leptin level	2.16218	4.14e-15
7	PC5	abnormal inguinal fat pad morphology	2.16106	4.14e-10
7	PC5	abnormal fourth pharyngeal arch artery morphology	2.154	3.36e-07
7	PC5	myocardial trabeculae hypoplasia	2.1515	1.07e-13
7	PC5	osteoporosis	2.14906	2.02e-10
7	PC5	absent ovarian follicles	2.1424	1.92e-07
7	PC5	abnormal stomach mucosa morphology	2.13529	2.78e-13
7	PC5	abnormal bone marrow morphology	2.11045	9.47e-09
7	PC5	abnormal kidney epithelium morphology	2.10615	8.15e-10
7	PC5	abnormal chest morphology	2.10613	1.63e-08
7	PC5	abnormal parietal bone morphology	2.10176	1.86e-13
7	PC5	abnormal stomach wall morphology	2.09257	2.47e-13
7	PC5	abnormal first pharyngeal arch morphology	2.0923	4.76e-12
7	PC5	abnormal floor plate morphology	2.08735	1.39e-07
7	PC5	trabecula carnea hypoplasia	2.0816	9.36e-11
7	PC5	abnormal osteoblast physiology	2.08101	2.65e-12
7	PC5	decreased fat cell size	2.0666	7.84e-10
7	PC5	abnormal aorta wall morphology	2.06257	6.88e-08
7	PC5	decreased width of hypertrophic chondrocyte zone	2.05456	6.65e-10
7	PC5	delayed endochondral bone ossification	2.04841	1.28e-11
7	PC5	abnormal osteoblast cell number	2.03514	1.45e-12
7	PC5	abnormal aortic valve morphology	2.03354	3.73e-10
7	PC5	thin myocardium	2.02341	3.87e-14
7	PC5	abnormal renal tubule epithelium morphology	2.02277	5.92e-08
7	PC5	abnormal PR interval	2.02155	1.13e-07
7	PC5	delayed bone ossification	2.00436	4.21e-21
7	PC5	small uterus	2.0007	3.2e-11
