# Supplementary material for: Components of genetic associations across 2,138 phenotypes in the UK Biobank highlight adipocyte biology
Source: Nat Commun. 2019 Sep 6;10:4064. doi: 10.1038/s41467-019-11953-9 (PMC6731283; doi:10.1038/s41467-019-11953-9)
Supplement: Supplementary file 8 — Supplementary Data 4 [file 41467_2019_11953_MOESM8_ESM.xlsx]

## Sheet: Supplementary_Data_4
PC_rank	PC	Term	BFold	BPval
1	PC22	artery occlusion	15.856	1.13892e-25
1	PC22	aortic sinus aneurysm	12.8399	3.87756e-10
1	PC22	abnormal circulating phytosterol level	10.7133	6.37596e-10
1	PC22	aortitis	9.36327	3.44824e-31
1	PC22	abnormal aortic sinus morphology	8.87274	5.37529e-13
1	PC22	increased cardiac stroke volume	8.55518	4.06457e-36
1	PC22	abnormal lipoprotein lipase activity	7.4283	3.38579e-18
1	PC22	calcified aortic valve	6.95533	2.46514e-29
1	PC22	abnormal aorta bulb morphology	6.76098	1.84481e-32
1	PC22	increased collagen level	5.75723	1.14863e-07
1	PC22	hyperlipidemia	5.53378	1.01962e-21
1	PC22	decreased cholesterol efflux	5.38067	2.99386e-09
1	PC22	aortic valve stenosis	5.20358	1.91872e-25
1	PC22	abnormal circulating phospholipid level	5.02898	1.83143e-17
1	PC22	abnormal cardiac stroke volume	4.94754	2.5761e-35
1	PC22	ascending aorta aneurysm	4.84719	9.20229e-14
1	PC22	pulmonary hypertension	4.81598	9.17401e-08
1	PC22	altered susceptibility to induced thrombosis	4.80521	3.42885e-10
1	PC22	abnormal Bruch membrane morphology	4.77647	4.80519e-18
1	PC22	increased left ventricle diastolic pressure	4.43649	1.47291e-15
1	PC22	fibrillation	4.25939	1.61687e-12
1	PC22	abnormal rhombomere 4 morphology	4.21509	3.70359e-08
1	PC22	atrial fibrillation	4.1424	8.17812e-10
1	PC22	dry eyes	4.14163	1.17758e-13
1	PC22	impaired lipolysis	4.11893	4.09963e-12
1	PC22	abnormal ascending aorta morphology	4.02296	2.27975e-24
1	PC22	decreased susceptibility to atherosclerosis	3.94427	1.10062e-24
1	PC22	abnormal aorta elastic tissue morphology	3.77878	1.09898e-12
1	PC22	aortic dissection	3.7273	4.71834e-08
1	PC22	increased circulating LDL cholesterol level	3.7058	5.03193e-31
1	PC22	abnormal blood vessel elastic tissue morphology	3.54153	4.65533e-12
1	PC22	abnormal ST segment	3.46846	1.11993e-13
1	PC22	thick ventricular wall	3.33907	4.21139e-29
1	PC22	abnormal heart left atrium morphology	3.23353	2.07151e-10
1	PC22	ectopic bone	3.21572	2.53833e-07
1	PC22	heart left ventricle hypertrophy	3.19306	2.08516e-33
1	PC22	abnormal erythrocyte osmotic lysis	3.12545	6.41382e-08
1	PC22	abnormal blood volume	3.02614	2.02005e-07
1	PC22	abnormal umbilical cord blood vessel morphology	2.98902	3.2455e-10
1	PC22	vascular smooth muscle hypoplasia	2.97816	6.8341e-12
1	PC22	decreased circulating LDL cholesterol level	2.97453	1.3627e-26
1	PC22	abnormal cardiac muscle relaxation	2.95682	4.75906e-14
1	PC22	hemolysis	2.95349	1.37858e-07
1	PC22	abnormal adrenal gland zona fasciculata morphology	2.93269	3.25377e-09
1	PC22	increased body temperature	2.89887	2.30174e-10
1	PC22	abnormal cardiac output	2.86194	1.33497e-22
1	PC22	abnormal heart left ventricle pressure	2.83652	1.09463e-17
1	PC22	abnormal tibialis anterior morphology	2.80874	1.79614e-07
1	PC22	altered susceptibility to atherosclerosis	2.80185	9.26546e-19
1	PC22	ventricular hypoplasia	2.79739	3.95695e-12
1	PC22	decreased cardiac stroke volume	2.76049	3.92566e-07
1	PC22	abnormal cardiac cell glucose uptake	2.75937	5.53038e-08
1	PC22	abnormal renal filtration rate	2.75634	8.41472e-08
1	PC22	hypertension	2.75471	5.81492e-19
1	PC22	impaired macrophage phagocytosis	2.73009	1.04431e-13
1	PC22	abnormal heart ventricle pressure	2.64255	4.92254e-19
1	PC22	abnormal aorta tunica media morphology	2.6102	5.95614e-11
1	PC22	abnormal bile duct physiology	2.60026	3.40509e-11
1	PC22	dilated heart left ventricle	2.53447	4.41046e-28
1	PC22	decreased cerebral infarction size	2.51465	3.50621e-09
1	PC22	poor circulation	2.51458	3.61285e-08
1	PC22	impaired skeletal muscle contractility	2.51404	5.0736e-08
1	PC22	decreased white fat cell size	2.48085	8.3638e-12
1	PC22	abnormal circulating LDL cholesterol level	2.47505	6.01148e-26
1	PC22	abnormal long term spatial reference memory	2.46709	6.19151e-08
1	PC22	abnormal aortic valve morphology	2.46621	2.16527e-17
1	PC22	abnormal muscle relaxation	2.45245	1.96429e-15
1	PC22	increased heart left ventricle size	2.4285	1.22646e-28
1	PC22	decreased liver triglyceride level	2.37442	2.50401e-14
1	PC22	enlarged myocardial fiber	2.37157	1.59415e-13
1	PC22	abnormal erythrocyte physiology	2.36837	4.69635e-07
1	PC22	abnormal liver cholesterol level	2.35401	6.42621e-10
1	PC22	abnormal circulating non-HDL cholesterol level	2.34996	3.03206e-24
1	PC22	cardiac hypertrophy	2.34607	1.24867e-38
1	PC22	disorganized myocardium	2.34055	1.91236e-09
1	PC22	atherosclerotic lesions	2.33425	3.79799e-16
1	PC22	increased circulating HDL cholesterol level	2.32124	2.5074e-19
1	PC22	increased circulating triglyceride level	2.32081	8.22447e-28
1	PC22	abnormal heart echocardiography feature	2.31797	1.46378e-07
1	PC22	abnormal vascular wound healing	2.30423	5.76587e-13
1	PC22	decreased circulating HDL cholesterol level	2.28498	2.25955e-26
1	PC22	arteriosclerosis	2.26301	1.36807e-15
1	PC22	increased erythroid progenitor cell number	2.26291	9.80501e-08
1	PC22	abnormal sarcomere morphology	2.26254	7.61862e-10
1	PC22	abnormal epididymal fat pad morphology	2.24318	9.42014e-18
1	PC22	polyuria	2.24238	1.4695e-12
1	PC22	decreased susceptibility to ischemic brain injury	2.23354	1.11931e-07
1	PC22	artery stenosis	2.21724	1.8156e-07
1	PC22	abnormal heart left ventricle size	2.21567	2.16158e-26
1	PC22	dilated heart ventricle	2.20381	6.8171e-27
1	PC22	abnormal biliary tract morphology	2.19333	1.13428e-14
1	PC22	abnormal optic choroid morphology	2.18816	8.29808e-10
1	PC22	decreased ventricle muscle contractility	2.17876	1.09573e-19
1	PC22	abnormal heart ventricle outflow tract morphology	2.17825	3.53286e-17
1	PC22	increased systemic arterial blood pressure	2.17642	1.18772e-25
1	PC22	increased mean systemic arterial blood pressure	2.16338	2.79439e-09
1	PC22	abnormal adrenal cortex morphology	2.16335	1.21513e-08
1	PC22	aneurysm	2.14443	1.52443e-09
1	PC22	amyloid beta deposits	2.13049	1.80048e-07
1	PC22	irregular heartbeat	2.1223	4.91367e-14
1	PC22	cardiac interstitial fibrosis	2.11993	1.39948e-12
1	PC22	amyloidosis	2.11338	1.13134e-08
1	PC22	decreased systemic arterial blood pressure	2.11124	1.37173e-14
1	PC22	abnormal systemic arterial blood pressure	2.0944	1.74482e-33
1	PC22	abnormal semilunar valve morphology	2.09392	5.16167e-17
1	PC22	abnormal thrombosis	2.09384	2.50682e-15
1	PC22	abnormal aorta wall morphology	2.09336	3.22177e-08
1	PC22	abnormal heart ventricle wall thickness	2.08858	4.28575e-28
1	PC22	abnormal fertilization	2.08736	6.8235e-12
1	PC22	abnormal interventricular septum thickness	2.07603	9.91442e-10
1	PC22	cardiac fibrosis	2.07495	4.27173e-26
1	PC22	increased heart ventricle size	2.07319	2.56036e-31
1	PC22	decreased cardiac muscle contractility	2.06472	5.18836e-35
1	PC22	obese	2.06296	3.53627e-14
1	PC22	overriding aortic valve	2.06107	8.87568e-10
1	PC22	abnormal heart left ventricle weight	2.05456	3.62334e-07
1	PC22	impaired exercise endurance	2.0431	2.27196e-07
1	PC22	decreased fat cell size	2.04285	1.6522e-09
1	PC22	fatigue	2.03642	2.4378e-08
1	PC22	increased food intake	2.02842	8.66621e-17
1	PC22	abnormal sinoatrial node conduction	2.02684	4.51159e-07
1	PC22	thin myocardium	2.02341	3.87207e-14
1	PC22	skin edema	2.0192	4.29006e-10
1	PC22	hyperglycemia	2.01807	4.71589e-18
1	PC22	increased triglyceride level	2.01729	4.89073e-26
1	PC22	increased circulating cholesterol level	2.01497	2.45018e-26
1	PC22	heart right ventricle hypertrophy	2.01216	1.33712e-07
2	PC100	abnormal basilar membrane morphology	10.4552	8.51593e-10
2	PC100	increased left ventricle systolic pressure	3.9628	1.18401e-11
2	PC100	increased circulating VLDL triglyceride level	3.4174	7.85683e-08
2	PC100	increased left ventricle diastolic pressure	3.22654	1.95061e-08
2	PC100	aortic valve stenosis	3.00832	9.69813e-09
2	PC100	abnormal ST segment	2.78837	1.28615e-08
2	PC100	abnormal prostate gland development	2.66509	2.04003e-08
2	PC100	prolonged PR interval	2.08185	2.37453e-07
2	PC100	abnormal vascular wound healing	2.03459	3.74532e-09
3	PC83	patent ductus venosus	15.8609	4.41463e-28
3	PC83	cerebral amyloid angiopathy	11.461	2.85308e-10
3	PC83	hypersecretion of corticosterone	8.44215	2.19692e-10
3	PC83	increased circulating homocysteine level	8.26638	1.70858e-07
3	PC83	liver hyperplasia	5.75385	1.57017e-17
3	PC83	decreased brain cholesterol level	4.99825	2.31056e-08
3	PC83	abdominal aorta aneurysm	4.90252	3.6803e-07
3	PC83	increased urinary bladder carcinoma incidence	4.23719	4.63631e-13
3	PC83	abnormal xenobiotic pharmacokinetics	3.64735	2.76486e-18
3	PC83	abnormal primordial ovarian follicle morphology	3.4278	3.99296e-15
3	PC83	abnormal bile duct physiology	3.09555	9.1479e-17
3	PC83	abnormal stomach pyloric region morphology	3.07603	1.31119e-12
3	PC83	increased urinary system tumor incidence	3.04392	1.89917e-11
3	PC83	impaired olfaction	3.01681	1.41952e-08
3	PC83	abnormal ductus venosus morphology	2.95008	8.12786e-14
3	PC83	abnormal atrial thrombosis	2.71516	1.8449e-10
3	PC83	liver fibrosis	2.62069	7.54018e-18
3	PC83	rectal prolapse	2.57846	9.51083e-11
3	PC83	disorganized retinal layers	2.47491	7.8319e-08
3	PC83	increased adiponectin level	2.47187	8.45424e-09
3	PC83	abnormal auchene hair morphology	2.38941	1.50677e-07
3	PC83	renal glomerulus hypertrophy	2.37858	2.82227e-08
3	PC83	decreased seminal vesicle weight	2.36936	4.28435e-08
3	PC83	decreased ovary weight	2.36798	5.46065e-09
3	PC83	abnormal coronary artery morphology	2.36385	6.55403e-12
3	PC83	small epididymis	2.29949	9.74746e-11
3	PC83	abnormal kidney blood vessel morphology	2.28229	1.4653e-16
3	PC83	decreased epididymis weight	2.17943	4.99813e-07
3	PC83	abnormal vascular regression	2.15587	1.21704e-09
3	PC83	abnormal glomerular capillary morphology	2.08182	5.24324e-09
3	PC83	abnormal kidney capillary morphology	2.05604	8.73301e-09
3	PC83	decreased sensitivity to induced morbidity/mortality	2.04266	1.20971e-11
4	PC86	abnormal gonadal ridge morphology	3.25939	2.05205e-09
4	PC86	renal glomerulus cysts	2.97323	6.55045e-11
4	PC86	abnormal primordial ovarian follicle morphology	2.7777	1.32333e-09
4	PC86	abnormal primitive endoderm morphology	2.67275	3.9663e-08
4	PC86	absent ovarian follicles	2.21758	3.81466e-08
5	PC93	Meibomian gland atrophy	7.25451	5.89571e-09
5	PC93	increased urine uric acid level	5.11236	1.25889e-09
5	PC93	abnormal lipoprotein lipase activity	4.9522	2.22342e-09
5	PC93	abnormal triglyceride lipase activity	4.9043	2.643e-09
6	PC92	hypersecretion of corticosterone	6.85924	1.1216e-07
6	PC92	nephrolithiasis	6.06799	4.40024e-07
6	PC92	prolonged ST segment	4.65436	6.48561e-10
6	PC92	abnormal T wave	4.63829	6.86537e-11
6	PC92	increased urine uric acid level	4.41522	1.52429e-07
6	PC92	absent organized vascular network	3.67379	3.17037e-09
6	PC92	delayed heart looping	3.41682	4.01533e-07
6	PC92	impaired acrosome reaction	3.21895	1.04382e-09
6	PC92	abnormal ST segment	3.19643	1.52526e-11
6	PC92	abnormal primordial ovarian follicle morphology	2.5413	7.41669e-08
6	PC92	pharyngeal arch hypoplasia	2.51528	1.36346e-07
6	PC92	abnormal soleus morphology	2.49378	4.57646e-07
6	PC92	renal glomerulus hypertrophy	2.47006	4.54476e-09
6	PC92	abnormal Ly6C high monocyte number	2.46782	1.61527e-07
6	PC92	abnormal sarcomere morphology	2.03947	1.94612e-07
6	PC92	skeletal muscle fibrosis	2.03032	3.45582e-07
7	PC78	abnormal basilar membrane morphology	9.65098	8.98879e-09
7	PC78	hypersecretion of corticosterone	8.44215	2.19692e-10
7	PC78	artery occlusion	7.39949	1.4688e-08
7	PC78	abnormal urine ammonia level	6.05741	1.64404e-07
7	PC78	decreased brain cholesterol level	5.26132	4.33146e-09
7	PC78	thin myometrium	3.37281	5.95724e-08
7	PC78	abnormal plasmacytoid dendritic cell number	3.34512	7.74042e-11
7	PC78	abnormal plasmacytoid dendritic cell morphology	3.33228	8.66005e-11
7	PC78	decreased susceptibility to ischemic brain injury	2.19218	2.54953e-07
7	PC78	lethality, complete penetrance	2.19213	3.37556e-08
8	PC99	abnormal vascular wound healing	2.01007	7.76813e-09
10	PC82	increased urine uric acid level	5.57712	4.11887e-11
10	PC82	bile duct inflammation	4.70387	5.52632e-09
10	PC82	abnormal urine uric acid level	4.25536	4.56784e-10
10	PC82	increased thyrotroph cell number	3.49426	2.71574e-07
10	PC82	urolithiasis	3.49149	1.575e-07
10	PC82	abnormal intestinal smooth muscle morphology	3.00644	3.63078e-07
10	PC82	renal necrosis	2.42519	5.35634e-08
10	PC82	renal interstitial fibrosis	2.09731	2.39324e-08
11	PC12	elongated metatarsal bones	14.539	7.62783e-24
11	PC12	hemivertebra	12.6427	1.24581e-23
11	PC12	abnormal vertebral epiphyseal plate morphology	8.15058	7.99904e-19
11	PC12	Meibomian gland atrophy	7.73814	7.53518e-10
11	PC12	thin body	7.38595	4.02051e-17
11	PC12	calcified intervertebral disk	7.18204	8.89747e-18
11	PC12	absent nucleus pulposus	7.06185	4.10404e-16
11	PC12	kidney microaneurysm	6.94743	1.56536e-13
11	PC12	xanthoma	6.37581	8.92508e-08
11	PC12	abnormal aortic sinus morphology	6.21092	1.22068e-07
11	PC12	abnormal venule morphology	5.90525	4.45119e-09
11	PC12	pulmonary valve regurgitation	5.89895	1.93491e-12
11	PC12	abnormal systemic vascular resistance	5.75804	2.99251e-07
11	PC12	increased macrophage derived foam cell number	5.6105	6.23042e-08
11	PC12	hypovolemia	5.54777	1.96063e-15
11	PC12	abnormal nucleus pulposus morphology	5.38629	5.43413e-17
11	PC12	abnormal blood volume	5.24531	4.03337e-21
11	PC12	brachypodia	5.23696	8.164e-10
11	PC12	abnormal heart right ventricle pressure	4.14735	1.46622e-14
11	PC12	increased growth rate	4.01448	3.09055e-11
11	PC12	decreased vascular endothelial cell number	3.9583	3.09793e-10
11	PC12	abnormal primary palate development	3.89076	1.43117e-07
11	PC12	abnormal kidney arterial blood vessel morphology	3.80936	1.1878e-10
11	PC12	endometrium hyperplasia	3.75056	1.99921e-09
11	PC12	aortic dissection	3.7273	4.71834e-08
11	PC12	abnormal aorta bulb morphology	3.68781	8.23235e-11
11	PC12	increased circulating VLDL triglyceride level	3.67054	5.84585e-09
11	PC12	calcified aortic valve	3.59758	5.04216e-09
11	PC12	polydipsia	3.58456	6.5432e-19
11	PC12	delayed heart looping	3.55918	1.10847e-07
11	PC12	absent organized vascular network	3.55133	1.18317e-08
11	PC12	abnormal intervertebral disk development	3.54609	2.42691e-11
11	PC12	increased cardiac output	3.53997	3.93318e-08
11	PC12	decreased diameter of femur	3.49748	3.62549e-11
11	PC12	increased length of long bones	3.49454	3.40996e-16
11	PC12	abnormal adipose tissue distribution	3.46783	5.18771e-12
11	PC12	akinesia	3.3778	3.39388e-08
11	PC12	dilated bile duct	3.28758	5.9482e-08
11	PC12	hyperlipidemia	3.25516	4.39498e-08
11	PC12	abnormal umbilical cord blood vessel morphology	3.18829	1.01815e-11
11	PC12	bicuspid aortic valve	3.1666	1.12411e-08
11	PC12	absent cochlear outer hair cells	3.05946	3.98677e-10
11	PC12	abnormal stomach glandular epithelium morphology	3.01525	1.01026e-10
11	PC12	aortic valve stenosis	3.00832	9.69813e-09
11	PC12	large anterior fontanelle	2.98256	2.92975e-08
11	PC12	semilunar valve regurgitation	2.96823	2.33207e-09
11	PC12	abnormal bone marrow development	2.89773	8.86729e-08
11	PC12	polyuria	2.89641	2.72653e-24
11	PC12	decreased diameter of long bones	2.88673	2.58762e-12
11	PC12	caudal vertebral fusion	2.86719	1.42262e-10
11	PC12	abnormal bile duct development	2.82951	1.00972e-07
11	PC12	macrocytosis	2.79597	8.89686e-08
11	PC12	short premaxilla	2.78653	4.33447e-08
11	PC12	decreased pancreatic beta cell proliferation	2.75121	8.80242e-08
11	PC12	abnormal bone marrow cavity morphology	2.74433	1.7413e-14
11	PC12	decreased urine osmolality	2.73752	1.32091e-16
11	PC12	abnormal vertebral body morphology	2.71418	2.41788e-21
11	PC12	abnormal joint mobility	2.71127	2.71881e-08
11	PC12	thick aortic valve	2.70575	2.94592e-09
11	PC12	increased bone marrow cell number	2.67666	5.1105e-12
11	PC12	decreased bone mineralization	2.67487	1.2356e-17
11	PC12	abnormal B-2 B cell morphology	2.66336	1.91378e-07
11	PC12	cardiac valve regurgitation	2.60855	5.13272e-10
11	PC12	primary sex reversal	2.59242	2.59396e-09
11	PC12	abnormal cardiac valve physiology	2.57565	7.9532e-10
11	PC12	abnormal ascending aorta morphology	2.56464	3.65945e-09
11	PC12	short nasal bone	2.55608	1.10434e-12
11	PC12	abnormal circulating renin level	2.54031	1.48046e-07
11	PC12	decreased body height	2.51749	8.66678e-11
11	PC12	abnormal sciatic nerve morphology	2.50954	4.89634e-14
11	PC12	increased body length	2.4871	6.15381e-17
11	PC12	abnormal urine osmolality	2.47703	5.59424e-16
11	PC12	small nasal bone	2.46842	6.56707e-15
11	PC12	delayed endochondral bone ossification	2.46568	1.29565e-19
11	PC12	abnormal metacarpal bone morphology	2.44714	2.04008e-14
11	PC12	thick ventricular wall	2.43588	1.26409e-13
11	PC12	abnormal heart ventricle pressure	2.42829	2.62681e-15
11	PC12	delayed kidney development	2.42313	2.60429e-07
11	PC12	increased hematocrit	2.41939	1.77247e-15
11	PC12	abnormal osteoblast cell number	2.40826	2.04549e-20
11	PC12	decreased pancreatic beta cell mass	2.39793	1.19427e-08
11	PC12	increased megakaryocyte cell number	2.39737	7.82112e-10
11	PC12	small thoracic cage	2.3962	1.29287e-10
11	PC12	increased erythroid progenitor cell number	2.391	7.16151e-09
11	PC12	pale yolk sac	2.37926	1.54157e-21
11	PC12	decreased systemic arterial blood pressure	2.37108	2.29992e-20
11	PC12	thick pulmonary valve	2.34455	4.53727e-07
11	PC12	abnormal cardiac stroke volume	2.34357	3.4255e-07
11	PC12	increased bone trabecula number	2.32477	1.81375e-08
11	PC12	abnormal carpal bone morphology	2.32158	3.72464e-12
11	PC12	increased hemangiosarcoma incidence	2.31488	3.67715e-08
11	PC12	abnormal aortic valve cusp morphology	2.30053	3.18554e-07
11	PC12	decreased circulating luteinizing hormone level	2.29244	3.50766e-07
11	PC12	abnormal cardiac muscle relaxation	2.28482	1.26969e-07
11	PC12	abnormal vascular wound healing	2.27972	1.35321e-12
11	PC12	abnormal aorta tunica media morphology	2.26788	9.17146e-08
11	PC12	abnormal aortic valve morphology	2.24988	1.45317e-13
11	PC12	brachydactyly	2.24332	4.04798e-09
11	PC12	abnormal fetal cardiomyocyte morphology	2.23694	1.39141e-07
11	PC12	increased systemic arterial systolic blood pressure	2.23602	1.15639e-14
11	PC12	sex reversal	2.23436	2.27873e-08
11	PC12	dehydration	2.22545	4.27088e-15
11	PC12	pancreatic islet hyperplasia	2.22305	4.55862e-08
11	PC12	increased fluid intake	2.21098	8.57223e-15
11	PC12	increased fat cell size	2.20907	4.26638e-12
11	PC12	decreased trabecular bone thickness	2.20426	1.32802e-11
11	PC12	abnormal metatarsal bone morphology	2.20044	3.00586e-09
11	PC12	abnormal kidney capillary morphology	2.18955	1.78908e-10
11	PC12	abnormal vascular branching morphogenesis	2.18289	4.34636e-10
11	PC12	abnormal bone strength	2.17751	7.12887e-12
11	PC12	expanded mesangial matrix	2.17262	7.50879e-08
11	PC12	thin myocardium	2.16898	1.84813e-17
11	PC12	abnormal mesangial matrix morphology	2.16897	4.84378e-08
11	PC12	heart right ventricle hypertrophy	2.16011	2.97014e-09
11	PC12	abnormal osteoblast morphology	2.1509	3.1063e-25
11	PC12	pericardial effusion	2.14984	6.64028e-22
11	PC12	abnormal vasodilation	2.14962	5.48139e-14
11	PC12	abnormal ovary physiology	2.14782	2.25506e-07
11	PC12	abnormal epididymal fat pad morphology	2.14772	1.22244e-15
11	PC12	aneurysm	2.14443	1.52443e-09
11	PC12	abnormal glomerular capillary morphology	2.13589	1.12103e-09
11	PC12	abnormal systemic arterial blood pressure	2.13367	1.5386e-35
11	PC12	decreased osteoblast cell number	2.13016	2.01887e-09
11	PC12	liver hemorrhage	2.12997	4.68708e-07
11	PC12	decreased epididymal fat pad weight	2.12783	1.47865e-07
11	PC12	decreased bone ossification	2.12713	1.11506e-08
11	PC12	altered susceptibility to atherosclerosis	2.12262	3.74343e-09
11	PC12	decreased trabecular bone volume	2.12258	1.467e-09
11	PC12	abnormal vascular endothelial cell physiology	2.10921	9.61913e-10
11	PC12	decreased white fat cell size	2.10702	1.01375e-07
11	PC12	pale kidney	2.09869	2.89412e-07
11	PC12	increased systemic arterial blood pressure	2.09834	6.58199e-23
11	PC12	abnormal adiponectin level	2.09288	4.52198e-11
11	PC12	abnormal osteoblast differentiation	2.09065	1.93412e-11
11	PC12	abnormal lung saccule morphology	2.08717	7.06671e-08
11	PC12	hypertension	2.08609	3.84719e-09
11	PC12	delayed bone ossification	2.07725	1.10107e-23
11	PC12	abnormal heart ventricle outflow tract morphology	2.07309	8.23131e-15
11	PC12	abnormal stomach epithelium morphology	2.06808	2.58564e-08
11	PC12	decreased fat cell size	2.0666	7.84417e-10
11	PC12	abnormal pulmonary valve morphology	2.06653	9.79066e-10
11	PC12	abnormal kidney blood vessel morphology	2.06493	2.16316e-12
11	PC12	abnormal Mullerian duct morphology	2.05613	4.39945e-07
11	PC12	cardiac hypertrophy	2.04777	2.01604e-25
11	PC12	thin myocardium compact layer	2.04142	8.0005e-08
11	PC12	abnormal aorta wall morphology	2.03179	1.44663e-07
11	PC12	abnormal trabecular bone thickness	2.02732	1.78957e-14
11	PC12	increased ovary tumor incidence	2.0143	2.39816e-07
11	PC12	abnormal heart ventricle wall thickness	2.01094	7.83573e-25
11	PC12	increased oxygen consumption	2.00734	1.16658e-11
11	PC12	abnormal bone trabecula morphology	2.0034	2.53537e-16
11	PC12	arthritis	2.00234	1.65552e-11
11	PC12	abnormal vascular smooth muscle physiology	2.00186	1.2888e-18
11	PC12	decreased percent body fat/body weight	2.00107	3.63012e-10
12	PC95	cerebral amyloid angiopathy	9.69776	3.52449e-08
12	PC95	artery occlusion	8.45655	2.14423e-10
12	PC95	abnormal T wave	4.9696	2.80361e-12
12	PC95	increased urine uric acid level	4.6476	3.2296e-08
12	PC95	abnormal ST segment	3.26444	4.6019e-12
12	PC95	increased mean platelet volume	2.33374	9.02479e-08
12	PC95	abnormal platelet volume	2.15654	1.55898e-07
12	PC95	amyloid beta deposits	2.09376	3.91341e-07
12	PC95	abnormal vascular wound healing	2.03459	3.74532e-09
13	PC96	abnormal basilar membrane morphology	8.84673	8.76743e-08
13	PC96	abnormal sarcomere morphology	2.13507	1.97342e-08
13	PC96	decreased susceptibility to hepatic steatosis	2.05258	6.57783e-08
13	PC96	abnormal vascular wound healing	2.03459	3.74532e-09
13	PC96	abnormal aorta wall morphology	2.001	2.99884e-07
14	PC77	cerebral amyloid angiopathy	11.461	2.85308e-10
14	PC77	artery occlusion	6.87095	1.10027e-07
14	PC77	Meibomian gland atrophy	6.28724	2.9703e-07
14	PC77	abnormal pituitary intermediate lobe morphology	3.34239	7.14618e-08
14	PC77	increased renal tubule apoptosis	2.9171	7.61556e-08
14	PC77	abnormal bile duct physiology	2.22879	1.19479e-07
14	PC77	liver fibrosis	2.02168	7.49019e-09
14	PC77	abnormal glomerular capillary morphology	2.00071	4.81921e-08
15	PC80	increased urine uric acid level	9.29519	3.67615e-25
15	PC80	abnormal aortic sinus morphology	7.98546	4.09731e-11
15	PC80	artery occlusion	7.39949	1.4688e-08
15	PC80	hypersecretion of corticosterone	6.85924	1.1216e-07
15	PC80	abnormal urine uric acid level	6.23106	1.54276e-19
15	PC80	bile duct inflammation	4.91769	1.10846e-09
15	PC80	abnormal abdominal aorta morphology	4.31729	4.38701e-07
15	PC80	increased blood uric acid level	3.46114	2.03751e-08
15	PC80	decreased myocardial infarction size	3.11178	7.04884e-08
15	PC80	increased urine potassium level	3.10566	2.85481e-08
15	PC80	abnormal aorta bulb morphology	3.07317	1.46911e-07
15	PC80	abnormal collagen level	2.96782	1.9323e-07
15	PC80	increased susceptibility to atherosclerosis	2.68465	7.47184e-08
15	PC80	increased circulating VLDL cholesterol level	2.67953	7.83843e-08
15	PC80	abnormal coronary artery morphology	2.33467	1.57717e-11
15	PC80	abnormal vascular wound healing	2.32874	2.43094e-13
15	PC80	abnormal bile duct physiology	2.31134	2.19219e-08
15	PC80	liver fibrosis	2.29623	1.21448e-12
15	PC80	enlarged uterus	2.19364	1.50561e-07
15	PC80	abnormal adrenal gland physiology	2.1522	1.66109e-07
15	PC80	abnormal endometrium morphology	2.05346	8.04911e-08
15	PC80	decreased white fat cell size	2.03905	4.60859e-07
15	PC80	decreased bone mineralization	2.00615	3.53859e-08
16	PC17	shortened QRS complex duration	24.5056	3.49618e-24
16	PC17	abnormal M lines	20.135	1.62322e-38
16	PC17	abnormal ventricle papillary muscle morphology	19.119	6.23365e-21
16	PC17	Meibomian gland atrophy	12.5745	5.12269e-20
16	PC17	artery occlusion	12.1563	1.41944e-17
16	PC17	abnormal mycardial fiber calcium currents	9.71857	6.32088e-15
16	PC17	xanthoma	9.56372	3.48548e-14
16	PC17	increased macrophage derived foam cell number	8.76641	9.51741e-16
16	PC17	decreased left ventricle diastolic pressure	8.53937	2.49529e-09
16	PC17	fibrillation	8.16383	8.99295e-39
16	PC17	atrial fibrillation	8.13686	3.64417e-31
16	PC17	increased circulating VLDL triglyceride level	7.21451	1.2249e-29
16	PC17	abnormal aortic sinus morphology	7.09819	2.52073e-09
16	PC17	abnormal heart ventricles weight	6.5758	1.31901e-17
16	PC17	increased cardiac stroke volume	6.2094	3.12959e-21
16	PC17	pharyngeal arch artery hypoplasia	5.98443	3.63708e-09
16	PC17	abnormal aorta bulb morphology	5.73659	2.05148e-24
16	PC17	increased cardiac output	5.63773	7.53381e-19
16	PC17	absent organized vascular network	5.51069	2.77092e-19
16	PC17	abnormal heart left atrium morphology	5.20519	3.39498e-26
16	PC17	abnormal choriocapillaris morphology	5.16254	8.03272e-11
16	PC17	abnormal macrophage derived foam cell morphology	5.09346	3.58704e-12
16	PC17	abnormal foam cell morphology	5.07185	3.96473e-12
16	PC17	abnormal cornea posterior stroma morphology	4.96869	5.82266e-08
16	PC17	calcified aortic valve	4.9167	4.6735e-16
16	PC17	increased left ventricle systolic pressure	4.84343	6.92773e-17
16	PC17	decreased CD4-positive NK T cell number	4.81411	7.36839e-10
16	PC17	decreased aorta wall thickness	4.78352	1.01193e-07
16	PC17	abnormal cellular cholesterol metabolism	4.73578	2.08592e-10
16	PC17	abnormal cardiac stroke volume	4.63506	3.57024e-31
16	PC17	impaired skeletal muscle contractility	4.58114	1.62008e-28
16	PC17	ovarian follicular cyst	4.46468	3.95327e-12
16	PC17	abnormal ophthalmic nerve morphology	4.32674	4.25372e-07
16	PC17	abnormal CD4-positive NK T cell number	4.3041	2.0693e-11
16	PC17	ovary hemorrhage	4.17509	2.97575e-15
16	PC17	decreased circulating VLDL cholesterol level	4.14096	1.33971e-16
16	PC17	thick ventricular wall	4.10542	2.19403e-45
16	PC17	ischuria	4.08375	1.24813e-07
16	PC17	decreased circulating VLDL triglyceride level	4.07731	5.06905e-14
16	PC17	increased marginal zone B cell number	4.07212	1.71575e-19
16	PC17	mixed cellular infiltration to dermis	4.03188	7.87404e-08
16	PC17	delayed heart looping	3.98628	1.86368e-09
16	PC17	increased circulating VLDL cholesterol level	3.98494	6.35654e-18
16	PC17	thick dermal layer	3.89864	4.1149e-13
16	PC17	aortic valve stenosis	3.82138	3.51667e-14
16	PC17	abnormal ascending aorta morphology	3.77153	2.2887e-21
16	PC17	increased pruritus	3.75336	2.59787e-07
16	PC17	abnormal lipid metabolism	3.70894	8.51739e-09
16	PC17	abnormal aorta elastic tissue morphology	3.68881	4.21183e-12
16	PC17	abnormal Bruch membrane morphology	3.68187	4.75341e-11
16	PC17	increased susceptibility to atherosclerosis	3.64838	5.33246e-15
16	PC17	abnormal aorta elastic fiber morphology	3.64166	6.92515e-09
16	PC17	ascending aorta aneurysm	3.60077	5.01066e-08
16	PC17	aortic dissection	3.57821	1.78855e-07
16	PC17	dry eyes	3.53554	4.40765e-10
16	PC17	ventricular hypoplasia	3.53113	2.80523e-20
16	PC17	disorganized myocardium	3.49226	4.40886e-24
16	PC17	abnormal blood vessel elastic tissue morphology	3.45917	1.67301e-11
16	PC17	abnormal sarcomere morphology	3.4416	6.02572e-27
16	PC17	abnormal placement of pupils	3.4257	4.97403e-09
16	PC17	thoracic aorta aneurysm	3.41369	1.37909e-07
16	PC17	small lung saccule	3.38779	1.09609e-08
16	PC17	enlarged myocardial fiber	3.3661	1.0719e-31
16	PC17	failure of vascular branching	3.35597	1.11788e-07
16	PC17	genital hemorrhage	3.33522	4.68002e-13
16	PC17	abnormal pruritus	3.24688	3.50331e-07
16	PC17	abnormal ST segment	3.19643	1.52526e-11
16	PC17	abnormal cardiac muscle relaxation	3.18083	1.55904e-16
16	PC17	decreased liver cholesterol level	3.15304	1.63028e-10
16	PC17	absent heartbeat	3.14885	1.89669e-14
16	PC17	abnormal heart left ventricle pressure	3.11706	4.86255e-22
16	PC17	abnormal quadriceps morphology	3.11132	3.32545e-13
16	PC17	abnormal renal tubule epithelial cell primary cilium morphology	3.07143	5.85377e-08
16	PC17	abnormal kidney epithelial cell primary cilium morphology	3.06537	9.4824e-10
16	PC17	abnormal cardiac output	3.05763	1.86763e-26
16	PC17	abnormal transitional stage T1 B cell morphology	3.0535	4.19848e-08
16	PC17	decreased myocardial fiber number	3.0523	1.06398e-08
16	PC17	abnormal bile secretion	3.02805	1.99391e-07
16	PC17	abnormal heart ventricle pressure	3.02346	1.96497e-26
16	PC17	heart left ventricle hypertrophy	3.02277	2.24459e-29
16	PC17	pharyngeal arch hypoplasia	2.99438	3.31871e-11
16	PC17	decreased susceptibility to atherosclerosis	2.99384	1.03623e-13
16	PC17	abnormal circulating VLDL cholesterol level	2.97875	2.43952e-15
16	PC17	increased vasodilation	2.97602	7.4967e-08
16	PC17	increased follicular B cell number	2.92802	1.08568e-10
16	PC17	irregular heartbeat	2.91601	6.31198e-33
16	PC17	abnormal thoracic cage shape	2.91324	1.66165e-09
16	PC17	abnormal pulmonary valve cusp morphology	2.88898	5.96418e-10
16	PC17	ventricular tachycardia	2.86206	3.35926e-08
16	PC17	increased left ventricle weight	2.86009	4.70167e-13
16	PC17	glomerular crescent	2.85168	2.42696e-08
16	PC17	renal glomerulus hypertrophy	2.836	1.51997e-12
16	PC17	spontaneous skin ulceration	2.81985	1.24786e-09
16	PC17	aortic aneurysm	2.80182	1.68961e-08
16	PC17	increased circulating LDL cholesterol level	2.79561	1.90998e-16
16	PC17	impaired macrophage phagocytosis	2.73009	1.04431e-13
16	PC17	dilated heart left ventricle	2.7165	1.0685e-33
16	PC17	abnormal rib development	2.71373	2.65421e-08
16	PC17	decreased corneal stroma thickness	2.67117	1.78524e-07
16	PC17	blepharoptosis	2.65297	8.54414e-10
16	PC17	increased transitional stage B cell number	2.64423	3.1998e-10
16	PC17	abnormal neuromere morphology	2.63864	2.11035e-09
16	PC17	irregularly shaped pupil	2.60724	7.58148e-08
16	PC17	cardiac interstitial fibrosis	2.60615	3.68203e-22
16	PC17	prolonged PR interval	2.60232	4.77368e-13
16	PC17	impaired macrophage chemotaxis	2.59833	2.98161e-12
16	PC17	skeletal muscle fiber necrosis	2.57799	8.81738e-09
16	PC17	abnormal heart left ventricle weight	2.5682	8.85831e-13
16	PC17	impaired exercise endurance	2.56198	2.51372e-13
16	PC17	abnormal rhombomere morphology	2.5596	2.17614e-08
16	PC17	vascular smooth muscle hypoplasia	2.53695	2.80706e-08
16	PC17	abnormal renal glomerulus basement membrane thickness	2.5138	9.38099e-10
16	PC17	increased kidney cell proliferation	2.50824	5.4097e-08
16	PC17	abnormal heart echocardiography feature	2.5072	3.86305e-09
16	PC17	thick lung-associated mesenchyme	2.50689	2.0733e-07
16	PC17	abnormal head mesenchyme morphology	2.49887	4.42529e-14
16	PC17	trabecula carnea hypoplasia	2.49792	8.92819e-18
16	PC17	abnormal fetal ductus arteriosus morphology	2.48974	1.36822e-11
16	PC17	increased renal glomerulus basement membrane thickness	2.48949	6.74504e-09
16	PC17	patent ductus arteriosus	2.48666	2.57927e-08
16	PC17	abnormal Z lines	2.48301	5.29408e-09
16	PC17	abnormal renin activity	2.48203	1.38868e-07
16	PC17	abnormal aorta tunica media morphology	2.48183	1.06103e-09
16	PC17	abnormal intercalated disc morphology	2.47862	3.92449e-08
16	PC17	enlarged adrenal glands	2.47687	3.89058e-07
16	PC17	decreased splenocyte number	2.47154	2.96658e-07
16	PC17	intracerebral hemorrhage	2.4673	1.90668e-10
16	PC17	increased heart left ventricle size	2.46493	7.64746e-30
16	PC17	abnormal mesangial matrix morphology	2.45342	4.86273e-11
16	PC17	prolonged QT interval	2.44025	2.92305e-10
16	PC17	thick interventricular septum	2.42049	8.81865e-09
16	PC17	atrioventricular block	2.42037	1.50291e-14
16	PC17	myocardial trabeculae hypoplasia	2.41116	7.43978e-19
16	PC17	abnormal muscle relaxation	2.40388	1.21372e-14
16	PC17	macrophthalmia	2.40028	4.5219e-07
16	PC17	decreased ventricle muscle contractility	2.39923	5.32532e-26
16	PC17	decreased skeletal muscle size	2.39784	1.09394e-16
16	PC17	abnormal exercise endurance	2.39688	1.35736e-12
16	PC17	aneurysm	2.39507	7.69747e-13
16	PC17	expanded mesangial matrix	2.39357	4.53354e-10
16	PC17	abnormal PR interval	2.37829	6.6004e-12
16	PC17	decreased mature ovarian follicle number	2.37098	6.08688e-11
16	PC17	cardiac fibrosis	2.3702	3.94707e-39
16	PC17	dilated cardiomyopathy	2.3657	2.39481e-22
16	PC17	decreased cornea thickness	2.36168	2.6173e-08
16	PC17	decreased circulating LDL cholesterol level	2.36146	7.90854e-15
16	PC17	dilated heart ventricle	2.35846	7.54026e-33
16	PC17	abnormal aortic valve cusp morphology	2.34948	1.32966e-07
16	PC17	cardiac hypertrophy	2.34607	1.24867e-38
16	PC17	thick heart valve cusps	2.34204	1.9463e-07
16	PC17	abnormal trabecula carnea morphology	2.33931	3.88743e-22
16	PC17	abnormal gallbladder physiology	2.32118	1.07905e-08
16	PC17	altered susceptibility to atherosclerosis	2.32073	1.18166e-11
16	PC17	fatigue	2.31161	8.11325e-12
16	PC17	thin myocardium	2.3	1.05857e-20
16	PC17	cardiomyopathy	2.28986	2.67533e-29
16	PC17	abnormal cochlear outer hair cell physiology	2.28791	2.12481e-07
16	PC17	pericardial effusion	2.28282	3.3438e-26
16	PC17	abnormal glomerular capillary morphology	2.27107	1.91075e-11
16	PC17	increased heart ventricle size	2.26289	3.25582e-41
16	PC17	abnormal skeletal muscle size	2.25713	8.47887e-17
16	PC17	decreased cardiac muscle contractility	2.25568	2.48127e-46
16	PC17	fusion of vertebral arches	2.25126	4.62974e-09
16	PC17	malocclusion	2.24945	6.71828e-11
16	PC17	abnormal aorta wall morphology	2.24728	5.88778e-10
16	PC17	abnormal kidney capillary morphology	2.24295	3.46954e-11
16	PC17	centrally nucleated skeletal muscle fibers	2.24094	2.94945e-17
16	PC17	abnormal macrophage chemotaxis	2.24	1.79959e-10
16	PC17	abnormal transitional stage B cell morphology	2.23211	9.07757e-12
16	PC17	pericardial edema	2.23173	2.34197e-21
16	PC17	abnormal heart left ventricle size	2.22569	9.43764e-27
16	PC17	abnormal myocardial fiber morphology	2.21802	4.34049e-37
16	PC17	abnormal follicular B cell morphology	2.21657	1.60853e-13
16	PC17	abnormal mature ovarian follicle morphology	2.21337	8.42164e-11
16	PC17	abnormal liver cholesterol level	2.21135	1.93554e-08
16	PC17	increased anti-double stranded DNA antibody level	2.21042	2.4862e-11
16	PC17	abnormal atrioventricular node conduction	2.19671	1.62145e-12
16	PC17	abnormal heart right atrium morphology	2.19378	2.10787e-10
16	PC17	abnormal ovary physiology	2.18618	1.01144e-07
16	PC17	abnormal splenocyte number	2.1844	2.42614e-09
16	PC17	abnormal pericardial cavity morphology	2.1815	5.40828e-27
16	PC17	abnormal myocardial trabeculae morphology	2.18092	1.57339e-28
16	PC17	abnormal tricuspid valve morphology	2.18076	1.80473e-07
16	PC17	abnormal splenocyte morphology	2.18046	1.23549e-09
16	PC17	abnormal QT interval	2.17906	5.64507e-09
16	PC17	artery stenosis	2.17541	4.10642e-07
16	PC17	abnormal cardiac muscle contractility	2.17518	4.08528e-49
16	PC17	abnormal heart ventricle wall thickness	2.17399	7.06298e-32
16	PC17	abnormal head development	2.17136	1.88576e-12
16	PC17	pale kidney	2.17106	6.00342e-08
16	PC17	abnormal first pharyngeal arch morphology	2.17051	2.09581e-13
16	PC17	hypoxia	2.16715	6.3753e-08
16	PC17	impaired muscle contractility	2.16611	4.91498e-53
16	PC17	ovary cysts	2.16564	4.14716e-11
16	PC17	abnormal vitelline vascular remodeling	2.16389	9.48307e-14
16	PC17	abnormal aortic valve morphology	2.16334	3.78788e-12
16	PC17	vascular stenosis	2.16254	2.98275e-07
16	PC17	abnormal renal glomerulus basement membrane morphology	2.15952	2.69809e-08
16	PC17	abnormal conotruncal ridge morphology	2.15665	1.73805e-08
16	PC17	kidney cortex cysts	2.15628	3.62905e-08
16	PC17	abnormal conotruncus morphology	2.15599	2.51577e-09
16	PC17	abnormal ventricle myocardium morphology	2.13187	1.86348e-22
16	PC17	abnormal cell adhesion	2.11845	7.69217e-11
16	PC17	abnormal adrenal cortex morphology	2.09877	5.82061e-08
16	PC17	skeletal muscle necrosis	2.09871	4.71838e-09
16	PC17	abnormal semilunar valve morphology	2.09392	5.16167e-17
16	PC17	dilated heart atrium	2.084	2.5696e-13
16	PC17	small pharyngeal arch	2.07511	7.6196e-12
16	PC17	abnormal myocardial fiber physiology	2.07393	8.79065e-25
16	PC17	decreased cardiac output	2.07327	8.91704e-08
16	PC17	abnormal heart ventricle outflow tract morphology	2.07309	8.23131e-15
16	PC17	abnormal somite shape	2.07224	2.20617e-07
16	PC17	abnormal cardiac muscle tissue morphology	2.07016	1.97148e-48
16	PC17	hemopericardium	2.06053	1.10388e-07
16	PC17	hypertension	2.05935	8.17987e-09
16	PC17	increased cardiac muscle contractility	2.05537	2.98632e-09
16	PC17	increased heart weight	2.05508	3.04603e-25
16	PC17	abnormal cornea thickness	2.05481	5.79612e-09
16	PC17	abnormal interventricular septum muscular part morphology	2.04908	1.08354e-10
16	PC17	ventricle myocardium hypoplasia	2.03783	9.85418e-15
16	PC17	kidney failure	2.03742	8.58252e-08
16	PC17	abnormal kidney cell proliferation	2.03531	7.20084e-08
16	PC17	abnormal kidney blood vessel morphology	2.0287	9.50815e-12
16	PC17	dilated heart	2.02793	6.4261e-35
16	PC17	glomerulosclerosis	2.02514	1.0574e-09
16	PC17	abnormal glomerular mesangium morphology	2.02093	5.06472e-10
16	PC17	abnormal vasculogenesis	2.02012	1.49893e-11
16	PC17	heart block	2.01841	1.0535e-12
16	PC17	overriding aortic valve	2.01369	3.87224e-09
16	PC17	distended pericardium	2.01317	1.77076e-10
16	PC17	heart right ventricle hypertrophy	2.01216	1.33712e-07
16	PC17	abnormal sex gland physiology	2.00927	8.6072e-11
17	PC74	abnormal circulating phytosterol level	10.7133	6.37596e-10
17	PC74	aortic sinus aneurysm	10.6999	5.96481e-08
17	PC74	decreased vitamin D level	5.7443	3.07779e-07
17	PC74	abnormal lipoprotein lipase activity	5.4024	7.74792e-11
17	PC74	abnormal triglyceride lipase activity	5.35015	9.38897e-11
17	PC74	increased circulating VLDL triglyceride level	4.68311	5.10808e-14
17	PC74	increased cardiac stroke volume	3.72564	1.41901e-08
17	PC74	abnormal bile secretion	3.43179	1.61357e-09
17	PC74	abnormal aorta bulb morphology	3.27805	1.36335e-08
17	PC74	bile duct proliferation	3.19897	1.04146e-07
17	PC74	hyperlipidemia	3.14666	1.4559e-07
17	PC74	abnormal bile composition	3.08094	5.1627e-10
17	PC74	abnormal gallbladder physiology	2.84144	3.53482e-14
17	PC74	increased circulating VLDL cholesterol level	2.81694	9.77066e-09
17	PC74	abnormal bile salt level	2.75455	2.43223e-10
17	PC74	abnormal bile salt homeostasis	2.73566	4.47037e-11
17	PC74	abnormal ST segment	2.72036	3.65029e-08
17	PC74	abnormal bile duct physiology	2.55898	9.00577e-11
17	PC74	polydipsia	2.40677	9.07622e-08
17	PC74	abnormal circulating VLDL cholesterol level	2.19269	2.53186e-07
17	PC74	abnormal feces composition	2.12432	3.00291e-08
17	PC74	decreased white fat cell size	2.10702	1.01375e-07
18	PC57	abnormal horizontal vestibuloocular reflex	13.3083	3.39053e-27
18	PC57	bile duct inflammation	10.0492	1.02939e-30
18	PC57	absent gonadotrophs	9.67375	6.02523e-21
18	PC57	increased urine uric acid level	8.36568	2.4455e-21
18	PC57	splayed ribs	8.28552	5.02932e-19
18	PC57	absent coronary sinus	7.96734	1.5184e-18
18	PC57	abnormal prostate gland dorsolateral lobe morphology	6.08462	3.55122e-16
18	PC57	small hindlimb buds	5.84565	7.5361e-15
18	PC57	chronic diarrhea	5.73508	2.92156e-16
18	PC57	absent ciliary body	5.45984	3.11053e-15
18	PC57	small prostate gland anterior lobe	4.94811	4.41429e-15
18	PC57	liver cysts	4.66185	3.07549e-08
18	PC57	small Rathke's pouch	4.46051	4.85413e-14
18	PC57	abnormal heart left atrium morphology	4.33766	1.24306e-18
18	PC57	dilated bile duct	4.1945	1.24344e-12
18	PC57	abnormal superovulation	3.95661	1.95981e-14
18	PC57	abnormal Rathke's pouch apoptosis	3.90019	9.68082e-12
18	PC57	double outlet right ventricle with atrioventricular septal defect	3.79134	3.47815e-16
18	PC57	right atrial isomerism	3.68632	2.54198e-11
18	PC57	double aortic arch	3.46206	3.16773e-12
18	PC57	abnormal optic fissure closure	3.34028	1.00505e-11
18	PC57	abnormal bile duct physiology	3.30192	2.44094e-19
18	PC57	iris hypoplasia	3.20168	6.30375e-11
18	PC57	heart right ventricle hypoplasia	3.18689	2.73971e-11
18	PC57	abnormal Rathke's pouch development	3.15133	2.679e-10
18	PC57	increased circulating thyroid-stimulating hormone level	3.1476	5.99945e-12
18	PC57	abnormal stomach pyloric region morphology	3.13195	4.12236e-13
18	PC57	right pulmonary isomerism	3.12538	1.31899e-10
18	PC57	irregularly shaped pupil	3.11598	1.36365e-11
18	PC57	arrest of tooth development	3.10115	2.67164e-10
18	PC57	abnormal coronary sinus morphology	3.09933	4.34609e-10
18	PC57	bile duct proliferation	3.08866	3.39244e-07
18	PC57	decreased gonadotroph cell number	3.07335	8.69378e-11
18	PC57	abnormal prostate gland anterior lobe morphology	3.04614	1.89323e-12
18	PC57	hyperlipidemia	3.03815	4.66626e-07
18	PC57	abnormal corneal endothelium morphology	2.9924	2.17627e-11
18	PC57	absent tibia	2.98568	1.27109e-09
18	PC57	abnormal facial muscle morphology	2.97833	3.98087e-11
18	PC57	abnormal atrial thrombosis	2.91629	2.65607e-12
18	PC57	abnormal thyrotroph morphology	2.89664	2.35906e-10
18	PC57	abnormal trabecular meshwork morphology	2.85596	4.44413e-09
18	PC57	absent optic nerve	2.84433	1.85429e-10
18	PC57	decreased corneal stroma thickness	2.81555	2.22869e-08
18	PC57	abnormal hindlimb bud morphology	2.80644	6.44601e-10
18	PC57	disorganized retinal layers	2.80489	1.96519e-10
18	PC57	small thyroid gland	2.74206	1.86522e-12
18	PC57	small Meckel's cartilage	2.70511	3.06328e-10
18	PC57	abnormal ductus venosus morphology	2.67776	4.6577e-11
18	PC57	abnormal optic stalk morphology	2.66864	2.53164e-11
18	PC57	decreased corpora lutea number	2.65784	1.28422e-10
18	PC57	liver fibrosis	2.64565	2.79717e-18
18	PC57	decreased susceptibility to type IV hypersensitivity reaction	2.61396	3.26934e-12
18	PC57	decreased seminal vesicle weight	2.60165	3.9506e-10
18	PC57	abnormal lung position or orientation	2.57011	6.05942e-13
18	PC57	increased body temperature	2.53651	1.09526e-07
18	PC57	abnormal left lung morphology	2.52934	2.89751e-09
18	PC57	abnormal optic disc morphology	2.51916	1.69648e-09
18	PC57	right-sided isomerism	2.51678	1.80721e-08
18	PC57	rectal prolapse	2.49392	6.4374e-10
18	PC57	common atrium	2.45769	5.36022e-09
18	PC57	abnormal seminal vesicle weight	2.41818	1.42525e-09
18	PC57	abnormal pulmonary trunk morphology	2.41602	2.06165e-07
18	PC57	abnormal eye muscle morphology	2.39313	3.79376e-09
18	PC57	abnormal ovary physiology	2.37795	1.43015e-09
18	PC57	abnormal sixth pharyngeal arch artery morphology	2.37507	2.01456e-09
18	PC57	abnormal gonadotroph morphology	2.36355	1.0516e-08
18	PC57	abnormal urinary bladder physiology	2.36221	1.14042e-07
18	PC57	decreased epididymal fat pad weight	2.34422	1.00983e-09
18	PC57	herniated abdominal wall	2.31197	2.17292e-08
18	PC57	artery stenosis	2.30091	3.36138e-08
18	PC57	decreased heart right ventricle size	2.29761	6.1537e-08
18	PC57	abnormal coronary artery morphology	2.24712	2.03972e-10
18	PC57	abnormal coronary vessel morphology	2.24623	4.95606e-18
18	PC57	abnormal liver sinusoid morphology	2.24404	3.39066e-11
18	PC57	abnormal chemokine level	2.24242	1.85672e-09
18	PC57	abnormal type IV hypersensitivity reaction	2.20851	7.22327e-11
18	PC57	vascular stenosis	2.20258	1.32774e-07
18	PC57	dextrocardia	2.16714	4.984e-08
18	PC57	decreased luteinizing hormone level	2.15769	8.22685e-09
18	PC57	prolonged QRS complex duration	2.1221	2.99123e-09
18	PC57	abnormal vascular regression	2.09988	5.7966e-09
18	PC57	abnormal ovary weight	2.09552	1.9221e-07
18	PC57	abnormal thyroid-stimulating hormone level	2.08726	1.82158e-08
18	PC57	abnormal pituitary diverticulum morphology	2.05991	1.93882e-08
18	PC57	abnormal adenohypophysis development	2.04443	2.59339e-08
18	PC57	abnormal sarcomere morphology	2.03947	1.94612e-07
18	PC57	thick ventricular wall	2.02534	3.01135e-08
18	PC57	small seminal vesicle	2.01985	1.16831e-07
18	PC57	bundle branch block	2.01597	2.37877e-08
18	PC57	transposition of great arteries	2.00071	3.42608e-09
19	PC89	increased lipoma incidence	8.01369	4.59969e-10
19	PC89	abnormal urine ammonia level	6.05741	1.64404e-07
19	PC89	abnormal response to novel odor	3.28606	1.67802e-07
19	PC89	abnormal uterine horn morphology	3.01907	3.58743e-09
19	PC89	increased adiponectin level	2.42433	2.12808e-08
19	PC89	abnormal inguinal fat pad morphology	2.18774	1.85813e-10
19	PC89	decreased epididymal fat pad weight	2.09177	3.20961e-07
20	PC19	aortic sinus aneurysm	10.6999	5.96481e-08
20	PC19	abnormal aortic sinus morphology	8.4291	4.81382e-12
20	PC19	artery occlusion	7.92802	1.83207e-09
20	PC19	abdominal aorta aneurysm	5.82174	2.10981e-09
20	PC19	abnormal systemic vascular resistance	5.75804	2.99251e-07
20	PC19	abnormal abdominal aorta morphology	5.03684	3.80857e-09
20	PC19	increased circulating VLDL triglyceride level	4.42996	1.11807e-12
20	PC19	gallstones	4.27864	4.97988e-07
20	PC19	abnormal joint capsule morphology	4.13193	4.078e-07
20	PC19	aortitis	4.11984	5.46573e-08
20	PC19	absent scala media	4.07793	1.68727e-08
20	PC19	aorta dilation	4.02477	1.1065e-08
20	PC19	hyperlipidemia	3.79769	6.93964e-11
20	PC19	unidirectional circling	3.74634	1.81391e-10
20	PC19	abnormal aorta bulb morphology	3.58537	3.08103e-10
20	PC19	decreased myocardial infarction size	3.31254	6.4048e-09
20	PC19	long tibia	3.30119	4.32906e-07
20	PC19	abnormal bone marrow development	3.15342	2.91871e-09
20	PC19	abnormal aorta elastic tissue morphology	3.05901	2.53817e-08
20	PC19	abnormal blood vessel elastic tissue morphology	3.04736	6.99874e-09
20	PC19	increased circulating VLDL cholesterol level	3.02306	3.60665e-10
20	PC19	abnormal interdigital cell death	2.90847	8.83839e-11
20	PC19	abnormal aorta tunica media morphology	2.78136	1.02315e-12
20	PC19	abnormal aorta wall morphology	2.64748	3.87349e-15
20	PC19	abnormal ascending aorta morphology	2.61492	1.37533e-09
20	PC19	aortic aneurysm	2.59168	3.63756e-07
20	PC19	increased length of long bones	2.57794	2.51142e-08
20	PC19	increased compact bone thickness	2.49841	2.25898e-07
20	PC19	abnormal Z lines	2.43616	1.33841e-08
20	PC19	abnormal cochlear inner hair cell number	2.43063	3.84743e-11
20	PC19	decreased epididymal fat pad weight	2.41635	1.69455e-10
20	PC19	increased brain weight	2.38459	1.59271e-07
20	PC19	decreased bone ossification	2.37023	1.40198e-11
20	PC19	transmission ratio distortion	2.35698	2.19072e-07
20	PC19	decreased white fat cell size	2.34491	3.12618e-10
20	PC19	decreased osteoblast cell number	2.29615	1.48453e-11
20	PC19	abnormal tectorial membrane morphology	2.27285	3.36943e-07
20	PC19	renal glomerulus hypertrophy	2.24135	3.79434e-07
20	PC19	decreased adiponectin level	2.24112	4.20028e-09
20	PC19	abnormal fetal cardiomyocyte morphology	2.23694	1.39141e-07
20	PC19	abnormal adiponectin level	2.22233	3.88705e-13
20	PC19	abnormal bone marrow cavity morphology	2.20972	1.98585e-08
20	PC19	decreased osteoclast cell number	2.19165	1.38189e-11
20	PC19	decreased fat cell size	2.18537	1.60035e-11
20	PC19	abnormal vascular wound healing	2.18167	3.68582e-11
20	PC19	decreased trabecular bone thickness	2.10737	3.15937e-10
20	PC19	decreased cochlear outer hair cell number	2.08381	7.89774e-09
20	PC19	increased liver weight	2.07584	2.78437e-17
20	PC19	abnormal cochlear outer hair cell number	2.06451	1.58074e-11
20	PC19	abnormal bone trabecula morphology	2.06338	6.40574e-18
20	PC19	decreased liver triglyceride level	2.06263	1.0671e-09
20	PC19	abnormal inguinal fat pad morphology	2.05434	9.03292e-09
20	PC19	decreased circulating LDL cholesterol level	2.04357	6.90363e-10
20	PC19	thick ventricular wall	2.02534	3.01135e-08
20	PC19	abnormal osteoblast cell number	2.01819	3.00204e-12
20	PC19	increased circulating LDL cholesterol level	2.01544	4.38776e-07
20	PC19	abnormal sarcomere morphology	2.0076	4.04999e-07
20	PC19	hypertension	2.00586	3.559e-08
