# Supplementary material for: Components of genetic associations across 2,138 phenotypes in the UK Biobank highlight adipocyte biology
Source: Nat Commun. 2019 Sep 6;10:4064. doi: 10.1038/s41467-019-11953-9 (PMC6731283; doi:10.1038/s41467-019-11953-9)
Supplement: Supplementary file 9 — Supplementary Data 5 [file 41467_2019_11953_MOESM9_ESM.xlsx]

## Sheet: Supplementary_Data_5
PC_rank	PC	Term	BFold	BPval
1	PC72	abnormal circulating phytosterol level	11.5374	5.47926e-11
1	PC72	decreased systemic vascular resistance	9.86229	9.78138e-11
1	PC72	artery occlusion	9.51362	2.46196e-12
1	PC72	hypersecretion of corticosterone	8.96978	2.42576e-11
1	PC72	increased CD4-positive NK T cell number	6.12389	5.25601e-08
1	PC72	hypochromic macrocytic anemia	5.44233	3.76316e-08
1	PC72	bile duct inflammation	5.34531	3.93949e-11
1	PC72	impaired sperm capacitation	5.31781	8.26729e-17
1	PC72	decreased brain cholesterol level	4.99825	2.31056e-08
1	PC72	increased macrophage apoptosis	3.85108	3.19552e-07
1	PC72	abnormal loop of Henle morphology	3.31897	8.22615e-08
1	PC72	abnormal bile secretion	3.22992	1.90502e-08
1	PC72	abnormal intestinal lipid absorption	3.13949	7.13182e-11
1	PC72	abnormal bile composition	3.00758	1.61656e-09
1	PC72	abnormal gallbladder physiology	2.60132	1.65421e-11
1	PC72	abnormal bile salt homeostasis	2.54368	2.40654e-09
1	PC72	abnormal bile salt level	2.54266	1.33311e-08
1	PC72	abnormal bile duct physiology	2.51771	2.34445e-10
1	PC72	artery stenosis	2.25908	7.88246e-08
1	PC72	abnormal adrenal gland physiology	2.18996	7.43851e-08
1	PC72	vascular stenosis	2.16254	2.98275e-07
1	PC72	abnormal feces composition	2.15651	1.36622e-08
1	PC72	abnormal optic choroid morphology	2.01541	8.34051e-08
1	PC72	increased anti-double stranded DNA antibody level	2.00947	1.18683e-08
1	PC72	reticulocytosis	2.00924	1.19248e-08
2	PC64	abnormal circulating phytosterol level	10.7133	6.37596e-10
2	PC64	abnormal horizontal vestibuloocular reflex	9.88615	1.557e-17
2	PC64	stomatocytosis	7.61944	3.78002e-07
2	PC64	small hindlimb buds	6.75904	6.70949e-19
2	PC64	bile duct inflammation	6.62819	7.27436e-16
2	PC64	absent sclera	5.94009	5.56402e-18
2	PC64	atrial fibrillation	5.91772	2.39825e-18
2	PC64	absent ciliary body	5.30385	1.71816e-14
2	PC64	fibrillation	4.96929	1.44655e-16
2	PC64	abnormal heart left atrium morphology	4.81086	1.19081e-22
2	PC64	chronic diarrhea	4.30131	7.37025e-10
2	PC64	small Rathke's pouch	4.11739	4.14222e-12
2	PC64	pulmonary alveolar edema	3.89106	7.54109e-08
2	PC64	abnormal extraocular muscle morphology	3.78837	7.4003e-11
2	PC64	right atrial isomerism	3.78333	6.62389e-12
2	PC64	double outlet right ventricle with atrioventricular septal defect	3.72241	1.33753e-15
2	PC64	iris hypoplasia	3.63828	3.39723e-14
2	PC64	irregularly shaped pupil	3.49752	9.03048e-15
2	PC64	failure of atrioventricular cushion closure	3.33551	4.01312e-10
2	PC64	abnormal coronary sinus morphology	3.32071	1.2128e-11
2	PC64	absent tibia	3.19894	3.96289e-11
2	PC64	abnormal superovulation	3.18249	2.30316e-09
2	PC64	heart right ventricle hypoplasia	3.11761	8.8676e-11
2	PC64	increased bile salt level	3.10065	3.14655e-07
2	PC64	decreased gonadotroph cell number	3.07335	8.69378e-11
2	PC64	abnormal axial mesoderm	3.0099	1.6749e-10
2	PC64	abnormal trabecular meshwork morphology	2.99196	4.91454e-10
2	PC64	decreased corneal stroma thickness	2.95994	2.51989e-09
2	PC64	abnormal optic fissure closure	2.89491	1.08477e-08
2	PC64	common atrium	2.82179	1.86541e-12
2	PC64	small Meckel's cartilage	2.80719	3.8305e-11
2	PC64	ventricular hypoplasia	2.75153	1.12515e-11
2	PC64	abnormal facial muscle morphology	2.74006	2.95836e-09
2	PC64	abnormal bile duct physiology	2.72408	1.67769e-12
2	PC64	abnormal hindlimb bud morphology	2.63104	1.40769e-08
2	PC64	abnormal eye muscle morphology	2.59944	3.4478e-11
2	PC64	abnormal atrial thrombosis	2.51404	9.58946e-09
2	PC64	abnormal lung position or orientation	2.50247	4.08804e-12
2	PC64	abnormal thyrotroph morphology	2.47422	2.88694e-07
2	PC64	abnormal primordial ovarian follicle morphology	2.4231	4.86175e-07
2	PC64	herniated abdominal wall	2.39454	3.71765e-09
2	PC64	abnormal optic disc morphology	2.38175	2.70831e-08
2	PC64	decreased corpora lutea number	2.37806	3.83347e-08
2	PC64	abnormal sixth pharyngeal arch artery morphology	2.37507	2.01456e-09
2	PC64	abnormal gonadotroph morphology	2.36355	1.0516e-08
2	PC64	decreased luteinizing hormone level	2.28277	3.05982e-10
2	PC64	abnormal gallbladder physiology	2.28116	2.55163e-08
2	PC64	artery stenosis	2.25908	7.88246e-08
2	PC64	abnormal iridocorneal angle	2.19874	1.40139e-07
2	PC64	abnormal ovary physiology	2.18618	1.01144e-07
2	PC64	prolonged QRS complex duration	2.15002	1.36547e-09
2	PC64	abnormal ciliary body morphology	2.14472	2.70396e-08
2	PC64	abnormal vena cava morphology	2.10813	2.46658e-10
2	PC64	abnormal floor plate morphology	2.08735	1.38762e-07
2	PC64	bundle branch block	2.06902	5.41644e-09
2	PC64	abnormal coronary vessel morphology	2.02632	2.86284e-13
2	PC64	abnormal cornea thickness	2.00279	2.51138e-08
3	PC67	abnormal circulating phytosterol level	11.5374	5.47926e-11
3	PC67	bile duct inflammation	4.27625	1.20278e-07
3	PC67	abnormal intestinal lipid absorption	2.99995	7.09506e-10
3	PC67	abnormal bile duct physiology	2.27007	5.16312e-08
3	PC67	abnormal gallbladder physiology	2.20112	1.35535e-07
3	PC67	decreased white fat cell size	2.14101	4.64382e-08
3	PC67	abnormal intestinal absorption	2.03568	3.9246e-07
4	PC74	abnormal circulating phytosterol level	10.7133	6.37596e-10
4	PC74	aortic sinus aneurysm	10.6999	5.96481e-08
4	PC74	decreased vitamin D level	5.7443	3.07779e-07
4	PC74	abnormal lipoprotein lipase activity	5.4024	7.74792e-11
4	PC74	abnormal triglyceride lipase activity	5.35015	9.38897e-11
4	PC74	increased circulating VLDL triglyceride level	4.68311	5.10808e-14
4	PC74	increased cardiac stroke volume	3.72564	1.41901e-08
4	PC74	abnormal bile secretion	3.43179	1.61357e-09
4	PC74	abnormal aorta bulb morphology	3.27805	1.36335e-08
4	PC74	bile duct proliferation	3.19897	1.04146e-07
4	PC74	hyperlipidemia	3.14666	1.4559e-07
4	PC74	abnormal bile composition	3.08094	5.1627e-10
4	PC74	abnormal gallbladder physiology	2.84144	3.53482e-14
4	PC74	increased circulating VLDL cholesterol level	2.81694	9.77066e-09
4	PC74	abnormal bile salt level	2.75455	2.43223e-10
4	PC74	abnormal bile salt homeostasis	2.73566	4.47037e-11
4	PC74	abnormal ST segment	2.72036	3.65029e-08
4	PC74	abnormal bile duct physiology	2.55898	9.00577e-11
4	PC74	polydipsia	2.40677	9.07622e-08
4	PC74	abnormal circulating VLDL cholesterol level	2.19269	2.53186e-07
4	PC74	abnormal feces composition	2.12432	3.00291e-08
4	PC74	decreased white fat cell size	2.10702	1.01375e-07
5	PC68	aortic sinus aneurysm	16.0499	1.13482e-13
5	PC68	cerebral amyloid angiopathy	13.2242	1.72068e-12
5	PC68	artery occlusion	9.51362	2.46196e-12
5	PC68	increased urine uric acid level	8.36568	2.4455e-21
5	PC68	abnormal aortic sinus morphology	7.54183	3.30576e-10
5	PC68	abnormal horizontal vestibuloocular reflex	6.84426	4.62358e-10
5	PC68	hypochromic macrocytic anemia	6.08261	1.04617e-09
5	PC68	bile duct inflammation	5.77294	1.199e-12
5	PC68	decreased brain cholesterol level	5.26132	4.33146e-09
5	PC68	abnormal kidney thrombosis	4.60827	8.00204e-08
5	PC68	urolithiasis	4.46911	8.07407e-12
5	PC68	increased bile salt level	3.87582	4.0658e-11
5	PC68	hyperlipidemia	3.79769	6.93964e-11
5	PC68	increased circulating VLDL triglyceride level	3.79711	1.51621e-09
5	PC68	increased growth rate	3.77834	4.97436e-10
5	PC68	pulmonary alveolar edema	3.72188	2.98428e-07
5	PC68	abnormal thrombopoiesis	3.68395	2.98162e-09
5	PC68	dilated bile duct	3.62767	1.30707e-09
5	PC68	impaired olfaction	3.60341	2.70216e-12
5	PC68	bile duct proliferation	3.5299	2.48108e-09
5	PC68	decreased trabecular bone connectivity density	3.22369	8.90004e-08
5	PC68	impaired lipolysis	3.20362	1.66017e-07
5	PC68	abnormal aorta bulb morphology	3.07317	1.46911e-07
5	PC68	abnormal ST segment	2.9924	4.89306e-10
5	PC68	increased circulating VLDL cholesterol level	2.81694	9.77066e-09
5	PC68	abnormal bile duct physiology	2.76535	5.96771e-13
5	PC68	abnormal primordial ovarian follicle morphology	2.6595	1.03431e-08
5	PC68	abnormal ovary physiology	2.53136	3.56304e-11
5	PC68	abnormal bile salt homeostasis	2.49569	6.23063e-09
5	PC68	abnormal gallbladder physiology	2.48126	2.92531e-10
5	PC68	abnormal bile salt level	2.43672	8.75553e-08
5	PC68	renal glomerulus hypertrophy	2.42432	1.14297e-08
5	PC68	abnormal cardiac stroke volume	2.39565	1.40232e-07
5	PC68	increased mean platelet volume	2.38041	3.72042e-08
5	PC68	liver fibrosis	2.3711	8.90349e-14
5	PC68	decreased white fat cell size	2.31093	7.46316e-10
5	PC68	decreased epididymal fat pad weight	2.30816	2.41037e-09
5	PC68	vascular stenosis	2.28268	2.49638e-08
5	PC68	artery stenosis	2.25908	7.88246e-08
5	PC68	decreased fat cell size	2.18537	1.60035e-11
5	PC68	amyloid beta deposits	2.16722	8.14667e-08
5	PC68	increased liver weight	2.12678	1.28753e-18
5	PC68	amyloidosis	2.08362	2.43712e-08
5	PC68	abnormal vascular wound healing	2.08361	8.40391e-10
5	PC68	aneurysm	2.06088	1.52965e-08
5	PC68	abnormal olfaction	2.02528	3.74712e-07
5	PC68	increased circulating bilirubin level	2.01087	3.83958e-07
5	PC68	increased anti-double stranded DNA antibody level	2.00947	1.18683e-08
6	PC71	hypopituitarism	11.6244	1.16946e-09
6	PC71	artery occlusion	7.39949	1.4688e-08
6	PC71	bile duct inflammation	6.62819	7.27436e-16
6	PC71	abnormal systemic vascular resistance	6.16933	4.78356e-08
6	PC71	abnormal triglyceride lipase activity	4.9043	2.643e-09
6	PC71	abnormal lipoprotein lipase activity	4.7271	1.11649e-08
6	PC71	increased circulating VLDL triglyceride level	3.79711	1.51621e-09
6	PC71	bile duct proliferation	3.30928	3.09329e-08
6	PC71	abnormal plasmacytoid dendritic cell number	3.26354	2.62927e-10
6	PC71	abnormal plasmacytoid dendritic cell morphology	3.25101	2.93048e-10
6	PC71	dilated capillary	2.98935	2.59629e-07
6	PC71	impaired olfaction	2.8492	1.30122e-07
6	PC71	abnormal bile duct physiology	2.80663	2.09173e-13
6	PC71	liver fibrosis	2.29623	1.21448e-12
6	PC71	abnormal gallbladder physiology	2.20112	1.35535e-07
6	PC71	decreased epididymal fat pad weight	2.12783	1.47865e-07
6	PC71	absent B cells	2.06982	9.10315e-10
6	PC71	abnormal olfaction	2.05794	1.78455e-07
7	PC76	aortic sinus aneurysm	11.7699	5.02063e-09
7	PC76	cerebral amyloid angiopathy	11.461	2.85308e-10
7	PC76	hypersecretion of corticosterone	8.44215	2.19692e-10
7	PC76	artery occlusion	6.87095	1.10027e-07
7	PC76	abnormal aortic sinus morphology	6.21092	1.22068e-07
7	PC76	abnormal systemic vascular resistance	5.75804	2.99251e-07
7	PC76	bile duct proliferation	3.41959	8.89783e-09
7	PC76	increased renal tubule apoptosis	3.34609	2.18321e-10
7	PC76	increased bile salt level	3.32213	2.84731e-08
7	PC76	dilated bile duct	3.28758	5.9482e-08
7	PC76	hyperlipidemia	3.25516	4.39498e-08
7	PC76	abnormal kidney arterial blood vessel morphology	3.24916	7.57486e-08
7	PC76	macrocytic anemia	3.00213	6.94655e-10
7	PC76	increased circulating VLDL cholesterol level	2.88565	3.32871e-09
7	PC76	macrocytosis	2.79597	8.89686e-08
7	PC76	abnormal circulating VLDL cholesterol level	2.23406	1.1113e-07
7	PC76	abnormal bile duct physiology	2.22879	1.19479e-07
7	PC76	abnormal T-helper 2 cell morphology	2.20531	3.56442e-07
7	PC76	abnormal mesangial matrix morphology	2.20453	2.15575e-08
7	PC76	arrested B cell differentiation	2.18865	1.48213e-11
7	PC76	decreased white fat cell size	2.17499	2.09469e-08
7	PC76	expanded mesangial matrix	2.17262	7.50879e-08
7	PC76	abnormal gallbladder physiology	2.1611	3.04279e-07
7	PC76	absent B cells	2.04576	1.92035e-09
7	PC76	renal interstitial fibrosis	2.03652	1.07869e-07
7	PC76	abnormal kidney capillary morphology	2.00264	3.78765e-08
7	PC76	abnormal glomerular capillary morphology	2.00071	4.81921e-08
8	PC57	abnormal horizontal vestibuloocular reflex	13.3083	3.39053e-27
8	PC57	bile duct inflammation	10.0492	1.02939e-30
8	PC57	absent gonadotrophs	9.67375	6.02523e-21
8	PC57	increased urine uric acid level	8.36568	2.4455e-21
8	PC57	splayed ribs	8.28552	5.02932e-19
8	PC57	absent coronary sinus	7.96734	1.5184e-18
8	PC57	abnormal prostate gland dorsolateral lobe morphology	6.08462	3.55122e-16
8	PC57	small hindlimb buds	5.84565	7.5361e-15
8	PC57	chronic diarrhea	5.73508	2.92156e-16
8	PC57	absent ciliary body	5.45984	3.11053e-15
8	PC57	small prostate gland anterior lobe	4.94811	4.41429e-15
8	PC57	liver cysts	4.66185	3.07549e-08
8	PC57	small Rathke's pouch	4.46051	4.85413e-14
8	PC57	abnormal heart left atrium morphology	4.33766	1.24306e-18
8	PC57	dilated bile duct	4.1945	1.24344e-12
8	PC57	abnormal superovulation	3.95661	1.95981e-14
8	PC57	abnormal Rathke's pouch apoptosis	3.90019	9.68082e-12
8	PC57	double outlet right ventricle with atrioventricular septal defect	3.79134	3.47815e-16
8	PC57	right atrial isomerism	3.68632	2.54198e-11
8	PC57	double aortic arch	3.46206	3.16773e-12
8	PC57	abnormal optic fissure closure	3.34028	1.00505e-11
8	PC57	abnormal bile duct physiology	3.30192	2.44094e-19
8	PC57	iris hypoplasia	3.20168	6.30375e-11
8	PC57	heart right ventricle hypoplasia	3.18689	2.73971e-11
8	PC57	abnormal Rathke's pouch development	3.15133	2.679e-10
8	PC57	increased circulating thyroid-stimulating hormone level	3.1476	5.99945e-12
8	PC57	abnormal stomach pyloric region morphology	3.13195	4.12236e-13
8	PC57	right pulmonary isomerism	3.12538	1.31899e-10
8	PC57	irregularly shaped pupil	3.11598	1.36365e-11
8	PC57	arrest of tooth development	3.10115	2.67164e-10
8	PC57	abnormal coronary sinus morphology	3.09933	4.34609e-10
8	PC57	bile duct proliferation	3.08866	3.39244e-07
8	PC57	decreased gonadotroph cell number	3.07335	8.69378e-11
8	PC57	abnormal prostate gland anterior lobe morphology	3.04614	1.89323e-12
8	PC57	hyperlipidemia	3.03815	4.66626e-07
8	PC57	abnormal corneal endothelium morphology	2.9924	2.17627e-11
8	PC57	absent tibia	2.98568	1.27109e-09
8	PC57	abnormal facial muscle morphology	2.97833	3.98087e-11
8	PC57	abnormal atrial thrombosis	2.91629	2.65607e-12
8	PC57	abnormal thyrotroph morphology	2.89664	2.35906e-10
8	PC57	abnormal trabecular meshwork morphology	2.85596	4.44413e-09
8	PC57	absent optic nerve	2.84433	1.85429e-10
8	PC57	decreased corneal stroma thickness	2.81555	2.22869e-08
8	PC57	abnormal hindlimb bud morphology	2.80644	6.44601e-10
8	PC57	disorganized retinal layers	2.80489	1.96519e-10
8	PC57	small thyroid gland	2.74206	1.86522e-12
8	PC57	small Meckel's cartilage	2.70511	3.06328e-10
8	PC57	abnormal ductus venosus morphology	2.67776	4.6577e-11
8	PC57	abnormal optic stalk morphology	2.66864	2.53164e-11
8	PC57	decreased corpora lutea number	2.65784	1.28422e-10
8	PC57	liver fibrosis	2.64565	2.79717e-18
8	PC57	decreased susceptibility to type IV hypersensitivity reaction	2.61396	3.26934e-12
8	PC57	decreased seminal vesicle weight	2.60165	3.9506e-10
8	PC57	abnormal lung position or orientation	2.57011	6.05942e-13
8	PC57	increased body temperature	2.53651	1.09526e-07
8	PC57	abnormal left lung morphology	2.52934	2.89751e-09
8	PC57	abnormal optic disc morphology	2.51916	1.69648e-09
8	PC57	right-sided isomerism	2.51678	1.80721e-08
8	PC57	rectal prolapse	2.49392	6.4374e-10
8	PC57	common atrium	2.45769	5.36022e-09
8	PC57	abnormal seminal vesicle weight	2.41818	1.42525e-09
8	PC57	abnormal pulmonary trunk morphology	2.41602	2.06165e-07
8	PC57	abnormal eye muscle morphology	2.39313	3.79376e-09
8	PC57	abnormal ovary physiology	2.37795	1.43015e-09
8	PC57	abnormal sixth pharyngeal arch artery morphology	2.37507	2.01456e-09
8	PC57	abnormal gonadotroph morphology	2.36355	1.0516e-08
8	PC57	abnormal urinary bladder physiology	2.36221	1.14042e-07
8	PC57	decreased epididymal fat pad weight	2.34422	1.00983e-09
8	PC57	herniated abdominal wall	2.31197	2.17292e-08
8	PC57	artery stenosis	2.30091	3.36138e-08
8	PC57	decreased heart right ventricle size	2.29761	6.1537e-08
8	PC57	abnormal coronary artery morphology	2.24712	2.03972e-10
8	PC57	abnormal coronary vessel morphology	2.24623	4.95606e-18
8	PC57	abnormal liver sinusoid morphology	2.24404	3.39066e-11
8	PC57	abnormal chemokine level	2.24242	1.85672e-09
8	PC57	abnormal type IV hypersensitivity reaction	2.20851	7.22327e-11
8	PC57	vascular stenosis	2.20258	1.32774e-07
8	PC57	dextrocardia	2.16714	4.984e-08
8	PC57	decreased luteinizing hormone level	2.15769	8.22685e-09
8	PC57	prolonged QRS complex duration	2.1221	2.99123e-09
8	PC57	abnormal vascular regression	2.09988	5.7966e-09
8	PC57	abnormal ovary weight	2.09552	1.9221e-07
8	PC57	abnormal thyroid-stimulating hormone level	2.08726	1.82158e-08
8	PC57	abnormal pituitary diverticulum morphology	2.05991	1.93882e-08
8	PC57	abnormal adenohypophysis development	2.04443	2.59339e-08
8	PC57	abnormal sarcomere morphology	2.03947	1.94612e-07
8	PC57	thick ventricular wall	2.02534	3.01135e-08
8	PC57	small seminal vesicle	2.01985	1.16831e-07
8	PC57	bundle branch block	2.01597	2.37877e-08
8	PC57	transposition of great arteries	2.00071	3.42608e-09
