# Supplementary material for: Components of genetic associations across 2,138 phenotypes in the UK Biobank highlight adipocyte biology
Source: Nat Commun. 2019 Sep 6;10:4064. doi: 10.1038/s41467-019-11953-9 (PMC6731283; doi:10.1038/s41467-019-11953-9)
Supplement: Supplementary file 10 — Source Data [file 41467_2019_11953_MOESM10_ESM.xlsx]

## Sheet: Fig. 2
Fig. 2a					Fig. 2b (points)				Fig. 2b (arrows)
GBE_ID	Phenotype	PC1	PC2		Variant	PC1	PC2		Phenotype	PC1	PC2
HC139	breast cysts	-2.39493	0.754861		1-768448	0.00883418	-0.00385395		Body mass index (BMI)	0.0923388	-0.235935
HC134	bone disorder	-2.4518	0.747639		1-779322	-0.00804534	0.00334406		heart attack/myocardial infarction	-0.00324305	0.000220809
HC135	anxiety/panic attacks	-2.52988	0.672855		1-801536	-0.00618587	0.0041757		cholelithiasis/gall stones	-0.00146449	-0.00117522
HC136	connective tissue disorder	-2.35736	0.361951		1-834830	-0.0156802	0.00439506		Whole body fat-free mass	0.256289	0.0912218
HC130	housemaid's knee (prepatellar bursitis)	-2.27698	0.663063		1-838555	0.0340798	0.0713043		Whole body fat mass	0.105019	-0.231263
HC131	svt/supraventricular tachycardia	-2.41209	0.747667		1-849998	0.0071591	-0.00264621		Standing height	0.213486	0.308435
HC132	angina	-3.4326	-0.725511		1-851390	-0.00731906	0.00218507		Sitting height	0.158644	0.207558
HC133	anal fissure	-2.63343	0.0614556		1-862124	0.0159378	-0.00752151		Weight	0.173943	-0.123763
FH1286	Severe depression	-2.37285	0.955799		1-862772	0.0716231	0.117995
cancer1048	leukaemia	-2.51093	0.685414		1-864490	-0.0230155	0.00601216
cancer1045	testicular cancer	-2.34207	0.571903		1-865628	0.0146479	0.0211709
cancer1044	prostate cancer	-2.19017	0.976368		1-868096	-0.00612075	0.000837207
cancer1047	lymphoma	-2.24241	0.497583		1-876498	0.00770679	-0.0023417
cancer1041	cervical cancer	-2.09756	0.282241		1-880390	0.000959315	0.000422294
cancer1040	uterine/endometrial cancer	-2.3521	0.574444		1-880483	-0.00763032	0.00193829
cancer1043	vulval cancer	-2.50409	0.494927		1-891059	0.0540403	0.121265
HC420	psychological/psychiatric problem	-2.44282	0.520708		1-909238	-0.0213807	0.0147113
HC28	bronchiectasis	-2.42106	0.510408		1-910438	0.579777	0.745373
HC25	cataract	-2.19259	0.376665		1-919927	-0.00756611	0.000814184
HC24	mrsa/methicillin resistant staphylococcus aureus	-2.23817	0.58887		1-920640	0.64362	0.995739
HC27	gastrointestinal bleeding	-2.28122	0.449666		1-940203	0.00577655	-0.00646581
HC26	iritis	-2.46928	0.524544		1-949925	0.0186699	-0.0168804
HC21	mitral valve disease	-2.5769	0.556619		1-958905	3.56637	3.594
HC22	osteoporosis	-3.80501	0.385993		1-959509	-0.00703377	0.00385059
HC422	ankylosing spondylitis	-2.29336	0.687865		1-978762	0.00535751	-0.00487509
HC3	ectopic pregnancy	-2.43645	0.567383		1-978974	0.00713326	-0.00192668
HC0	scoliosis	-2.41535	0.584052		1-980868	-0.292988	-0.629169
HC1	bowel/intestinal obstruction	-2.49569	0.186081		1-981131	-0.00368321	-0.00206664
HC6	eye/eyelid problem	-2.25788	0.391796		1-982213	-0.00793211	0.00260427
HC427	ovarian cyst or cysts	-2.42751	0.557331		1-986443	-0.00878814	0.00213026
HC4	nephritis	-2.26182	0.599005		1-1005806	1.50905	2.07093
HC428	low platelets/platelet disorder	-2.37944	0.669836		1-1022154	-0.0014382	-0.00131654
HC9	renal failure not requiring dialysis	-2.45533	0.487573		1-1025751	0.0200604	0.0122782
HC251	liver failure/cirrhosis	-2.53859	0.565504		1-1026913	-7.57037e-06	-0.000972758
HC250	acute infective polyneuritis/guillain-barre syndrome	-2.51955	0.591347		1-1031540	-0.52998	-0.701712
HC253	meniere's disease	-2.53846	0.639975		1-1036959	-0.0156015	0.0066752
HC252	leg claudication/ intermittent claudication	-2.35725	0.62572		1-1045331	-0.013797	0.00242303
HC255	subarachnoid haemorrhage	-2.36941	0.449913		1-1054091	-0.015432	0.00375217
HC254	uterine polyps	-2.25378	0.339438		1-1063492	-0.0155878	0.00547168
HC257	femoral hernia	-2.46965	0.654214		1-1065296	0.00770754	-0.000829403
HC256	fracture toe	-2.48134	0.689467		1-1065726	-0.00254735	0.00441482
HC390	trigemminal neuralgia	-2.5031	0.673039		1-1071192	0.014383	-0.00708538
HC392	pancreatitis	-2.20232	0.700069		1-1079261	-0.00869418	0.00119233
HC394	mitral regurgitation/incompetence	-2.43353	0.764452		1-1094979	-0.00628991	0.0119953
HC395	bladder problem (not cancer)	-2.04434	0.646021		1-1105721	-0.00130454	0.00382309
HC396	fracture shoulder/scapula	-2.51853	0.705316		1-1110557	-0.0247327	-0.10982
HC397	scarlet fever/scarlatina	-2.54699	0.503042		1-1112982	-0.00816546	0.00253756
HC376	osteoarthritis	-1.68428	-1.23581		1-1114747	0.00834139	-0.00737722
HC374	kidney stone/ureter stone/bladder stone	-2.18509	0.369729		1-1115503	-0.0289376	0.016601
HC375	alcohol dependency	-2.32438	0.604576		1-1116227	-0.0124379	0.0128261
HC373	fracture rib	-2.27747	0.685896		1-1117141	0.0256207	0.00848663
HC370	other respiratory problems	-2.21398	0.465126		1-1117159	-0.0185766	0.00254744
HC371	bronchitis	-2.42002	0.365635		1-1120431	-0.0219939	0.00914487
HC379	infective/viral hepatitis	-2.42468	0.812604		1-1120536	0.242296	0.253012
HC358	optic neuritis	-2.35016	0.535515		1-1127561	0.294447	0.33409
HC359	adrenocortical insufficiency/addison's disease	-2.40774	0.500666		1-1132938	-0.0143615	0.0026124
HC105	shingles	-2.42597	0.612217		1-1140271	-0.0179766	0.00818946
HC104	osteomyelitis	-2.39224	0.354156		1-1146339	1.47573	0.437261
HC107	miscarriage	-2.3454	0.703832		1-1151917	0.305834	0.300416
HC106	emphysema/chronic bronchitis	-2.29175	0.229614		1-1155757	0.0100682	-0.00442543
HC101	eye trauma	-2.22828	0.467964		1-1156047	-0.00723447	0.00254482
HC100	gastroenteritis/dysentry	-2.49685	0.611082		1-1171417	-0.026815	-0.0143272
HC103	thyroid goitre	-2.43019	0.530168		1-1182905	0.0070827	-0.00235084
HC102	vertigo	-2.39897	0.518549		1-1195883	0.00974037	-0.000146437
HC299	heart failure/pulmonary odema	-2.22337	0.268335		1-1211292	0.492426	0.572986
HC109	gestational hypertension/pre-eclampsia	-2.54866	0.33424		1-1220954	0.0291208	0.00666277
HC298	chronic sinusitis	-2.49765	0.473188		1-1222598	0.00763593	-0.00294534
HC170	sarcoidosis	-2.21293	0.444093		1-1226512	-0.0060065	0.000254323
HC171	alcoholic liver disease/alcoholic cirrhosis	-2.55769	0.409802		1-1233941	0.0390485	-0.040391
HC172	gynaecological disorder (not cancer)	-2.17693	0.632171		1-1239847	0.82802	1.19645
HC173	fracture shaft of femur	-2.46523	0.517018		1-1262886	-0.0067868	-0.00169956
HC176	prolapsed disc/slipped disc	-2.17878	0.803262		1-1264195	-0.00685431	0.00196652
HC177	dupuytren's contracture	-2.54253	0.662733		1-1268388	-0.0408007	-0.0446849
HC178	stress	-2.23891	0.345296		1-1309405	0.384148	0.395708
HC179	iron deficiency anaemia	-2.60437	0.438727		1-1322868	-0.00827991	0.0075615
HC61	haemorrhoids/piles	-2.33267	0.994755		1-1334519	0.420453	0.540095
HC60	oesophagitis/barretts oesophagus	-2.48654	0.139243		1-1342394	0.00767174	-0.00158711
HC63	pituitary adenoma/tumour	-2.11306	0.715981		1-1342612	1.57237	2.11585
HC62	tuberculosis (tb)	-2.2585	0.590061		1-1360515	0.170609	0.168339
HC64	irritable bowel syndrome	-2.4614	0.456927		1-1361736	-0.00587752	-0.00290666
HC69	polycythaemia vera	-2.30312	0.378168		1-1451380	0.280777	0.288847
HC68	disorder of adrenal gland	-2.41805	0.511438		1-1454207	-0.00794522	0.00380047
cancer1034	kidney/renal cell cancer	-2.23367	0.716023		1-1470807	-0.00658585	0.00172284
cancer1035	bladder cancer	-2.14189	0.707492		1-1486903	0.729877	1.08383
cancer1037	female genital tract cancer	-2.09035	0.317537		1-1487059	-0.00282705	-0.000680149
cancer1030	eye and/or adnexal cancer	-2.45885	0.719107		1-1492438	0.0027859	-0.0445089
cancer1032	brain cancer/primary malignant brain tumour	-2.39142	0.550145		1-1494355	-0.00778119	0.00254021
cancer1038	male genital tract cancer	-2.535	0.779727		1-1500925	-0.00738851	0.0024801
cancer1039	ovarian cancer	-2.30372	0.687621		1-1521595	-0.00890781	0.0053827
HC14	fracture vertebra/crush fracture/vertebral collapse	-2.24221	0.716965		1-1525437	-0.332082	0.146147
HC15	sciatica	-2.26168	0.195613		1-1547566	-0.0512197	-0.0707104
HC16	rectal or colon adenoma/polyps	-2.55696	0.800206		1-1549720	-0.000202778	0.000267415
HC17	diabetic eye disease	-2.32695	0.348569		1-1555718	0.00701209	-0.00491481
HC10	dysmenorrhoea/dysmenorrhea	-2.30232	0.682531		1-1597020	-14.0917	23.7704
HC11	septicaemia/sepsis	-2.46842	0.474026		1-1597403	-0.713238	-1.07238
HC12	testicular problems (not cancer)	-2.37266	0.503676		1-1603163	0.808301	-3.07196
HC13	lichen sclerosis	-2.35758	0.676355		1-1612540	-0.0115881	-0.0586277
HC338	giant cell/temporal arteritis	-2.3022	0.383335		1-1619541	-0.00118746	0.0053339
HC339	fracture lower leg/ankle	-2.48242	0.372625		1-1636309	-0.00716896	-0.00015971
HC332	post-traumatic stress disorder	-2.40646	0.600817		1-1638925	0.0538701	-0.0341513
HC330	myasthenia gravis	-2.50448	0.548839		1-1647536	-0.00187064	-0.0573951
HC331	tonsiltis	-2.35695	0.707256		1-1670415	0.0163575	-0.00793088
HC337	type 1 diabetes	-2.42143	0.657192		1-1687791	-10.1731	8.65317
HC334	fracture sternum	-2.37999	0.490913		1-1688550	0.00859945	-0.00260124
HC208	parathyroid gland problem (not cancer)	-2.30646	0.54454		1-1691840	-0.0354341	0.00798674
HC209	gastric/stomach ulcers	-2.32732	0.338826		1-1706886	27.0463	-7.96096
HC206	parkinsons disease	-2.3294	0.611624		1-1721556	-0.0153631	0.00615533
HC204	bursitis	-2.46798	0.519148		1-1738973	0.000455374	-0.00146559
HC205	endometriosis	-2.41171	0.525775		1-1770381	0.0116559	0.00539513
HC202	trapped nerve/compressed nerve	-2.53016	0.65016		1-1776335	-0.0166084	-0.144518
HC203	pulmonary embolism +/- dvt	-1.99992	0.430542		1-1848734	0.00772756	-0.00225232
HC200	fracture tibia	-2.2306	0.598864		1-1849999	-0.00456255	-0.000918091
HC201	ulcerative colitis	-2.38517	0.487484		1-1855221	-0.016696	0.00300535
HC149	rheumatic fever	-2.28647	0.628657		1-1878764	0.00671796	-0.00487723
HC140	urinary frequency/incontinence	-2.4696	0.169026		1-1886370	-0.00132167	0.0119024
HC143	retinal problem	-2.30111	0.493704		1-1886863	1.90123	0.0360653
HC142	synovitis	-2.38884	0.372391		1-1887019	0.666903	-0.23174
HC144	chickenpox	-2.75248	1.11504		1-1905526	-0.00242893	-0.00366884
HC146	pleural effusion	-2.26778	0.570158		1-1905790	-0.00802643	0.00211365
cancer1074	acute myeloid leukaemia	-2.61003	0.693867		1-1922303	-0.00782442	0.00236243
cancer1077	mouth cancer	-2.2603	0.550303		1-1933267	1.61237	0.870632
HC58	benign breast lump	-2.6119	0.698281		1-1934647	0.0150945	-0.00553102
HC59	thyroiditis	-2.51504	0.598521		1-1966659	0.0168571	-0.00487949
HC51	paraplegia	-2.63315	0.737826		1-1969601	0.0557305	0.112296
HC52	aortic dissection	-2.49628	0.552217		1-1972462	0.00982459	-0.00281019
HC53	spinal injury	-2.49996	0.46849		1-1979842	-0.00612907	0.00477846
HC54	peptic ulcer	-2.37204	0.517102		1-1982546	-0.0148562	0.00496347
HC55	hyperthyroidism/thyrotoxicosis	-2.99766	0.305563		1-1983421	0.0133025	-0.00062687
HC56	monoclonal gammopathy/not myeloma	-2.5446	0.58491		1-1986754	0.0417415	-0.0103227
HC57	fracture radius	-2.73768	0.483133		1-1987803	0.0205292	-0.0233179
HC419	otosclerosis	-2.69206	0.812376		1-2019070	-0.0217708	0.00769151
HC418	cervical spondylosis	-2.50771	0.287973		1-2037849	-0.00366064	-0.000767765
HC417	sclerosing cholangitis	-2.38141	0.616739		1-2067708	-5.88715	5.03933
HC415	aortic aneurysm	-2.5272	0.648039		1-2069681	-0.0149526	0.00544248
HC414	cardiomyopathy	-2.21181	0.185876		1-2071700	0.178356	-0.732905
HC413	hereditary/genetic haematological disorder	-2.35289	0.617668		1-2076055	4.6719	2.67568
HC412	tendonitis/tendinitis/tenosynovitis	-2.33838	0.52745		1-2082184	-0.00939835	0.000322574
HC410	cervical intra-epithelial neoplasia (cin)/precancerous cells cervix	-2.33753	0.593243		1-2091762	-1.61758	-5.97919
HC242	pericarditis	-2.45446	0.46916		1-2094006	-1.49024	-2.56974
HC243	inguinal hernia	-1.80928	1.92574		1-2098512	-0.0157051	0.00506704
HC240	fracture finger	-2.39889	0.421453		1-2125543	-0.017156	-0.0335918
HC241	cranial nerve problem/palsy	-2.33904	0.571294		1-2129458	0.00709476	-0.000782381
HC246	schizophrenia	-2.48795	0.499269		1-2164823	2.45956	-7.8096
HC247	breast disease (not cancer)	-2.50813	0.470385		1-2168359	-0.543704	-1.09511
HC248	allergy to house dust mite	-2.57039	0.566704		1-2173504	25.3529	11.2673
HC249	hepatitis c	-2.60169	0.451738		1-2186115	-2.61259	-4.72039
HC342	prostate problem (not cancer)	-2.43952	0.471454		1-2218034	0.00842814	-0.00212034
HC341	fracture face/orbit/eye socket	-2.44395	0.454787		1-2219880	-0.00848168	0.00282989
HC340	menorrhagia (unknown cause)	-2.4815	0.458424		1-2221838	-1.12534	0.461719
HC347	blistering/desquamating skin disorder	-2.48718	0.895373		1-2223258	1.18922	1.96225
HC346	fibromyalgia	-2.46405	0.428243		1-2224367	-0.629715	0.279987
HC344	post-natal depression	-2.28032	0.551411		1-2234791	-0.190861	-0.39109
HC348	bell's palsy/facial nerve palsy	-2.44085	0.509571		1-2236359	0.0780858	0.0842682
HC116	tinnitus/tiniitis	-2.46064	0.561548		1-2237020	14.2472	5.80055
HC117	abdominal hernia	-2.31131	0.661194		1-2238727	0.0173598	-0.0548139
HC114	pericardial effusion	-2.33164	0.627321		1-2253369	0.007087	-0.00229015
HC115	contact dermatitis	-2.32064	0.63921		1-2261177	-0.00777651	0.00326805
HC112	pyelonephritis	-2.41317	0.521065		1-2265958	-0.0222678	0.0100128
HC113	irregular heart beat	-2.34764	0.513157		1-2270159	1.28552	2.11935
HC110	stroke	-2.70779	0.263479		1-2273905	-0.0161356	0.00474854
HC118	constipation	-2.46903	0.392901		1-2289480	-0.0162281	0.00535778
HC119	disc degeneration	-2.21618	0.480756		1-2294349	-0.0172301	0.00633385
HC383	bph/benign prostatic hypertrophy	-2.08799	0.668768		1-2301212	-0.000477296	-0.0090895
HC188	cholelithiasis/gall stones	-1.59575	-0.814469		1-2301471	-0.0160408	0.0058862
HC185	cellulitis	-1.18064	-0.202131		1-2301609	-0.0155829	0.00442346
HC184	aortic aneurysm rupture	-2.49376	0.511813		1-2303512	-0.00712603	0.00117713
HC187	chronic laryngitis	-2.27235	0.581829		1-2304000	-0.00740961	0.00282916
HC181	eye infection	-2.48071	0.623339		1-2305918	0.79077	0.441521
HC180	thyroid problem (not cancer)	-2.44431	0.559263		1-2314319	-0.0683293	-0.0918216
HC182	osteopenia	-2.46887	0.836362		1-2315032	0.0163641	-0.00667928
HC2	myocarditis	-2.4045	0.497835		1-2321099	-0.0108541	0.00510406
HC98	stomach disorder	-2.56366	0.458635		1-2324881	-0.00826628	0.00272196
HC423	respiratory failure	-2.49614	0.277044		1-2325371	-0.00764359	0.00249016
HC95	inflammatory bowel disease	-2.3763	0.735213		1-2327075	0.00601319	0.00854879
HC96	polymyalgia rheumatica	-2.52527	0.514791		1-2332952	-0.00151736	-0.00752546
HC90	myasthenia gravis	-2.51397	0.525713		1-2335676	0.0161495	-0.00835994
HC91	psoriatic arthropathy	-2.49501	0.385187		1-2337560	0.0077372	-0.00230284
HC93	dry eyes	-2.1446	0.66304		1-2352280	-0.0744976	-0.107613
FH1065	High blood pressure	-0.834679	-6.37925		1-2353972	-0.00806398	-0.018375
HC421	other abdominal problem	-2.54866	0.750806		1-2354016	0.00811067	-0.00184988
HC7	back pain	-2.43416	0.296761		1-2357810	-0.0218859	0.00869468
HC424	fracture skull/head	-2.37829	0.709599		1-2362827	0.00645546	-0.0045781
cancer1023	rectal cancer	-2.61611	0.557617		1-2366316	-0.0312031	0.0103994
cancer1022	colon cancer/sigmoid cancer	-2.47454	0.523298		1-2368706	0.38589	0.843791
cancer1020	large bowel cancer/colorectal cancer	-2.33427	0.771667		1-2376046	0.00244465	0.0065845
cancer1026	pancreas cancer	-2.38257	0.338676		1-2383374	0.358681	-0.163743
cancer1025	gallbladder/bile duct cancer	-2.60179	0.537061		1-2397174	0.385835	0.717021
cancer1024	liver/hepatocellular cancer	-2.28549	0.612805		1-2408834	0.015207	-0.00832751
HC8	gall bladder disease	-2.22697	0.604881		1-2409276	-0.649966	0.320158
HC429	hiv/aids	-2.35737	0.696452		1-2410698	-0.00838012	0.00333822
HC444	fracture jaw	-2.38639	0.52729		1-2424765	-10.1604	15.5094
HC445	oesophageal varicies	-2.35954	0.508894		1-2444953	0.00279311	0.000588323
HC440	atrial flutter	-0.963993	0.650761		1-2455633	-0.00719139	0.00352153
HC441	hypopituitarism	-2.42535	0.651598		1-2455862	0.0539292	-0.0232004
HC442	chronic obstructive airways disease/copd	-2.33591	-0.918916		1-2523412	-0.0240562	-0.0183672
HC443	headaches (not migraine)	-2.44909	0.561635		1-2523418	-0.0322404	-0.230654
HC229	chronic skin ulcers	-2.41059	0.549121		1-2526336	0.00415023	-0.0084036
FH1044	Prostate cancer	-2.12645	0.762013		1-2529283	0.353885	0.754535
HC239	subdural haemorrhage/haematoma	-2.29887	0.33971		1-2534122	-3.68869	1.53244
HC233	mania/bipolar disorder/manic depression	-2.24504	0.631657		1-2537072	-0.0073178	0.00267831
HC232	abnormal smear (cervix)	-2.43349	0.487053		1-2537794	-0.00746859	-0.00120518
HC231	heart valve problem/heart murmur	-2.46609	0.472698		1-2546089	15.9598	1.36771
HC230	disc problem	-2.40819	0.590956		1-2546593	-0.00735096	0.00349562
HC237	back problem	-2.37787	0.549957		1-2546808	-0.00649632	0.000441294
HC234	allergy or anaphylactic reaction to food	-2.45613	0.387673		1-2575533	-0.0134947	0.014951
HC158	spine arthritis/spondylitis	-2.64758	0.149295		1-2576455	0.0122649	-0.000504393
HC152	deliberate self-harm/suicide attempt	-2.34639	0.553105		1-2704698	-0.0204703	-0.00160926
HC153	joint pain	-2.27024	0.181462		1-2723193	0.0127541	0.064527
HC150	rosacea	-2.25848	0.557308		1-2735418	-0.00976258	0.00354905
HC151	multiple sclerosis	-2.56547	0.387417		1-2744237	-0.02035	0.00905908
HC156	nasal polyps	-2.22594	0.844907		1-2745338	0.0166267	-0.000655345
HC157	jaundice (unknown cause)	-2.44006	0.563017		1-2753227	-0.0163914	0.00798508
HC154	pelvic inflammatory disease/ pid	-2.44232	0.586735		1-2757702	-0.0397259	-0.0655236
HC155	joint disorder	-2.45144	0.557786		1-2762910	-0.00732697	0.00320457
cancer1003	skin cancer	-5.08191	-0.903184		1-2764999	-0.0710942	-0.0566586
HC307	colitis/not crohns or ulcerative colitis	-2.53011	0.641035		1-2774381	-0.0379275	0.0142968
HC306	insomnia	-2.39901	0.518687		1-2786626	0.520183	0.694088
HC305	mitral stenosis	-2.37172	0.594542		1-2797856	0.0171221	-0.0078735
HC304	burns N/A	-2.29081	0.626432		1-2798986	-0.0239818	0.00876634
HC303	malabsorption/coeliac disease	-2.54333	0.296253		1-2800573	0.0181518	-0.00202532
HC302	retinal detachment	-2.52038	0.906919		1-2802562	0.0150618	-0.00364331
HC301	asbestosis	-2.46127	0.46049		1-2805028	-0.00808665	0.00219417
HC300	benign/essential tremor	-2.44134	0.505411		1-2811660	-0.00133262	0.00650998
HC309	brain haemorrhage	-2.46706	0.651522		1-2824171	0.752166	1.01497
HC308	hypertrophic cardiomyopathy (hcm/hocm)	-2.12293	0.64675		1-2824878	0.000883458	-0.00184871
cancer1065	thyroid cancer	-2.32158	0.482231		1-2829551	0.00850742	-0.00603332
cancer1064	mesothelioma	-2.45038	0.881693		1-2859668	-0.00810272	0.00391372
cancer1063	primary bone cancer	-2.37756	0.741402		1-2859724	-0.00963042	0.00457059
cancer1060	non-melanoma skin cancer	-4.98012	-1.0316		1-2874312	0.0076213	-0.00263708
cancer1068	sarcoma/fibrosarcoma	-2.45429	0.701705		1-2878541	-0.626422	-0.384954
cancer1085	bone metastases/bony secondaries	-2.59038	1.03601		1-2879460	0.00164495	-0.00143305
cancer1084	respiratory/intrathoracic cancer	-2.37185	0.511404		1-2879739	0.0144023	0.00171969
HC49	hayfever/allergic rhinitis	-2.72813	1.04232		1-2882653	0.0164798	-0.00571412
HC48	aplastic anaemia	-2.4004	0.653767		1-2886356	-0.611073	2.33001
HC43	unclassifiable	-2.42931	0.331917		1-2899603	0.0562353	0.0557608
HC42	spontaneous pneumothorax/recurrent pneumothorax	-2.52533	0.7007		1-2902128	-0.00768208	0.00247023
HC41	depression	-2.54161	0.528897		1-2903725	-0.0165247	0.0058808
HC40	nervous breakdown	-2.41361	0.58748		1-2904703	-0.00630456	0.000584346
HC47	malaria	-2.61659	0.737639		1-2935032	0.00429438	0.00364219
HC46	renal failure requiring dialysis	-2.46836	0.527362		1-2938924	0.0686489	0.0556838
HC45	mumps/epidemic parotitis	-2.54677	0.550322		1-2938989	-0.00869802	0.00322008
HC44	bile duct obstruction/ascending cholangitis	-2.59887	0.459547		1-2952404	-0.00771662	0.00247495
HC408	polio/poliomyelitis	-2.39531	0.599044		1-2957600	-0.106402	-0.149485
HC400	transient ischaemic attack (tia)	-2.53243	0.406781		1-2970621	-0.000818582	-0.000471508
HC401	varicose veins	-1.15946	0.255384		1-2975328	-0.00890647	0.00289899
HC402	spinal stenosis	-2.25942	0.412297		1-2980834	-0.00692166	0.00350668
HC404	urinary tract infection/kidney infection	-2.17506	0.738692		1-2981499	-0.00825438	0.00297962
HC405	vaginal prolapse/uterine prolapse	-2.30599	0.473954		1-2994717	0.245962	0.0500283
HC406	fracture neck of femur/hip	-2.33316	0.563335		1-3006198	-0.0585213	-0.0789907
cancer1011	tongue cancer	-2.46918	0.656787		1-3006627	0.0324598	-0.0186304
cancer1017	oesophageal cancer	-2.06551	0.404463		1-3010327	0.0155043	-0.00209834
cancer1015	parotid gland cancer	-2.53295	0.488554		1-3015135	-0.0217103	0.0113586
cancer1018	stomach cancer	-2.73304	0.704775		1-3019520	-0.0155653	0.00731512
cancer1019	small intestine/small bowel cancer	-2.59301	0.432994		1-3024705	-0.0175351	0.00720382
FH1019	Bowel cancer	-2.31737	0.435817		1-3038623	0.0144836	-0.00808647
HC398	fracture wrist/colles fracture	-2.41995	0.454059		1-3054106	-0.074564	0.0453697
HC278	cerebral aneurysm	-2.24854	0.619215		1-3054489	-0.0164197	0.00544474
HC277	menopausal symptoms/menopause	-2.4168	0.6073		1-3055171	-0.0143924	0.00668707
HC276	glaucoma	-2.77845	0.508082		1-3057661	-0.0262698	0.0068666
HC275	gastritis/gastric erosions	-2.47351	0.408153		1-3058249	0.00289978	-0.00352135
HC274	umbilical hernia	-1.95725	0.170275		1-3058662	-0.0160205	0.00369901
HC273	essential hypertension	1.04838	-9.66271		1-3061413	-0.0193668	0.00428054
HC271	epicondylitis	-2.253	0.598882		1-3061655	-0.0155351	0.00588541
HC270	encephalitis	-2.50441	0.569231		1-3062495	-0.00407308	0.0140866
HC259	aortic stenosis	-2.36595	0.342469		1-3062565	0.0163072	-0.0056579
HC391	pyloric stenosis	-2.55175	0.488899		1-3062875	0.00839649	-0.0029222
HC295	carpal tunnel syndrome	-1.9615	-0.649181		1-3080498	-0.00122089	0.00750515
HC294	renal/kidney failure	-2.10063	0.504891		1-3089550	0.0761059	-0.0247948
HC296	fracture thumb	-2.31789	0.502825		1-3089849	-0.03304	0.0152637
HC291	polycystic ovaries/polycystic ovarian syndrome	-2.238	0.622183		1-3093944	-0.00904644	0.0037559
HC290	fracture upper arm/humerus/elbow	-2.57177	0.526896		1-3101277	-0.00783805	0.00555861
HC293	fracture patella/knee	-2.34707	0.435429		1-3102751	-0.00855635	0.00264701
HC292	vasculitis	-2.44429	0.549648		1-3103786	-0.0139972	0.00305673
HC355	rectal prolapse	-2.23155	0.596918		1-3104972	-0.00432301	0.0034321
HC356	retinal artery/vein occlusion	-2.33764	0.635233		1-3105766	-0.00332367	0.0481637
HC357	duodenal ulcer	-2.54344	0.575388		1-3108416	0.00756525	0.017029
HC351	blepharitis/eyelid infection	-2.43652	0.434794		1-3115232	-0.0141105	0.0138408
HC352	systemic lupus erythematosis/sle	-2.3216	0.371154		1-3115721	0.00724977	-0.00173889
HC353	other neurological problem	-2.38594	0.576531		1-3117805	-0.0080595	0.00367042
HC123	muscle/soft tissue problem	-2.4846	0.693458		1-3118301	-0.0219809	0.0106558
HC122	disorder or pituitary gland	-2.38265	0.664362		1-3120408	0.0111111	-0.0136414
HC121	peritonitis	-2.41199	0.513592		1-3130362	-0.00798338	0.00354469
HC126	polycystic kidney	-2.31423	0.702904		1-3133307	-0.00659726	-0.00022026
HC125	anaemia	-2.19802	0.213147		1-3146558	0.00876502	-0.00373113
HC124	undescended testicle	-2.32175	0.558156		1-3148554	0.873307	1.26172
HC129	muscle or soft tissue injuries	-2.44251	0.583787		1-3151095	-0.000512869	0.00140184
HC128	peripheral nerve disorder	-2.40311	0.451002		1-3151810	0.00306822	-0.00872372
FH1263	Alzheimer's disease/dementia	-4.94683	4.06281		1-3158951	0.00859804	-0.00292058
FH1262	Parkinson's disease	-2.39354	0.742435		1-3165628	-0.0188327	0.00980444
HC198	hyperparathyroidism	-2.25343	0.516624		1-3165723	0.0482523	0.0930171
HC196	labyrinthitis	-2.55362	0.498026		1-3168280	0.0150198	-0.00582163
HC197	clotting disorder/excessive bleeding	-2.44346	0.5		1-3168338	-0.00735555	0.00101806
HC194	liver/biliary/pancreas problem	-2.51562	0.506728		1-3172702	-0.00734479	0.000898991
HC195	ureteric obstruction/hydronephrosis	-2.5421	0.611915		1-3203275	0.00891962	-0.00310302
HC193	heart arrhythmia	-2.29284	0.723937		1-3205956	-0.0240554	0.00963069
HC191	peripheral nerve injury	-2.34471	0.737909		1-3208830	-0.0246804	0.0101392
HC89	food intolerance	-2.54699	0.648285		1-3209226	-1.79884e-05	0.00172184
HC88	heart/cardiac problem	-2.40299	0.421657		1-3212375	-0.00807499	0.00346206
HC87	spina bifida	-2.3595	0.661221		1-3212881	-0.0126519	-0.0430373
HC86	migraine	-2.10451	0.949264		1-3223764	0.00184225	0.00715905
HC85	enlarged prostate	-2.23109	0.994699		1-3227975	0.0132938	-0.00292456
HC84	pulmonary fibrosis	-2.34763	0.742026		1-3233775	0.0078727	-0.00310102
HC83	fracture forearm/wrist	-2.58334	0.730036		1-3236844	-0.0070831	0.00194713
HC82	cerebral palsy	-2.38535	0.488678		1-3239992	0.014357	-0.0207624
HC5	myositis/myopathy	-2.22265	0.431033		1-3247033	-0.0161322	0.00820491
cancer1059	malignant melanoma	-4.12727	0.314846		1-3247143	-0.058414	0.0208742
cancer1056	chronic myeloid	-2.74154	0.630029		1-3259500	-0.0303749	0.00692944
cancer1055	chronic lymphocytic	-2.45982	0.680625		1-3261925	-0.00804366	0.00178409
cancer1052	hodgkins lymphoma/hodgkins disease	-2.31537	0.676927		1-3264190	0.00746471	-0.00285302
cancer1053	non-hodgkins lymphoma	-2.34621	0.58135		1-3269710	-0.0223583	-0.00310017
cancer1050	multiple myeloma	-2.40044	0.539034		1-3271969	-0.00792279	0.00270397
HC32	other renal/kidney problem	-2.2825	0.577987		1-3272755	0.000101783	-0.00162806
HC33	spinal cord disorder	-2.35504	0.819223		1-3272825	0.00828794	-0.00352579
HC31	uterine fibroids	-2.26615	0.392922		1-3273930	-0.00920878	0.00243903
HC36	pneumonia	-2.60525	0.163226		1-3276002	-0.00844058	0.00302115
HC34	pleurisy	-2.40675	0.316454		1-3276740	-0.00663844	0.0037971
HC35	sick sinus syndrome	-2.62985	0.576638		1-3280253	-0.00587773	0.00871436
HC38	psoriasis	-2.58239	0.019903		1-3282585	-0.0164088	0.00635642
HC39	lichen planus	-2.50888	0.746239		1-3284146	0.000269167	-0.00894604
HC431	emphysema	-2.43552	0.811121		1-3287263	0.00277536	-0.00425597
HC430	rheumatoid arthritis	-2.39763	0.421648		1-3294422	-0.0168858	0.00652512
HC433	lymphoedema	-2.07796	0.631973		1-3297638	-0.00752551	0.00295654
HC432	mitral valve prolapse	-2.37835	0.748291		1-3301586	-0.00919368	0.00389518
HC435	ear/vestibular disorder	-2.58216	0.475726		1-3303633	0.00364477	0.0620806
HC434	macular degeneration	-2.21472	0.580133		1-3320600	0.0013633	0.00155178
HC437	epilepsy	-2.47119	0.36209		1-3324667	0.177719	0.411363
HC436	acne/acne vulgaris	-2.45422	0.719544		1-3328358	0.0234251	-0.00671607
HC438	hepatitis	-2.3294	0.575895		1-3328643	0.00480614	-0.0207457
HC329	benign neuroma	-2.29997	0.582998		1-3330192	0.106282	-0.0612574
HC328	gout	-3.70788	0.0211448		1-3330287	-0.753425	0.338412
HC224	rubella/german measles	-2.45129	0.517956		1-3339093	-0.0282853	-0.22806
HC225	cholecystitis	-2.09421	-0.333556		1-3339339	-0.000804719	0.00113762
HC226	herpes simplex	-2.38952	0.459375		1-3340759	-0.00521646	0.0036379
HC227	erectile dysfunction/impotence	-2.37326	0.627774		1-3342804	0.00787171	-0.00292799
HC220	interstitial lung disease	-2.491	0.520995		1-3344215	-0.00894092	0.00406253
HC221	diabetes	1.74042	-5.21819		1-3349775	-0.00304784	-0.00436911
HC222	arterial embolism	-2.51371	0.309791		1-3354772	-0.00365297	-0.000766157
HC388	diabetic neuropathy/ulcers	-2.49487	0.505438		1-3360343	0.00897008	0.00735539
HC386	helicobacter pylori	-2.63954	0.599381		1-3364487	-0.00970404	0.00381242
HC385	peripheral vascular disease	-2.50366	0.463691		1-3395755	-0.00834222	0.00348881
HC384	throat or larynx disorder	-2.41026	0.514475		1-3397062	-0.645322	-0.805251
HC382	asthma	-2.79004	-1.45511		1-3412254	-0.0240238	0.00938522
HC380	fracture ulna	-2.33304	0.712073		1-3428144	-3.85438	10.8025
FH1113	Chronic bronchitis/emphysema	-1.85281	-0.340898		1-3436880	-0.185901	-0.368775
HC364	sleep apnoea	-1.77605	-0.347777		1-3440753	-0.00826126	0.00387543
HC366	allergy/hypersensitivity/anaphylaxis	-2.3073	0.564803		1-3440824	-0.00680638	0.0019319
HC361	anorexia/bulimia/other eating disorder	-2.53775	0.544486		1-3443288	0.0159069	-0.00485914
HC363	fracture clavicle/collar bone	-2.70664	0.434629		1-3443408	-0.00762968	0.00354399
HC362	respiratory infection	-2.37647	0.133192		1-3452368	-0.00521132	-0.00152868
HC369	gestational diabetes	-2.50414	0.627126		1-3457419	-0.00860364	0.00346931
HC288	alopecia/hair loss	-2.34386	0.54812		1-3464917	0.0143829	-0.00691424
HC326	heart attack/myocardial infarction	-3.53372	0.153028		1-3468150	-0.78614	2.2079
FH1220	Diabetes	1.96568	-5.09825		1-3472952	-0.34377	1.43661
HC310	hiatus hernia	-1.80285	0.195143		1-3486123	-0.00945786	0.0041644
HC311	measles/morbillivirus	-2.52172	0.681016		1-3487304	-0.0386491	0.0161731
HC312	wegners granulmatosis	-2.65141	0.453795		1-3491107	-0.0247412	0.00886454
HC313	primary biliary cirrhosis	-2.56556	0.566978		1-3495672	-0.00900751	0.00249878
INI25714	Weighted-mean ISOVF in tract forceps major	-2.41799	0.579747		1-3498535	-0.766072	-1.07662
INI25908	Volume of grey matter in VIIb Cerebellum (right)	-2.39779	1.01823		1-3498740	-0.00896609	0.00204384
INI25909	Volume of grey matter in VIIIa Cerebellum (left)	-2.14512	0.452019		1-3500750	0.000633432	0.00079796
INI25906	Volume of grey matter in VIIb Cerebellum (left)	-2.31251	0.688588		1-3504072	0.00186415	-0.00429899
INI25907	Volume of grey matter in Vermis VIIb Cerebellum	-2.12236	0.255712		1-3511431	-0.00767558	0.00279035
INI2926	Number of unsuccessful stop-smoking attempts	-2.34808	0.488193		1-3512516	-0.00180007	0.00129498
INI25905	Volume of grey matter in Crus II Cerebellum (right)	-2.42301	1.1264		1-3526273	-0.0152539	0.0980471
INI25902	Volume of grey matter in Crus I Cerebellum (right)	-2.28616	0.530656		1-3526390	0.0242229	-0.0189113
INI25903	Volume of grey matter in Crus II Cerebellum (left)	-2.46837	0.960547		1-3530591	-0.00818497	0.00266654
INI25900	Volume of grey matter in Crus I Cerebellum (left)	-2.20595	0.835287		1-3538161	-0.000751898	0.00123413
INI25901	Volume of grey matter in Vermis Crus I Cerebellum	-2.43702	0.530832		1-3539460	-0.00154025	-0.000858657
INI94	Diastolic blood pressure, manual reading	-2.17866	0.373255		1-3539603	-0.0110217	-0.00550195
INI4079	Diastolic blood pressure, automated reading	1.95189	-12.1363		1-3546935	0.0347867	0.0560938
INI23315	Leg bone area (left)	-1.5666	0.971517		1-3552607	-0.0072971	0.00169538
INI23314	Arm bone area (right)	-1.91108	1.08606		1-3557922	-0.0144157	0.00462396
INI23317	Arms combined bone area	-1.66163	1.14299		1-3562735	-0.00576269	0.00121795
INI23316	Leg bone area (right)	-1.79828	1.02695		1-3575146	-0.00913816	0.00285307
INI23313	Arm bone area (left)	-1.78156	0.964157		1-3575320	-0.009621	0.00431565
INI46	Hand grip strength (left)	21.0917	22.7244		1-3583209	0.000810897	1.55082e-05
INI3829	Number of stillbirths	-2.46354	0.275292		1-3586700	0.00813949	-0.00310711
INI23318	Legs combined bone area	-1.58007	1.34247		1-3587505	-0.00838344	0.00366435
INI25348	Mean ICVF in splenium of corpus callosum on FA skeleton	-2.69844	0.590606		1-3590640	-0.0141862	0.00442061
INI25349	Mean ICVF in fornix on FA skeleton	-2.51059	0.519496		1-3592598	-0.0224212	0.00773441
INI25838	Volume of grey matter in Cingulate Gyrus, anterior division (left)	-2.72837	0.603694		1-3597017	0.00648306	-0.00137154
INI25839	Volume of grey matter in Cingulate Gyrus, anterior division (right)	-2.57009	0.872517		1-3601654	0.0431876	0.120164
INI25832	Volume of grey matter in Juxtapositional Lobule Cortex (formerly Supplementary Motor Cortex) (left)	-2.09139	0.77044		1-3603650	-0.0147791	0.00647008
INI25833	Volume of grey matter in Juxtapositional Lobule Cortex (formerly Supplementary Motor Cortex) (right)	-2.29414	0.841199		1-3605508	-0.0142052	0.00521002
INI5085	Spherical power (left)	-1.79684	-1.68152		1-3606481	0.0145333	-0.00244266
INI25831	Volume of grey matter in Frontal Medial Cortex (right)	-2.31061	0.46867		1-3625876	0.0168965	-0.00561299
INI25344	Mean ICVF in middle cerebellar peduncle on FA skeleton	-2.40341	0.69887		1-3627666	-0.0183689	0.00694698
INI25904	Volume of grey matter in Vermis Crus II Cerebellum	-2.29253	0.842342		1-3630476	0.0926727	-0.00862177
INI25834	Volume of grey matter in Subcallosal Cortex (left)	-2.43131	0.905228		1-3646291	0.00225415	0.00332619
INI25347	Mean ICVF in body of corpus callosum on FA skeleton	-2.82429	0.589486		1-3651031	-0.342664	-0.67507
INI5079	logMAR in round (right)	-2.51587	0.298885		1-3669205	0.0167519	-0.00304639
INI5078	logMAR in round (left)	-2.47788	0.15997		1-3669356	-0.0311158	0.010301
INI25594	Weighted-mean L1 in tract uncinate fasciculus (left)	-2.28999	0.600597		1-3672992	-0.00665895	-0.00545579
INI4609	Longest period of depression	-2.50269	0.68166		1-3680667	0.00978693	-0.00214261
INI1737	Childhood sunburn occasions	-7.35567	-0.648704		1-3680831	-0.254043	-0.342913
INI25446	Mean ISOVF in corticospinal tract on FA skeleton (right)	-2.45378	0.680545		1-3681063	0.00795586	-0.00143643
INI25553	Weighted-mean MO in tract forceps minor	-2.35562	0.309952		1-3683083	-0.0199513	0.101373
INI49	Hip circumference	123.133	-87.1526		1-3683159	-0.0216685	-0.111704
INI25887	Volume of grey matter in Hippocampus (right)	-1.90131	1.06673		1-3686318	9.77866	5.23198
INI25619	Weighted-mean L2 in tract superior thalamic radiation (left)	-2.18149	0.512991		1-3688031	0.00894098	-0.0585398
INI1050	Time spend outdoors in summer	-1.43688	-0.856598		1-3692400	-0.0073966	0.00338995
INI25826	Volume of grey matter in Lateral Occipital Cortex, inferior division (left)	-2.2975	0.656172		1-3694362	-0.0152155	0.00548776
INI25552	Weighted-mean MO in tract forceps major	-2.11915	0.562229		1-3694796	-0.0140705	-0.881541
INI30090	Platelet crit	-17.0554	-10.5613		1-3696925	0.798665	1.15388
INI30260	Mean reticulocyte volume	-1.8137	-0.0736149		1-3697035	0.00254966	0.439088
INI2744	Birth weight of first child	2.7459	4.18443		1-3697663	16.5474	-8.33458
INI25508	Weighted-mean FA in tract posterior thalamic radiation (right)	-2.47232	0.829306		1-3703710	-0.0139854	0.0046138
INI2217	Age started wearing glasses or contact lenses	-2.68524	0.510225		1-3738762	0.0157691	0.450532
INI102	Pulse rate, automated reading	-2.25132	-7.46295		1-3746432	-0.00892101	0.00289091
INI25451	Mean ISOVF in inferior cerebellar peduncle on FA skeleton (left)	-2.34864	0.487012		1-3753207	-0.0199318	0.00852288
INI25515	Weighted-mean MD in tract acoustic radiation (left)	-2.18226	0.628654		1-3760672	-0.00765727	0.00276961
INI25546	Weighted-mean MO in tract cingulate gyrus part of cingulum (left)	-2.53322	0.5664		1-3763768	0.0124808	-0.00199063
INI25517	Weighted-mean MD in tract anterior thalamic radiation (left)	-2.63393	0.573322		1-3772460	-0.017225	0.00303181
INI25516	Weighted-mean MD in tract acoustic radiation (right)	-2.20124	0.665463		1-3783880	0.000810185	-7.79761e-05
INI23269	Leg total mass (left)	-2.10011	0.534582		1-3784276	-0.00622903	-0.108897
INI25510	Weighted-mean FA in tract superior longitudinal fasciculus (right)	-2.29519	0.667525		1-3789061	-0.00121293	0.0519328
INI5264	Corneal hysteresis (left)	-3.55353	-0.5977		1-3789814	0.00649901	-0.00311295
INI25044	Median BOLD effect (in group-defined mask) for faces activation	-2.25096	0.534587		1-3793729	-0.00623858	-0.117144
INI23265	Gynoid total mass	-2.19071	0.593365		1-3796237	-0.0146491	0.00273401
INI23264	Gynoid tissue fat percentage	-2.0361	-0.178992		1-3797919	-0.00576327	-0.17356
INI23267	Leg lean mass (left)	-1.75162	0.749878		1-3801611	-0.00752875	0.00184527
INI93	Systolic blood pressure, manual reading	-2.41674	0.464423		1-3802900	0.0027076	0.0501979
INI25524	Weighted-mean MD in tract corticospinal tract (right)	-2.77053	0.635811		1-3803701	-0.0464948	-0.0232078
INI25525	Weighted-mean MD in tract forceps major	-2.26536	0.704692		1-3805098	-0.00923004	0.000496043
INI25526	Weighted-mean MD in tract forceps minor	-2.24799	0.692057		1-3807312	0.00190539	-0.0131843
INI25527	Weighted-mean MD in tract inferior fronto-occipital fasciculus (left)	-2.55066	0.542607		1-3807590	0.175416	-0.720826
INI25520	Weighted-mean MD in tract cingulate gyrus part of cingulum (right)	-2.4641	0.542089		1-3807593	0.0108936	-0.0112336
INI25648	Weighted-mean L3 in tract uncinate fasciculus (left)	-2.35762	0.380738		1-3811848	0.0387889	-0.0179615
INI25522	Weighted-mean MD in tract parahippocampal part of cingulum (right)	-2.45159	0.573291		1-3815578	-0.0157675	0.00673485
INI25523	Weighted-mean MD in tract corticospinal tract (left)	-2.39508	0.542922		1-3824656	-0.00853019	0.00339879
INI23254	Arm lean mass (right)	-1.98704	0.719128		1-3835429	0.0137959	-0.00554636
INI23255	Arm tissue fat percentage (right)	-2.01869	-0.166306		1-3996946	0.00173493	0.0256383
INI23256	Arm total mass (right)	-2.19041	0.438472		1-4002600	-0.0082321	0.00197311
INI23257	Arms fat mass	-1.85328	-0.108886		1-4002820	-0.0154279	0.00291483
INI23250	Arm lean mass (left)	-1.92025	0.723868		1-4003054	0.00872217	-0.00399133
INI23278	Total fat mass	-2.34379	0.429603		1-4004263	-0.0163953	0.00606675
INI23252	Arm total mass (left)	-2.12342	0.436205		1-4005256	-0.00613757	0.000259873
INI1807	Father's age at death	-1.96139	2.35558		1-4007558	-0.00820053	0.00328035
INI23258	Arms lean mass	-1.61274	0.854651		1-4008061	-0.00037736	0.000334291
INI23259	Arms tissue fat percentage	-2.15715	-0.254835		1-4009793	0.0132635	-0.00500333
INI25488	Weighted-mean FA in tract acoustic radiation (left)	-2.4466	0.468823		1-4010743	0.00690439	-0.00336604
INI25469	Mean ISOVF in posterior thalamic radiation on FA skeleton (left)	-2.47348	0.527272		1-4010889	-0.000448209	-0.0805903
INI25613	Weighted-mean L2 in tract medial lemniscus (left)	-2.50645	0.507523		1-4012010	-0.000158356	0.000542941
INI25712	Weighted-mean ISOVF in tract corticospinal tract (left)	-2.1617	0.747196		1-4014091	-0.00860989	0.00189521
INI25730	Weighted-mean ISOVF in tract uncinate fasciculus (right)	-2.3691	0.66675		1-4024256	-0.00792037	0.00224423
INI25735	Inverted contrast-to-noise ratio in T1	-2.38787	0.530601		1-4029766	-0.00666344	0.00166192
INI25734	Inverted signal-to-noise ratio in T1	-2.18762	0.653217		1-4032762	-0.00915357	0.00312846
INI25630	Weighted-mean L3 in tract parahippocampal part of cingulum (right)	-2.48996	0.590746		1-4046629	0.0222419	-0.0106079
INI25631	Weighted-mean L3 in tract corticospinal tract (left)	-2.5409	0.377389		1-4062843	0.00825861	-0.00398214
INI25632	Weighted-mean L3 in tract corticospinal tract (right)	-2.64199	0.594893		1-4068246	0.00105188	0.000274464
INI25633	Weighted-mean L3 in tract forceps major	-2.41272	0.59758		1-4092563	-0.00822654	0.00244286
INI25634	Weighted-mean L3 in tract forceps minor	-2.01154	0.729523		1-4095750	0.00737421	-0.00386258
INI25635	Weighted-mean L3 in tract inferior fronto-occipital fasciculus (left)	-2.44892	0.585603		1-4106987	-0.0078764	0.00267087
INI25636	Weighted-mean L3 in tract inferior fronto-occipital fasciculus (right)	-2.50229	0.909581		1-4108282	-0.00761439	0.00258207
INI25637	Weighted-mean L3 in tract inferior longitudinal fasciculus (left)	-2.37292	0.622652		1-4109399	0.00822362	-0.00309032
INI25638	Weighted-mean L3 in tract inferior longitudinal fasciculus (right)	-2.31038	0.727063		1-4114901	0.00917435	-0.00334577
INI25639	Weighted-mean L3 in tract middle cerebellar peduncle	-2.63382	1.04164		1-4116604	0.0110593	0.00482581
INI30230	Nucleated red blood cell percentage	-2.61394	0.610686		1-4131602	-0.00879475	0.00391934
INI25858	Volume of grey matter in Temporal Occipital Fusiform Cortex (left)	-2.43878	0.666946		1-4133242	-0.0146172	0.00540475
INI25910	Volume of grey matter in Vermis VIIIa Cerebellum	-2.18804	0.118524		1-4139931	-0.00555363	-0.00146966
INI25913	Volume of grey matter in Vermis VIIIb Cerebellum	-2.23385	0.221236		1-4153684	-0.0220994	0.00609999
INI25912	Volume of grey matter in VIIIb Cerebellum (left)	-2.18082	0.16437		1-4156015	-0.0176162	0.00790795
INI25915	Volume of grey matter in IX Cerebellum (left)	-1.89088	0.0605992		1-4162534	-0.00590336	-0.00410959
INI22678	Maximum carotid IMT (intima-medial thickness) at 210 degrees	-2.06567	0.39889		1-4162563	-0.00884052	0.00264107
INI25917	Volume of grey matter in IX Cerebellum (right)	-2.03334	0.000898132		1-4166023	-0.0140756	0.0133575
INI25916	Volume of grey matter in Vermis IX Cerebellum	-2.06672	-0.108003		1-4173506	-0.00771773	0.00146182
INI25919	Volume of grey matter in Vermis X Cerebellum	-2.36038	-0.0581178		1-4173618	0.0894704	-0.032885
INI25851	Volume of grey matter in Parahippocampal Gyrus, posterior division (right)	-2.28189	0.739413		1-4175784	-0.0234828	0.00659916
INI22677	Mean carotid IMT (intima-medial thickness) at 210 degrees	-2.20422	0.405836		1-4177742	-0.17389	-0.292183
INI25853	Volume of grey matter in Lingual Gyrus (right)	-1.98071	0.828163		1-4177770	0.0176931	-0.00501962
INI22671	Mean carotid IMT (intima-medial thickness) at 120 degrees	-2.40484	0.637788		1-4178632	-0.00796055	0.00232348
INI25855	Volume of grey matter in Temporal Fusiform Cortex, anterior division (right)	-1.9563	1.211		1-4187494	-0.0021539	-0.0113367
INI25856	Volume of grey matter in Temporal Fusiform Cortex, posterior division (left)	-2.29462	0.693499		1-4199172	0.0079507	-0.00389336
INI22672	Maximum carotid IMT (intima-medial thickness) at 120 degrees	-2.50468	0.444368		1-4200169	0.00805431	-0.00393728
INI25649	Weighted-mean L3 in tract uncinate fasciculus (right)	-2.36953	0.725857		1-4222406	-0.00736746	0.00236159
INI25095	Mean FA in fornix cres+stria terminalis on FA skeleton (left)	-2.37719	0.910884		1-4222684	0.00848472	-0.00216091
INI5133	6mm strong meridian (right)	-10.1721	-6.15425		1-4231558	-0.00752725	0.00251232
INI25599	Weighted-mean L2 in tract anterior thalamic radiation (right)	-2.5049	0.396233		1-4239028	1.06579	-2.86039
INI25454	Mean ISOVF in cerebral peduncle on FA skeleton (right)	-2.47233	0.606601		1-4270135	-0.229136	0.815266
INI25455	Mean ISOVF in cerebral peduncle on FA skeleton (left)	-2.37603	0.785077		1-4284659	0.0364748	-0.0257468
INI25457	Mean ISOVF in anterior limb of internal capsule on FA skeleton (left)	-2.23388	0.25524		1-4285971	0.00830039	-0.00329925
INI25450	Mean ISOVF in inferior cerebellar peduncle on FA skeleton (right)	-2.51171	0.88039		1-4289935	-0.00561373	0.0617885
INI30520	Potassium in urine	-0.500571	0.650234		1-4291262	1.07825e-05	-0.000556463
INI25817	Volume of grey matter in Superior Parietal Lobule (right)	-2.39229	0.9206		1-4294000	0.0157194	-0.00401583
INI1578	Average weekly champagne plus white wine intake	-2.38848	1.34355		1-4300158	-0.00557064	0.000100846
INI25918	Volume of grey matter in X Cerebellum (left)	-2.67716	0.5706		1-4316688	-0.00806538	0.00407493
INI20191	Fluid intelligence score	-2.69955	2.59372		1-4332476	-0.024878	0.00825287
INI3786	Age asthma diagnosed	-2.04879	0.340883		1-4338412	-0.00914573	0.00417082
INI30110	Platelet distribution width	-2.25707	0.664381		1-4341843	-0.000742704	2.4122e-05
INI21021	Pulse wave Arterial Stiffness index	-2.23701	0.218347		1-4357576	0.00238771	-0.00929582
INI3894	Age heart attack diagnosed	-2.33184	0.704033		1-4358906	0.00813185	-0.00236431
INI23251	Arm tissue fat percentage (left)	-2.21253	-0.179585		1-4361535	0.000821043	-6.32904e-05
INI2734	Number of live births	-2.43439	-0.378091		1-4362747	-0.009625	0.00605239
INI5097	6mm weak meridian (left)	-9.63357	-6.2834		1-4367922	-0.00878045	0.00214042
INI5096	3mm weak meridian (left)	-10.3647	-7.02384		1-4368745	-0.0254744	0.00859377
INI5158	6mm asymmetry index (right)	-2.28604	0.352449		1-4370074	0.0149227	-0.00554268
INI5159	3mm asymmetry index (right)	-2.58775	0.444755		1-4370385	0.0221826	-0.00825183
INI25042	Median z-statistic (in group-defined mask) for shapes activation	-2.31851	0.697671		1-4370489	0.00804672	-0.00228549
INI22675	Maximum carotid IMT (intima-medial thickness) at 150 degrees	-2.41085	0.727368		1-4380195	-0.00202361	0.00110818
INI1458	Cereal intake	-2.49324	5.09246		1-4380973	0.00824125	-0.0037689
INI5156	3mm asymmetry index (left)	-2.48111	0.645186		1-4381016	0.00881163	-0.00372741
INI5157	6mm asymmetry index (left)	-2.3992	0.42889		1-4409252	0.00748007	-0.00188433
INI5099	3mm weak meridian (right)	-10.6295	-6.87477		1-4411626	0.0145094	0.00893225
INI5098	6mm weak meridian (right)	-10.6715	-6.0676		1-4414668	-0.00669205	0.00474589
INI25796	Volume of grey matter in Temporal Pole (left)	-2.45988	0.635605		1-4418667	0.000878471	-0.00283264
INI25032	Median T2star in pallidum (left)	-2.71281	1.20852		1-4419975	-0.0353101	0.00851054
INI3526	Mother's age at death	-2.0223	1.24618		1-4423326	-0.00826091	0.00365537
INI25030	Median T2star in putamen (left)	-2.68106	0.855683		1-4452838	-0.0101105	0.0023292
INI25031	Median T2star in putamen (right)	-2.75055	1.01647		1-4456133	0.000177417	0.00172598
INI25036	Median T2star in amygdala (left)	-2.38932	0.40755		1-4457859	0.0106889	0.00273762
INI25037	Median T2star in amygdala (right)	-2.62784	0.629015		1-4486932	-0.00798925	0.00307182
INI25034	Median T2star in hippocampus (left)	-2.67167	0.795965		1-4488779	-0.000552621	0.00046552
INI25035	Median T2star in hippocampus (right)	-2.62733	0.635132		1-4508348	0.00848734	-0.00407284
INI25511	Weighted-mean FA in tract superior thalamic radiation (left)	-2.50577	0.792922		1-4512427	-0.0188775	-0.0015823
INI25038	Median T2star in accumbens (left)	-2.35643	0.548275		1-4519189	0.00724725	-0.0031761
INI25039	Median T2star in accumbens (right)	-2.49833	0.545493		1-4523324	-0.0462868	0.00317406
INI25060	Mean FA in splenium of corpus callosum on FA skeleton	-2.72143	0.677987		1-4534969	0.0140097	-0.0057296
INI25046	Median z-statistic (in group-defined mask) for faces activation	-2.36238	0.597513		1-4552693	-0.0145585	-0.00328958
INI30050	Mean corpuscular haemoglobin	-2.20161	0.4738		1-4556256	0.00721416	-0.00517527
INI25513	Weighted-mean FA in tract uncinate fasciculus (left)	-2.34992	0.786837		1-4566418	-0.00817499	0.00388068
INI25512	Weighted-mean FA in tract superior thalamic radiation (right)	-2.46915	0.808578		1-4578728	-0.0142214	0.00675128
INI25532	Weighted-mean MD in tract medial lemniscus (left)	-2.51234	0.470087		1-4610733	0.671263	-0.295327
INI23200	L1-L4 area	-1.6761	1.0182		1-4613047	-0.0242815	0.00652156
INI25048	Median BOLD effect (in group-defined mask) for shapes-faces contrast	-2.33609	0.725129		1-4624320	-6.11628	14.5457
INI5276	Index of best refractometry result (left)	-2.24567	0.723619		1-4629443	-0.0129838	0.00207086
INI30140	Neutrophill count	-5.88549	-7.48325		1-4629608	0.00789109	-0.00218601
INI5430	Age when loss of vision due to injury or trauma diagnosed	-2.29911	0.610654		1-4633222	-0.652137	-0.84264
INI5375	Longest period of unenthusiasm/disinterest	-2.65999	0.864229		1-4636675	-0.00905924	0.00290023
INI25518	Weighted-mean MD in tract anterior thalamic radiation (right)	-2.52418	0.383257		1-4641668	-0.559652	-0.744514
INI22154	Age bronchiectasis diagnosed by doctor	-2.54051	0.694276		1-4643432	0.00947771	-0.00131309
INI1588	Average weekly beer plus cider intake	-3.48998	0.0912866		1-4643482	0.00883669	-0.00293301
INI22676	Minimum carotid IMT (intima-medial thickness) at 210 degrees	-2.31334	0.49025		1-4648825	-0.140465	-0.275215
INI25102	Mean FA in tapetum on FA skeleton (right)	-2.48503	0.626618		1-4653401	-0.00754655	-0.0695724
INI25103	Mean FA in tapetum on FA skeleton (left)	-2.47141	0.659096		1-4673794	-0.00783729	0.00275293
INI25539	Weighted-mean MD in tract superior thalamic radiation (right)	-2.36437	0.316899		1-4680353	-0.00442797	-0.0197905
INI25101	Mean FA in uncinate fasciculus on FA skeleton (left)	-2.27697	0.542519		1-4682438	-0.0365668	0.0088818
INI25537	Weighted-mean MD in tract superior longitudinal fasciculus (right)	-2.37685	0.293213		1-4682722	-0.00832587	0.00203435
INI25536	Weighted-mean MD in tract superior longitudinal fasciculus (left)	-2.60255	0.709224		1-4696853	0.00730606	-0.0026039
INI25535	Weighted-mean MD in tract posterior thalamic radiation (right)	-2.33172	0.689819		1-4708162	-0.0071097	0.00424295
INI25534	Weighted-mean MD in tract posterior thalamic radiation (left)	-2.52269	0.589804		1-4718551	0.1896	0.426677
INI25533	Weighted-mean MD in tract medial lemniscus (right)	-2.47226	0.806492		1-4724134	0.34767	-1.4522
INI30530	Sodium in urine	-0.0657904	-5.0495		1-4735908	-0.0837212	-0.109881
INI25531	Weighted-mean MD in tract middle cerebellar peduncle	-2.59086	0.891		1-4736340	-0.00715674	0.00163817
INI25530	Weighted-mean MD in tract inferior longitudinal fasciculus (right)	-2.43507	0.595002		1-4737890	0.0150795	-0.00941987
INI23247	Android tissue fat percentage	-2.45807	0.476143		1-4738788	-0.0890016	0.0489527
INI23246	Android lean mass	-1.96829	0.423094		1-4744294	-0.00790446	0.00292236
INI23245	Android fat mass	-2.34037	0.411812		1-4748190	-0.00762628	0.00245643
INI23244	Android bone mass	-1.98005	1.07328		1-4749447	0.07215	0.118862
INI25663	Weighted-mean ICVF in tract inferior fronto-occipital fasciculus (right)	-2.62178	0.66307		1-4750590	-0.00825528	0.00303377
INI25662	Weighted-mean ICVF in tract inferior fronto-occipital fasciculus (left)	-2.67143	0.764965		1-4751995	-0.00754576	-0.111456
INI25661	Weighted-mean ICVF in tract forceps minor	-2.79469	0.677839		1-4754651	-0.0085737	0.00405314
INI25660	Weighted-mean ICVF in tract forceps major	-2.5978	0.723113		1-4755501	-0.00639994	-0.00165112
INI25094	Mean FA in fornix cres+stria terminalis on FA skeleton (right)	-2.4781	0.670817		1-4755722	1.59336	0.186205
INI25547	Weighted-mean MO in tract cingulate gyrus part of cingulum (right)	-2.32106	0.543077		1-4756601	0.713603	-1.11775
INI25096	Mean FA in superior longitudinal fasciculus on FA skeleton (right)	-2.57143	1.03589		1-4757524	-0.0013496	-0.00190873
INI25097	Mean FA in superior longitudinal fasciculus on FA skeleton (left)	-2.42664	0.601863		1-4761251	0.000103533	-0.000607429
INI25090	Mean FA in cingulum cingulate gyrus on FA skeleton (right)	-2.24247	0.781841		1-4769825	0.0128156	-0.00396386
INI25091	Mean FA in cingulum cingulate gyrus on FA skeleton (left)	-2.10181	0.645911		1-4772034	-0.00583422	-0.000434812
INI25540	Weighted-mean MD in tract uncinate fasciculus (left)	-2.42348	0.418539		1-4772717	0.00512976	-0.00595552
INI25093	Mean FA in cingulum hippocampus on FA skeleton (left)	-2.60636	0.336074		1-4781096	-0.00237731	0.0017207
INI25098	Mean FA in superior fronto-occipital fasciculus on FA skeleton (right)	-2.26395	0.612572		1-4781922	-0.0142639	-0.0608128
INI25768	90th percentile of z-statistic (in group-defined amygdala activation mask) for shapes- faces contrast	-2.3753	0.61445		1-4796424	-0.00803443	0.00350062
INI25548	Weighted-mean MO in tract parahippocampal part of cingulum (left)	-2.55729	0.681734		1-4797566	-0.023692	0.00330163
INI25549	Weighted-mean MO in tract parahippocampal part of cingulum (right)	-2.35636	0.626779		1-4799750	-0.00666492	0.00278017
INI4012	Age deep-vein thrombosis (DVT, blood clot in leg) diagnosed	-2.31629	0.509758		1-4800121	0.203955	-0.809666
INI25806	Volume of grey matter in Middle Temporal Gyrus, temporooccipital part (left)	-2.36744	0.700194		1-4806370	-0.0089712	0.00360944
INI22408	Abdominal subcutaneous adipose tissue volume (ASAT)	-1.98156	0.247402		1-4821049	-0.00815792	0.00300808
INI22409	Total thigh muscle volume	-2.19347	0.6322		1-4822040	-0.0068976	0.00329825
INI25803	Volume of grey matter in Middle Temporal Gyrus, anterior division (right)	-2.28282	0.556782		1-4825892	-0.000398368	-0.00460885
INI25802	Volume of grey matter in Middle Temporal Gyrus, anterior division (left)	-2.17036	0.663675		1-4832839	-0.52618	1.57014
INI25801	Volume of grey matter in Superior Temporal Gyrus, posterior division (right)	-2.44108	0.652778		1-4833498	0.014384	-0.0042218
INI25800	Volume of grey matter in Superior Temporal Gyrus, posterior division (left)	-2.04689	0.732718		1-4843233	-0.00161387	-0.000852835
INI22150	Age COPD (Chronic Obstructive Pulmonary Disease) diagnosed by doctor	-2.25115	0.507205		1-4853747	-0.00747487	0.00134519
INI3063	Forced expiratory volume in 1-second (FEV1)	45.4959	60.3306		1-4855524	0.00948121	-0.0191499
INI23284	Trunk fat mass	-2.286	0.414488		1-4894144	-0.0169247	0.00690256
INI22406	Posterior thigh lean muscle volume (left)	-2.16329	0.741887		1-4929004	-0.000476176	0.000430743
INI22404	Posterior thigh lean muscle volume (right)	-2.20112	0.697983		1-4929561	-0.00681242	0.00178211
INI22157	Age tuberculosis diagnosed by doctor	-2.46276	0.646925		1-4932655	0.0156549	-0.00664159
INI3669	Lifetime number of same-sex sexual partners	-2.41277	0.630435		1-4950877	-0.0151825	0.00563909
INI25483	Mean ISOVF in superior fronto-occipital fasciculus on FA skeleton (left)	-2.1773	0.510944		1-4951910	-0.00771282	0.00280464
INI50	Standing height	232.621	213.756		1-4954746	-0.0315967	0.00712655
INI25589	Weighted-mean L1 in tract posterior thalamic radiation (right)	-2.44516	0.623643		1-4958491	-4.08706	1.83022
INI25898	Volume of grey matter in Vermis VI Cerebellum	-2.20214	0.653495		1-4973094	-0.0167589	0.00357311
INI25899	Volume of grey matter in VI Cerebellum (right)	-2.34775	0.224568		1-4985225	-0.0081299	0.00365662
HC212	oesophageal disorder	-2.42843	0.599844		1-4987953	-0.00792765	0.00283997
INI25894	Volume of grey matter in I-IV Cerebellum (right)	-1.99145	0.552411		1-4991942	-0.00121508	0.00080882
INI25895	Volume of grey matter in V Cerebellum (left)	-2.26823	0.346028		1-5002393	-0.00752724	0.00293208
INI25896	Volume of grey matter in V Cerebellum (right)	-2.23774	0.827158		1-5018318	-0.00327312	0.00016314
INI25897	Volume of grey matter in VI Cerebellum (left)	-2.18927	0.390975		1-5026837	-0.00174364	0.00244096
INI25890	Volume of grey matter in Ventral Striatum (left)	-2.08676	-0.187601		1-5029531	0.00897813	-0.00249607
INI25891	Volume of grey matter in Ventral Striatum (right)	-2.19222	-0.146962		1-5032137	-0.00793844	0.0028833
INI25892	Volume of grey matter in Brain-Stem	-2.33574	0.210046		1-5036940	0.00948446	-0.00416886
INI25893	Volume of grey matter in I-IV Cerebellum (left)	-2.25135	0.130295		1-5039514	0.00672741	-0.00166089
INI25713	Weighted-mean ISOVF in tract corticospinal tract (right)	-2.56645	0.50627		1-5039794	-0.0161313	0.00773164
INI25850	Volume of grey matter in Parahippocampal Gyrus, posterior division (left)	-2.53787	0.518242		1-5057225	0.0079602	-0.00344684
INI25711	Weighted-mean ISOVF in tract parahippocampal part of cingulum (right)	-2.12747	0.360497		1-5058911	-0.0242439	-0.0013123
INI25710	Weighted-mean ISOVF in tract parahippocampal part of cingulum (left)	-2.35614	0.51078		1-5088994	-0.00790237	0.00265563
INI25717	Weighted-mean ISOVF in tract inferior fronto-occipital fasciculus (right)	-2.15873	1.122		1-5095214	-0.0216164	0.00981843
INI25716	Weighted-mean ISOVF in tract inferior fronto-occipital fasciculus (left)	-2.32445	0.628998		1-5099400	0.0146997	-0.0282661
INI25715	Weighted-mean ISOVF in tract forceps minor	-2.22881	0.659963		1-5103621	0.0160363	-0.00556285
INI22674	Mean carotid IMT (intima-medial thickness) at 150 degrees	-2.2893	0.682411		1-5121786	-0.007866	0.00359144
INI30210	Eosinophill percentage	-4.86015	0.690688		1-5122297	-0.00845327	0.00358915
INI25082	Mean FA in posterior corona radiata on FA skeleton (right)	-2.52217	0.771251		1-5126826	0.817958	1.20512
INI25719	Weighted-mean ISOVF in tract inferior longitudinal fasciculus (right)	-2.13796	1.06829		1-5136644	0.00156056	-0.00409858
INI25718	Weighted-mean ISOVF in tract inferior longitudinal fasciculus (left)	-2.18275	0.857166		1-5137669	-0.00618189	0.000845565
INI4080	Systolic blood pressure, automated reading	-3.76717	-12.1222		1-5138696	0.00759913	0.000294182
INI25652	Weighted-mean ICVF in tract anterior thalamic radiation (left)	-2.38498	0.556673		1-5138792	-0.00659439	-0.00945549
INI20151	Forced vital capacity (FVC), Best measure	54.803	71.0084		1-5142530	-0.0458952	-0.0878041
INI25653	Weighted-mean ICVF in tract anterior thalamic radiation (right)	-2.36002	0.831767		1-5143472	0.0072515	-0.00261386
INI3839	Number of spontaneous miscarriages	-2.43492	0.501859		1-5170712	-0.0306964	0.0119089
INI25854	Volume of grey matter in Temporal Fusiform Cortex, anterior division (left)	-1.97093	1.0423		1-5193026	-0.0120333	0.00307516
INI30240	Reticulocyte percentage	-2.81213	-7.62505		1-5204884	0.0071105	-0.00332397
INI4282	Maximum digits remembered correctly	-2.43454	0.706515		1-5206639	0.0164041	-0.00713279
INI25568	Weighted-mean MO in tract uncinate fasciculus (right)	-2.38601	0.436988		1-5215285	0.0255616	0.0346437
INI22673	Minimum carotid IMT (intima-medial thickness) at 150 degrees	-2.43515	0.610075		1-5225760	0.00708962	0.000157943
INI25656	Weighted-mean ICVF in tract parahippocampal part of cingulum (left)	-2.42533	0.593478		1-5237431	0.00760197	-0.000771625
INI25857	Volume of grey matter in Temporal Fusiform Cortex, posterior division (right)	-2.55406	0.684059		1-5246841	0.00757954	0.00404382
INI25489	Weighted-mean FA in tract acoustic radiation (right)	-2.53585	0.446802		1-5262285	0.00584284	0.00414698
INI23302	Femur lower neck BMD (bone mineral density) (left)	-2.4973	0.401716		1-5278009	0.0160578	-0.00694733
HC314	fracture hand	-2.52087	0.675061		1-5282028	-0.00728096	0.00279579
HC315	fracture neck/cervical fracture	-2.38935	0.580453		1-5284350	-0.00721145	0.00127012
INI25377	Mean ICVF in external capsule on FA skeleton (left)	-2.21815	0.731907		1-5288559	0.00260901	0.00377743
HC317	breast fibroadenoma	-2.67005	0.771632		1-5294237	0.0227942	-0.0097228
HC318	vocal cord polyp	-2.52	0.572522		1-5294368	-0.0075852	-0.000908493
INI25822	Volume of grey matter in Angular Gyrus (left)	-2.45731	0.681292		1-5312690	-0.00250334	-0.00124945
INI25006	Volume of grey matter	-1.8449	1.08335		1-5314570	-0.00870123	0.00194831
INI3992	Age emphysema/chronic bronchitis diagnosed	-2.59014	0.633322		1-5315344	-0.01726	0.00402064
INI4233	Mean signal-to-noise ratio (SNR), (left)	-2.42999	0.553257		1-5315712	-0.014312	0.00701705
INI4230	Signal-to-noise-ratio (SNR) of triplet (left)	-2.38236	0.718546		1-5316813	-0.00682771	0.00187693
INI25684	Weighted-mean OD in tract parahippocampal part of cingulum (right)	-2.52095	0.417206		1-5323163	0.00782342	-0.00265746
INI1498	Coffee intake	1.81263	-3.51934		1-5333340	-0.0103751	0.00359435
INI25686	Weighted-mean OD in tract corticospinal tract (right)	-2.45927	0.732898		1-5334623	-0.00737798	-0.000777648
INI25345	Mean ICVF in pontine crossing tract on FA skeleton	-2.26445	0.665646		1-5335174	-0.0101843	-0.00416515
INI25805	Volume of grey matter in Middle Temporal Gyrus, posterior division (right)	-2.38087	1.00588		1-5340404	0.00911227	-0.00367617
HC167	raynaud's phenomenon/disease	-2.34448	0.563043		1-5347371	0.00807896	-0.00213979
HC166	deep venous thrombosis (dvt)	-2.06008	-0.338035		1-5347439	-0.0125066	0.0104878
HC165	type 2 diabetes	-1.48205	-0.189679		1-5353639	-0.00788115	0.00273176
HC164	gastro-oesophageal reflux (gord)/gastric reflux	-1.8501	-0.381699		1-5354275	0.010851	0.00282323
HC163	scleroderma/systemic sclerosis	-2.41666	0.564855		1-5354772	-0.0146481	0.00583886
HC162	brain abscess/intracranial abscess	-2.35655	0.463987		1-5356371	0.007008	-0.00327754
HC161	prostatitis	-2.55661	0.33098		1-5357171	0.0152209	-0.0059895
HC160	fibrocystic disease	-2.43807	0.546776		1-5358282	-1.95987e-05	0.00367107
INI5292	3mm index of best keratometry results (left)	-2.42544	0.455546		1-5362333	-0.0157008	0.00498123
HC169	pernicious anaemia	-2.5142	0.619869		1-5370017	-0.0751815	-0.0624369
HC168	cervical polyps	-2.54417	0.525804		1-5375727	0.00878166	-0.00164423
HC76	fracture foot	-2.36048	0.496621		1-5388176	0.0117726	-0.0103375
HC77	allergy or anaphylactic reaction to drug	-2.30902	0.54291		1-5401289	-0.0177438	0.0067779
HC74	female infertility	-2.57646	0.432862		1-5404897	-0.00854252	0.00233427
HC72	chronic fatigue syndrome	-2.55217	0.767377		1-5411516	-0.0226154	0.0095442
INI25804	Volume of grey matter in Middle Temporal Gyrus, posterior division (left)	-2.27681	0.768195		1-5421533	-0.0148387	0.00634679
HC78	arthritis (nos)	-1.55831	-0.670633		1-5470084	-0.00783442	0.00308497
HC79	appendicitis	-2.42456	0.479914		1-5470968	0.000528828	-0.0567508
INI25018	Volume of pallidum (right)	-2.22145	1.01358		1-5474903	-0.0157807	0.00526385
INI25019	Volume of hippocampus (left)	-2.4673	0.453345		1-5480260	-0.0147696	0.00163242
INI25014	Volume of caudate (right)	-2.03393	1.07547		1-5513100	0.0102575	-0.0334215
INI25015	Volume of putamen (left)	-2.47411	0.769248		1-5513490	-0.00797648	0.00265209
INI25016	Volume of putamen (right)	-2.37075	0.701622		1-5519069	-0.0075976	0.00251318
INI25017	Volume of pallidum (left)	-2.22258	0.850638		1-5534948	-0.00731051	0.0028559
INI25010	Volume of brain, grey+white	-1.70298	0.853992		1-5535339	-0.00796879	0.00201496
INI25011	Volume of thalamus (left)	-1.81245	0.995961		1-5540807	0.00204162	0.00103073
INI25012	Volume of thalamus (right)	-1.8441	1.00954		1-5548038	-0.00784164	0.0017954
INI2714	Age when periods started (menarche)	-9.82756	10.8276		1-5558726	0.0224342	-0.0033214
INI25558	Weighted-mean MO in tract middle cerebellar peduncle	-2.19514	0.670517		1-5573683	-0.00755437	0.00253758
INI25559	Weighted-mean MO in tract medial lemniscus (left)	-2.55262	0.818426		1-5574895	-0.0154919	0.00685026
INI30070	Red blood cell (erythrocyte) distribution width	-1.50465	-0.642251		1-5577052	-0.00691358	0.00240074
cancer1001	lung cancer	-2.33795	0.616875		1-5578655	-0.00875453	0.0032756
FH1002	Breast cancer	-2.26497	0.740806		1-5583782	0.00913531	-0.00487552
FH1001	Lung cancer	-3.2171	-0.15176		1-5588816	-0.00998674	0.00550752
cancer1002	breast cancer	-3.05362	1.08561		1-5622053	-0.00782796	0.0025982
cancer1005	salivary gland cancer	-2.43071	0.51085		1-5626094	-0.00874087	0.00253606
cancer1004	cancer of lip/mouth/pharynx/oral cavity	-2.53629	0.367928		1-5631034	-0.00743241	0.00216147
cancer1006	larynx/throat cancer	-2.44923	0.798369		1-5631455	-0.00820435	0.00276762
INI12340	QRS duration	-1.90981	0.70824		1-5637268	0.00074793	-0.000958156
INI5257	Corneal resistance factor (right)	-3.34562	-0.877694		1-5640446	-0.0152201	0.00508264
INI5256	Corneal hysteresis (right)	-2.8537	-1.54211		1-5643543	-0.00626265	0.00494634
INI5255	Intra-ocular pressure, Goldmann-correlated (right)	-2.13603	1.38037		1-5644451	0.0248722	0.0155121
INI5254	Intra-ocular pressure, corneal-compensated (right)	-1.79496	2.27428		1-5646104	-0.0157513	0.0107829
INI5251	6mm index of best keratometry results (right)	-2.55211	0.46404		1-5657296	-0.00811049	0.00151757
INI30130	Monocyte count	-3.7487	-3.93337		1-5662664	-0.000578197	0.000258474
INI30190	Monocyte percentage	-1.93353	0.433098		1-5671493	-0.0163632	0.00486664
INI47	Hand grip strength (right)	23.4645	24.5866		1-5674434	-0.0161691	0.0103449
INI23311	Spine bone area	-2.30834	0.907841		1-5677112	-0.00663773	0.00568141
INI5386	Number of unenthusiastic/disinterested episodes	-2.63087	0.815799		1-5679808	-0.0148271	0.00376642
INI95	Pulse rate (during blood-pressure measurement)	-2.72723	0.333311		1-5683439	-0.00764339	0.00382004
INI30250	Reticulocyte count	-2.47288	-7.5678		1-5683761	-0.000119942	-0.0116082
INI25830	Volume of grey matter in Frontal Medial Cortex (left)	-2.4921	0.613216		1-5695978	-0.0106962	0.00401686
INI4244	Mean signal-to-noise ratio (SNR), (right)	-2.41307	0.347145		1-5698736	0.000625197	0.00125346
INI25836	Volume of grey matter in Paracingulate Gyrus (left)	-2.39469	0.724443		1-5707938	-2.36312e-05	-0.0265363
INI25837	Volume of grey matter in Paracingulate Gyrus (right)	-2.47209	0.691831		1-5713014	-0.00725767	0.00339276
INI25346	Mean ICVF in genu of corpus callosum on FA skeleton	-2.55399	0.627326		1-5719531	0.00042046	-0.000510869
INI25835	Volume of grey matter in Subcallosal Cortex (right)	-2.27303	0.707949		1-5720961	-0.00835761	0.00304791
INI1438	Bread intake	-2.6706	1.5512		1-5724940	-0.0336304	-0.0341981
INI25593	Weighted-mean L1 in tract superior thalamic radiation (right)	-2.36865	0.48134		1-5732221	-0.00635356	0.00134415
INI48	Waist circumference	90.2977	-113.99		1-5743509	-0.0157833	0.00446257
INI25821	Volume of grey matter in Supramarginal Gyrus, posterior division (right)	-2.456	0.446947		1-5760354	-0.00687442	0.000625527
INI25040	Median BOLD effect (in group-defined mask) for shapes activation	-2.2396	0.643582		1-5771601	-0.0164262	0.00254248
INI23268	Leg tissue fat percentage (left)	-2.25795	0.00925722		1-5778800	-0.00763219	0.00305711
INI23266	Leg fat mass (left)	-2.53468	0.520592		1-5786651	-6.32687e-05	0.000871381
INI25519	Weighted-mean MD in tract cingulate gyrus part of cingulum (left)	-2.41543	0.513881		1-5788582	0.00682485	-0.0029483
INI5237	3mm index of best keratometry results (right)	-2.41121	0.382537		1-5805356	-0.196243	-0.41088
INI23263	Gynoid lean mass	-1.91801	0.790503		1-5814221	-0.0186226	0.00550067
INI23262	Gynoid fat mass	-2.33648	0.41899		1-5815715	0.00828451	0.00204786
INI30020	Haemoglobin concentration	-2.2855	0.0113717		1-5837435	-0.021932	0.00827948
INI25542	Weighted-mean MO in tract acoustic radiation (left)	-2.35698	0.564417		1-5840181	-0.0390435	0.0119334
INI25505	Weighted-mean FA in tract medial lemniscus (left)	-2.56255	0.729024		1-5875225	-0.00921568	0.00361258
INI25873	Volume of grey matter in Planum Temporale (right)	-2.05066	0.80627		1-5886177	-0.00767057	0.00282214
INI25871	Volume of grey matter in Heschl's Gyrus (includes H1 and H2) (right)	-2.32831	0.388671		1-5886560	-0.00786398	0.00374412
INI25823	Volume of grey matter in Angular Gyrus (right)	-2.24885	0.713348		1-5887118	-0.00846598	0.00279994
INI25762	90th percentile of z-statistic (in group-defined mask) for shapes activation	-2.4279	0.557625		1-5911588	-0.00800268	0.00304441
INI25761	90th percentile of BOLD effect (in group-defined mask) for shapes activation	-2.46864	0.737167		1-5911666	0.0219586	-0.00918625
INI25766	90th percentile of z-statistic (in group-defined mask) for shapes-faces contrast	-2.57623	0.451697		1-5912942	-0.00777101	0.093708
INI25767	90th percentile of BOLD effect (in group-defined amygdala activation mask) for shapes-faces contrast	-2.37569	0.564541		1-5917731	-0.0225941	0.00898998
INI25764	90th percentile of z-statistic (in group-defined mask) for faces activation	-2.41098	0.533496		1-5925955	0.371776	-0.169439
INI25765	90th percentile of BOLD effect (in group-defined mask) for shapes-faces contrast	-2.38413	0.700111		1-5927738	-0.00688561	0.00322983
INI25601	Weighted-mean L2 in tract cingulate gyrus part of cingulum (right)	-2.55268	0.594322		1-5933384	-0.00836982	0.00387664
INI25600	Weighted-mean L2 in tract cingulate gyrus part of cingulum (left)	-2.26401	0.594329		1-5933530	0.00869557	-0.00637964
INI25603	Weighted-mean L2 in tract parahippocampal part of cingulum (right)	-2.35149	0.506086		1-5934380	-0.765004	-1.09058
INI25602	Weighted-mean L2 in tract parahippocampal part of cingulum (left)	-2.48941	0.883855		1-5935064	-2.11105	5.58382
INI25605	Weighted-mean L2 in tract corticospinal tract (right)	-2.57809	0.377717		1-5935096	-0.0228769	0.00852599
INI25604	Weighted-mean L2 in tract corticospinal tract (left)	-2.46602	0.617573		1-5937091	0.00927055	-0.000739759
INI25607	Weighted-mean L2 in tract forceps minor	-2.10426	0.674453		1-5956909	-0.0202666	-0.00456569
INI25606	Weighted-mean L2 in tract forceps major	-2.41862	0.489419		1-5960503	0.0159297	-0.00617089
INI25560	Weighted-mean MO in tract medial lemniscus (right)	-2.50703	0.952216		1-5965455	-0.0839858	-0.129631
INI25561	Weighted-mean MO in tract posterior thalamic radiation (left)	-2.34897	0.676711		1-5987978	0.00906446	-0.00214143
INI25562	Weighted-mean MO in tract posterior thalamic radiation (right)	-2.34504	0.669623		1-5994334	0.0167377	-0.00727132
INI25563	Weighted-mean MO in tract superior longitudinal fasciculus (left)	-2.31898	0.48955		1-6007446	0.00800706	-0.0032761
INI25564	Weighted-mean MO in tract superior longitudinal fasciculus (right)	-2.46834	0.394962		1-6008674	0.0086501	-0.00400293
INI25565	Weighted-mean MO in tract superior thalamic radiation (left)	-2.53234	0.815716		1-6016661	-0.0153802	0.00792042
INI25566	Weighted-mean MO in tract superior thalamic radiation (right)	-2.54577	0.581248		1-6022815	-0.0149501	0.00599433
INI25567	Weighted-mean MO in tract uncinate fasciculus (left)	-2.33576	0.44841		1-6028221	0.00740528	-0.00345667
INI23210	Femur shaft BMD (bone mineral density) (right)	-2.26535	0.597486		1-6038338	0.0307306	-0.00693049
INI25569	Weighted-mean L1 in tract acoustic radiation (left)	-2.33913	0.654825		1-6046264	0.00739363	-0.00141722
INI23212	Femur total BMD (bone mineral density) (right)	-2.26629	0.818162		1-6053916	-0.00792973	-0.0272524
INI23213	Femur total BMD (bone mineral density) T-score (right)	-2.49877	0.562071		1-6059437	-0.0109381	0.00446878
INI23214	Femur troch BMD (bone mineral density) (right)	-2.2201	0.870237		1-6074402	-0.0262045	0.00794315
INI23215	Femur troch BMD (bone mineral density) T-score (right)	-2.35161	0.699487		1-6102242	-0.00747299	0.00445981
INI23216	Femur upper neck BMD (bone mineral density) (right)	-2.62359	0.526831		1-6104002	-0.00729252	0.00323497
INI25788	Volume of grey matter in Middle Frontal Gyrus (left)	-2.38434	0.382033		1-6104064	0.00825908	-0.00374857
INI25860	Volume of grey matter in Occipital Fusiform Gyrus (left)	-2.33067	0.651201		1-6115361	-0.00716005	0.00316025
INI25863	Volume of grey matter in Frontal Operculum Cortex (right)	-2.44937	0.520524		1-6126668	-0.0108971	0.00255781
INI25862	Volume of grey matter in Frontal Operculum Cortex (left)	-2.39263	0.664044		1-6129954	-0.0281718	-0.000390942
INI25865	Volume of grey matter in Central Opercular Cortex (right)	-2.30528	0.595666		1-6141507	-0.0148853	0.00608859
INI25864	Volume of grey matter in Central Opercular Cortex (left)	-2.05805	1.09745		1-6143260	-0.00710713	0.00273534
INI25867	Volume of grey matter in Parietal Operculum Cortex (right)	-2.3412	0.696646		1-6144483	-0.0158404	0.00575824
INI25866	Volume of grey matter in Parietal Operculum Cortex (left)	-2.57875	0.794807		1-6144914	-0.0163726	0.00642385
INI25869	Volume of grey matter in Planum Polare (right)	-2.36378	0.670265		1-6147298	-0.0167802	-0.03615
INI25868	Volume of grey matter in Planum Polare (left)	-2.51372	0.754306		1-6172266	-0.00829846	0.00184331
INI25782	Volume of grey matter in Frontal Pole (left)	-2.09819	0.935777		1-6175417	-0.0217065	0.00741277
INI25783	Volume of grey matter in Frontal Pole (right)	-2.19155	1.00855		1-6190315	-0.000492258	-0.00063483
INI25356	Mean ICVF in superior cerebellar peduncle on FA skeleton (right)	-2.4022	0.575032		1-6197895	0.0099574	-0.00529337
INI25785	Volume of grey matter in Insular Cortex (right)	-2.02567	1.01086		1-6204161	0.00840319	-0.00236028
INI25786	Volume of grey matter in Superior Frontal Gyrus (left)	-2.25647	0.586057		1-6205381	0.00871096	-0.0106994
INI25787	Volume of grey matter in Superior Frontal Gyrus (right)	-2.29805	0.540345		1-6212870	0.00987552	-0.00228657
INI22424	Cardiac output	-2.43939	0.518299		1-6222501	-0.00754053	0.00193318
INI22425	Cardiac index	-2.5313	0.546294		1-6257856	-0.0335711	-0.0683875
INI22426	Average heart rate	-2.36722	0.542644		1-6271178	-0.0149677	0.00301435
INI22427	Body surface area	-1.62826	1.16706		1-6273206	0.00746103	-0.00436756
INI22420	LV ejection fraction	-2.59081	0.642928		1-6273919	-0.00705397	0.00187105
INI25675	Weighted-mean ICVF in tract uncinate fasciculus (left)	-2.48839	0.734257		1-6282950	0.0330805	0.0702433
INI25676	Weighted-mean ICVF in tract uncinate fasciculus (right)	-2.64763	0.426849		1-6301301	0.00131737	-0.000115326
INI25677	Weighted-mean OD in tract acoustic radiation (left)	-2.52238	0.779304		1-6304454	-0.577202	-0.701622
INI25670	Weighted-mean ICVF in tract posterior thalamic radiation (right)	-2.5003	0.500609		1-6307255	-0.00909505	0.0133483
INI25571	Weighted-mean L1 in tract anterior thalamic radiation (left)	-2.54082	0.426466		1-6315125	-0.057569	0.00469043
INI25672	Weighted-mean ICVF in tract superior longitudinal fasciculus (right)	-2.44468	0.803158		1-6317585	0.00145113	-0.021649
INI25673	Weighted-mean ICVF in tract superior thalamic radiation (left)	-2.5744	0.833825		1-6339299	-0.00715026	0.00342619
INI25573	Weighted-mean L1 in tract cingulate gyrus part of cingulum (left)	-2.39659	0.490155		1-6343714	-0.0161077	0.00388566
INI25572	Weighted-mean L1 in tract anterior thalamic radiation (right)	-2.31808	0.276263		1-6355905	0.00791081	0.0412305
INI23209	Femur neck BMD (bone mineral density) T-score (right)	-2.38515	0.672099		1-6370415	-0.0067508	0.00414838
INI23208	Femur neck BMD (bone mineral density) (right)	-2.32996	0.566982		1-6384245	-0.0163525	0.00638795
INI25577	Weighted-mean L1 in tract corticospinal tract (left)	-2.52763	0.647882		1-6388317	-0.0174837	0.00222618
INI25576	Weighted-mean L1 in tract parahippocampal part of cingulum (right)	-2.63624	0.720597		1-6404299	0.00451387	0.00423084
INI25575	Weighted-mean L1 in tract parahippocampal part of cingulum (left)	-2.35804	0.857166		1-6419320	-0.00896786	0.00304329
INI25574	Weighted-mean L1 in tract cingulate gyrus part of cingulum (right)	-2.23563	0.479085		1-6425349	-0.00683059	-0.0227062
INI23202	L1-L4 average width	-1.90726	0.803435		1-6457905	-0.00929204	0.00425072
INI25579	Weighted-mean L1 in tract forceps major	-2.38715	0.646017		1-6505671	-0.00724759	0.0026597
INI25578	Weighted-mean L1 in tract corticospinal tract (right)	-2.47549	0.757099		1-6524688	0.0378653	0.0114874
INI23206	Femur lower neck BMD (bone mineral density) (right)	-2.58186	0.499016		1-6531589	-0.0105701	-0.00532559
INI25814	Volume of grey matter in Postcentral Gyrus (left)	-2.25933	0.805688		1-6534643	0.00697647	-0.000769338
INI25815	Volume of grey matter in Postcentral Gyrus (right)	-2.28121	0.837422		1-6536052	-0.0158403	-0.0511673
INI25799	Volume of grey matter in Superior Temporal Gyrus, anterior division (right)	-2.38488	0.595659		1-6549915	2.38798	0.582428
INI25798	Volume of grey matter in Superior Temporal Gyrus, anterior division (left)	-2.201	0.617877		1-6560285	0.023839	-0.00463578
INI25810	Volume of grey matter in Inferior Temporal Gyrus, posterior division (left)	-2.29854	0.541986		1-6563067	-0.00073024	-0.0442194
INI25811	Volume of grey matter in Inferior Temporal Gyrus, posterior division (right)	-2.35854	0.677731		1-6577765	0.01665	-0.00490953
INI25812	Volume of grey matter in Inferior Temporal Gyrus, temporooccipital part (left)	-2.36238	0.736059		1-6614526	-0.00369957	-0.00099585
INI25813	Volume of grey matter in Inferior Temporal Gyrus, temporooccipital part (right)	-2.36128	0.563309		1-6615444	-0.0155837	0.00769137
INI25793	Volume of grey matter in Inferior Frontal Gyrus, pars opercularis (right)	-2.45441	0.654132		1-6626276	-0.00801323	0.00503888
INI25792	Volume of grey matter in Inferior Frontal Gyrus, pars opercularis (left)	-2.48067	0.696466		1-6631431	1.98058	2.90976
INI25791	Volume of grey matter in Inferior Frontal Gyrus, pars triangularis (right)	-2.36262	0.592034		1-6633230	0.297259	3.12102
INI25790	Volume of grey matter in Inferior Frontal Gyrus, pars triangularis (left)	-2.29884	0.432771		1-6635235	-0.00611916	-0.00073985
INI25797	Volume of grey matter in Temporal Pole (right)	-2.21941	0.861865		1-6649228	-0.704643	-1.01804
INI25819	Volume of grey matter in Supramarginal Gyrus, anterior division (right)	-2.63511	0.62353		1-6649603	-0.00887311	0.00359753
INI25795	Volume of grey matter in Precentral Gyrus (right)	-2.41583	0.783871		1-6650824	-0.0142662	0.00112044
INI25794	Volume of grey matter in Precentral Gyrus (left)	-2.23833	1.21221		1-6654423	0.000775052	0.000625731
INI25528	Weighted-mean MD in tract inferior fronto-occipital fasciculus (right)	-2.74708	0.538364		1-6655666	-0.00752614	0.00212356
INI23201	L1-L4 average height	-2.03858	1.0667		1-6665266	-4.65793	11.8083
INI25640	Weighted-mean L3 in tract medial lemniscus (left)	-2.45704	0.46642		1-6673670	-0.00835558	0.00447513
INI25490	Weighted-mean FA in tract anterior thalamic radiation (left)	-2.3633	0.683716		1-6693427	0.00344578	0.000568206
INI25491	Weighted-mean FA in tract anterior thalamic radiation (right)	-2.60051	0.400418		1-6698390	-0.007778	0.00197193
INI25492	Weighted-mean FA in tract cingulate gyrus part of cingulum (left)	-2.23271	0.617202		1-6699327	12.8562	3.38015
INI25493	Weighted-mean FA in tract cingulate gyrus part of cingulum (right)	-2.3718	0.659782		1-6705944	-2.08092	7.13334
INI25494	Weighted-mean FA in tract parahippocampal part of cingulum (left)	-2.46442	0.464649		1-6726269	-0.000926554	-0.000445308
INI25495	Weighted-mean FA in tract parahippocampal part of cingulum (right)	-2.26433	0.400214		1-6743063	0.00841771	-0.00589593
INI25496	Weighted-mean FA in tract corticospinal tract (left)	-2.53381	0.69325		1-6749566	-0.0408384	-0.015536
INI25497	Weighted-mean FA in tract corticospinal tract (right)	-2.4918	0.689771		1-6776842	0.00916382	-0.0020121
INI25498	Weighted-mean FA in tract forceps major	-2.54337	0.683649		1-6798979	-0.0252156	0.00535706
INI25499	Weighted-mean FA in tract forceps minor	-3.01285	0.727895		1-6828290	-0.187375	0.829667
INI4620	Number of depression episodes	-2.23469	0.592652		1-6867276	0.37076	3.01457
INI25700	Weighted-mean OD in tract superior thalamic radiation (left)	-2.41916	0.688861		1-6895384	-0.0178639	0.00727631
INI25701	Weighted-mean OD in tract superior thalamic radiation (right)	-2.50183	0.510356		1-6896334	-0.318866	0.146392
INI25702	Weighted-mean OD in tract uncinate fasciculus (left)	-2.6714	0.38731		1-6921578	-0.00461686	0.0120648
INI25703	Weighted-mean OD in tract uncinate fasciculus (right)	-2.38705	0.619511		1-6938085	0.000709888	-0.00082625
INI25704	Weighted-mean ISOVF in tract acoustic radiation (left)	-2.47023	0.531892		1-6995522	-0.0091537	0.00363843
INI25705	Weighted-mean ISOVF in tract acoustic radiation (right)	-2.34796	0.74477		1-7055930	-0.0305612	0.0123247
INI25706	Weighted-mean ISOVF in tract anterior thalamic radiation (left)	-2.34977	0.669062		1-7072778	0.00156526	6.50801e-05
INI25707	Weighted-mean ISOVF in tract anterior thalamic radiation (right)	-2.3696	0.619855		1-7074756	0.0867738	0.11588
INI25708	Weighted-mean ISOVF in tract cingulate gyrus part of cingulum (left)	-2.42998	0.701476		1-7076959	-0.00805416	0.00270547
INI25709	Weighted-mean ISOVF in tract cingulate gyrus part of cingulum (right)	-2.30108	0.465291		1-7077218	0.0130231	0.00184775
INI25920	Volume of grey matter in X Cerebellum (right)	-2.49202	0.676969		1-7088596	-0.00805554	0.00440576
INI25816	Volume of grey matter in Superior Parietal Lobule (left)	-2.52372	0.687148		1-7115591	-0.00718747	0.00383788
INI25521	Weighted-mean MD in tract parahippocampal part of cingulum (left)	-2.39598	0.881936		1-7119967	-0.017121	0.00589943
INI25728	Weighted-mean ISOVF in tract superior thalamic radiation (right)	-2.40588	0.615424		1-7136289	-0.0131669	0.00957047
INI25514	Weighted-mean FA in tract uncinate fasciculus (right)	-2.35966	0.828357		1-7136371	-0.00629463	0.00541793
INI25818	Volume of grey matter in Supramarginal Gyrus, anterior division (left)	-2.41129	0.707145		1-7141327	0.0655959	0.111117
INI25544	Weighted-mean MO in tract anterior thalamic radiation (left)	-2.52637	0.677742		1-7145417	0.00858214	-0.00295419
INI25033	Median T2star in pallidum (right)	-2.80057	1.24652		1-7146519	-0.0176522	0.00621844
INI23261	Gynoid bone mass	-2.05501	0.92209		1-7149575	-0.00796322	0.0025893
INI23260	Arms total mass	-2.06586	0.599473		1-7151993	-0.00711328	0.0037842
INI5084	Spherical power (right)	-2.06569	-2.27722		1-7162020	-0.00730892	0.00279167
INI25100	Mean FA in uncinate fasciculus on FA skeleton (right)	-2.40711	0.716543		1-7169735	0.007422	-0.00283486
INI25538	Weighted-mean MD in tract superior thalamic radiation (left)	-2.23745	0.544783		1-7170719	-0.00716193	0.00207529
INI25555	Weighted-mean MO in tract inferior fronto-occipital fasciculus (right)	-2.28423	0.563124		1-7179379	-0.00984811	0.00262567
INI25784	Volume of grey matter in Insular Cortex (left)	-2.25708	0.970207		1-7190806	-4.98763e-05	-0.000483011
INI30290	High light scatter reticulocyte percentage	-1.87399	-10.9883		1-7205930	-0.0157435	0.00481284
INI5263	Intra-ocular pressure, Goldmann-correlated (left)	-2.4636	1.04277		1-7210432	0.0162437	-0.00638072
INI23300	Femur neck BMD (bone mineral density) T-score (left)	-2.31223	0.678368		1-7212341	0.000559381	0.0295642
INI23307	Pelvis bone area	-1.59602	0.903094		1-7215397	0.00726058	0.016559
INI23304	Trunk bone area	-1.56136	0.974303		1-7220970	-0.0154467	0.00387777
INI23305	Head bone area	-2.32971	0.952043		1-7222917	0.00829667	-0.00424749
INI23309	Ribs bone area	-2.29097	0.386498		1-7247335	-0.00695295	0.00234265
INI25551	Weighted-mean MO in tract corticospinal tract (right)	-2.34966	0.697581		1-7253886	-0.0448275	-0.0159714
INI25080	Mean FA in superior corona radiata on FA skeleton (right)	-2.60512	0.776262		1-7281521	0.00768148	-0.00359513
INI25550	Weighted-mean MO in tract corticospinal tract (left)	-2.58509	0.711948		1-7283786	-0.0483211	0.00146573
HC262	diverticular disease/diverticulitis	-2.10087	0.450277		1-7297837	0.00739832	-0.00327368
INI25861	Volume of grey matter in Occipital Fusiform Gyrus (right)	-2.35824	0.769906		1-7299892	0.00746574	-0.00276779
HC263	nasal/sinus disorder	-2.59554	0.561675		1-7302027	0.0228003	-0.00560297
INI5086	Cylindrical power (left)	-2.36493	0.895595		1-7307864	-0.0156343	0.00513989
INI5087	Cylindrical power (right)	-2.52041	0.360361		1-7311733	-0.0297398	-0.00138626
INI25789	Volume of grey matter in Middle Frontal Gyrus (right)	-2.26644	0.688877		1-7315580	-0.0361375	0.00382713
INI5161	6mm regularity index (right)	-2.39631	0.539726		1-7317528	0.0078957	-0.00227358
INI5160	3mm regularity index (right)	-2.00158	0.362376		1-7324582	-0.0344573	0.0144619
INI5163	3mm regularity index (left)	-2.32282	0.501836		1-7328638	0.000213327	0.000578089
INI25025	Volume of brain stem + 4th ventricle	-1.87399	1.26289		1-7346654	-0.00921105	0.00957151
INI25024	Volume of accumbens (right)	-2.3367	0.466617		1-7358175	-0.0167741	0.00563753
INI25027	Median T2star in thalamus (right)	-2.26163	0.352776		1-7363250	-0.00947378	0.00449624
INI25026	Median T2star in thalamus (left)	-2.66111	0.375407		1-7363310	0.0148609	-0.00630394
INI25021	Volume of amygdala (left)	-2.39505	0.840617		1-7372804	0.00783384	-0.00216501
INI25020	Volume of hippocampus (right)	-2.31838	0.82668		1-7377819	-0.0182977	-0.0222678
INI25023	Volume of accumbens (left)	-2.36684	0.853514		1-7397177	0.0143368	-0.00228665
INI25022	Volume of amygdala (right)	-2.15382	1.00639		1-7398835	-0.0185079	0.00536481
INI25556	Weighted-mean MO in tract inferior longitudinal fasciculus (left)	-2.59386	0.609544		1-7400729	0.0118739	-0.0102395
INI25029	Median T2star in caudate (right)	-3.00776	1.04363		1-7405175	0.0586166	-0.00515689
INI25028	Median T2star in caudate (left)	-2.90092	1.14455		1-7425008	-0.0072843	0.00374588
INI25087	Mean FA in sagittal stratum on FA skeleton (left)	-2.51516	0.566273		1-7444592	-0.0147173	0.0062924
INI30040	Mean corpuscular volume	-2.28628	0.360913		1-7445986	-0.00888728	0.002922
INI23220	Arm BMC (bone mineral content) (left)	-2.04437	0.924668		1-7467305	0.00772572	-0.00257767
INI1598	Average weekly spirits intake	-0.892284	-0.969771		1-7470908	-0.00870629	0.00253759
INI25608	Weighted-mean L2 in tract inferior fronto-occipital fasciculus (left)	-2.46993	0.64307		1-7482757	-0.0134624	0.00333179
INI25085	Mean FA in posterior thalamic radiation on FA skeleton (left)	-2.6191	0.679253		1-7484011	-0.0151053	0.00422458
INI1060	Time spent outdoors in winter	-2.79861	-0.790399		1-7490405	-0.00950063	0.00430687
INI12336	Ventricular rate	-2.40117	0.396058		1-7491728	-0.00752853	0.00210525
INI25084	Mean FA in posterior thalamic radiation on FA skeleton (right)	-2.71697	0.71646		1-7501037	0.00864697	-0.00232687
INI25781	Total volume of white matter hyperintensities (from T1 and T2 FLAIR images)	-2.18581	0.432489		1-7511289	-0.00708315	0.00301329
INI23225	Arms BMD (bone mineral density)	-2.1052	0.693333		1-7511409	-0.000478393	0.000554678
INI12338	P duration	-2.31208	0.68051		1-7512156	-0.0155552	0.00508599
INI25050	Median z-statistic (in group-defined mask) for shapes-faces contrast	-2.26591	0.50639		1-7513447	-0.0127537	-0.00262201
INI25503	Weighted-mean FA in tract inferior longitudinal fasciculus (right)	-2.79673	0.359098		1-7518124	0.0157148	-0.00519936
INI20153	Forced expiratory volume in 1-second (FEV1), predicted	77.713	66.7187		1-7534039	-0.0105022	-0.00478468
INI20150	Forced expiratory volume in 1-second (FEV1), Best measure	40.629	52.1539		1-7536905	-0.00759795	0.00282363
INI5265	Corneal resistance factor (left)	-4.1678	-0.414406		1-7554435	-0.112145	-0.289386
INI5262	Intra-ocular pressure, corneal-compensated (left)	-1.89767	1.42829		1-7568588	-0.00680355	0.00224728
INI25500	Weighted-mean FA in tract inferior fronto-occipital fasciculus (left)	-2.57111	0.444027		1-7568982	0.0178684	0.18837
INI20154	Forced expiratory volume in 1-second (FEV1), predicted percentage	-0.692767	4.81164		1-7569602	0.0100102	-0.0128401
INI25501	Weighted-mean FA in tract inferior fronto-occipital fasciculus (right)	-2.71299	0.444856		1-7581297	0.00781266	-0.026273
INI25054	Median z-statistic (in group-defined amygdala activation mask) for shapes-faces contrast	-2.49182	0.528831		1-7584588	-0.00785519	0.00314682
INI25502	Weighted-mean FA in tract inferior longitudinal fasciculus (left)	-2.63344	0.657983		1-7604520	0.0171637	-0.00904376
INI25069	Mean FA in superior cerebellar peduncle on FA skeleton (left)	-2.40609	0.843188		1-7614759	-0.00887512	0.00328616
INI25052	Median BOLD effect (in group-defined amygdala activation mask) for shapes-faces contrast	-2.41726	0.560425		1-7616235	0.00545476	-0.00489769
INI23279	Total fat-free mass	-1.61562	0.811773		1-7616593	-0.00708577	0.0028532
INI25506	Weighted-mean FA in tract medial lemniscus (right)	-2.41429	0.551578		1-7616740	-0.00875584	-0.000327849
INI25507	Weighted-mean FA in tract posterior thalamic radiation (left)	-2.43005	0.730258		1-7619682	-0.00732842	0.00231762
INI25504	Weighted-mean FA in tract middle cerebellar peduncle	-2.41375	0.428085		1-7627796	-0.00820465	0.00267845
INI23272	Leg tissue fat percentage (right)	-2.18825	-0.0842744		1-7631420	0.0292878	-0.0116123
INI23273	Leg total mass (right)	-2.01801	0.396744		1-7652590	-0.0149032	0.0022374
INI23270	Leg fat mass (right)	-2.52909	0.421088		1-7652817	-0.00872304	-0.00215626
INI23271	Leg lean mass (right)	-1.98648	0.722981		1-7655998	0.00865626	-0.00290106
INI23276	Legs tissue fat percentage	-2.53763	0.330149		1-7666680	-0.00211399	0.000551433
INI23277	Legs total mass	-2.06713	0.553822		1-7675192	-0.0159774	0.00664718
INI23274	Legs fat mass	-2.4941	0.598819		1-7681743	0.430194	-1.64635
INI23275	Legs lean mass	-1.72164	0.996404		1-7681980	-0.00263016	-0.000524907
INI25058	Mean FA in genu of corpus callosum on FA skeleton	-2.48728	0.517763		1-7694790	0.00737942	-0.00391462
INI1289	Cooked vegetable intake	1.13726	0.151707		1-7710308	-0.709926	2.61676
INI40008	Age at cancer diagnosis	-2.70492	0.283787		1-7711426	0.00742705	-0.00350244
INI40009	Reported occurrences of cancer	-2.97564	0.831878		1-7723406	-2.40806	7.1217
HC213	pericardial problem	-2.39507	0.700797		1-7724562	-0.00826573	0.00447546
INI25729	Weighted-mean ISOVF in tract uncinate fasciculus (left)	-2.33952	0.701511		1-7735380	0.00785133	-0.00236615
HC285	other joint disorder	-1.99813	-0.554911		1-7737280	8.22852	2.75725
INI25079	Mean FA in anterior corona radiata on FA skeleton (left)	-2.33622	0.663757		1-7742501	0.462003	-1.63081
INI25609	Weighted-mean L2 in tract inferior fronto-occipital fasciculus (right)	-2.48413	0.853778		1-7745478	0.00750624	0.010763
INI25763	90th percentile of BOLD effect (in group-defined mask) for faces activation	-2.30976	0.480541		1-7760615	-0.00822436	0.00465501
INI22421	LV end diastolic volume	-2.38341	0.580656		1-7765168	0.033007	-0.173534
INI3761	Age hay fever, rhinitis or eczema diagnosed	-2.13302	0.492388		1-7779651	-0.00749913	0.00405664
INI25468	Mean ISOVF in posterior thalamic radiation on FA skeleton (right)	-2.36332	0.743814		1-7797350	-0.00828768	0.00190927
INI25465	Mean ISOVF in superior corona radiata on FA skeleton (left)	-2.58837	0.454976		1-7797625	0.00606807	-0.00641244
INI25464	Mean ISOVF in superior corona radiata on FA skeleton (right)	-2.42133	0.68162		1-7805208	0.0129467	0.00499989
INI25467	Mean ISOVF in posterior corona radiata on FA skeleton (left)	-2.54478	0.713431		1-7828417	-0.34054	0.157624
INI25466	Mean ISOVF in posterior corona radiata on FA skeleton (right)	-2.4297	0.649909		1-7829107	-0.0199686	0.00756663
INI25461	Mean ISOVF in retrolenticular part of internal capsule on FA skeleton (left)	-2.25829	0.65607		1-7832026	-0.912297	-1.31805
INI25460	Mean ISOVF in retrolenticular part of internal capsule on FA skeleton (right)	-2.37773	0.561501		1-7845087	-0.00812446	0.00259152
INI25463	Mean ISOVF in anterior corona radiata on FA skeleton (left)	-2.61736	0.445938		1-7869953	0.0373068	-0.0646244
INI25076	Mean FA in retrolenticular part of internal capsule on FA skeleton (right)	-2.3906	0.734222		1-7871430	-0.00942713	-0.0869101
INI3546	Age last used hormone-replacement therapy (HRT)	-2.35335	0.704054		1-7879322	-0.0155266	0.00310807
INI30120	Lymphocyte count	-4.66077	-2.93127		1-7879401	-0.0214432	-0.0973936
INI2405	Number of children fathered	-1.8272	0.298651		1-7887493	-0.00671214	0.00198281
INI23291	Femur total BMD (bone mineral density) (left)	-2.36869	0.605889		1-7890153	0.0168099	-0.00284801
INI25075	Mean FA in posterior limb of internal capsule on FA skeleton (left)	-2.64099	0.627711		1-7897133	-2.57462	7.14297
INI25809	Volume of grey matter in Inferior Temporal Gyrus, anterior division (right)	-2.43178	0.613717		1-7897189	-0.00779441	0.00689349
INI4241	Signal-to-noise-ratio (SNR) of triplet (right)	-2.49738	0.344268		1-7904196	-0.0304893	0.0140575
INI25808	Volume of grey matter in Inferior Temporal Gyrus, anterior division (left)	-2.45361	0.598642		1-7913445	19.1518	5.02276
INI23295	Femur troch BMD (bone mineral density) (left)	-2.3261	0.71795		1-7929639	-0.817321	-1.16626
INI1488	Tea intake	-2.97818	0.0284775		1-7958087	0.000505349	-0.000413145
INI23296	Femur upper neck BMD (bone mineral density) T-score (left)	-2.49252	0.479663		1-7989566	-0.0272532	-0.0232421
INI1319	Dried fruit intake	-2.81731	1.86202		1-7998249	-0.00721846	0.00281175
INI2966	Age high blood pressure diagnosed	-2.62989	1.4381		1-7998823	-1.37322	3.80786
INI3710	Length of menstrual cycle	-2.62601	0.450151		1-7998963	0.0253685	-0.00701012
INI25009	Volume of brain, grey+white, normalised for head size	-2.48994	0.376236		1-8016072	0.0155132	-0.00912263
INI25008	Volume of white matter	-1.93381	0.852537		1-8030300	-0.0153211	0.00665184
INI25007	Volume of white matter (normalised for head size)	-2.66509	0.455115		1-8030994	-0.0108626	-0.00080566
INI2316	Wheeze or whistling in the chest in last year	-2.17673	-1.98514		1-8073700	0.00804712	-0.0970381
INI25005	Volume of grey matter (normalised for head size)	-2.90246	0.0996709		1-8140693	0.0153544	-0.0066353
INI25004	Volume of ventricular cerebrospinal fluid	-2.46426	0.794107		1-8146619	-0.00704437	0.00247795
INI25003	Volume of ventricular cerebrospinal fluid (normalised for head size)	-2.48632	0.729794		1-8149700	-0.0591146	0.0251914
INI25002	Volume of peripheral cortical grey matter	-1.85772	0.839355		1-8152656	-0.00802019	-0.000267767
INI25001	Volume of peripheral cortical grey matter (normalised for head size)	-2.73692	0.503693		1-8186775	-0.00814787	0.000717984
INI25000	Volumetric scaling from T1 head image to standard space	-3.00033	0.102556		1-8191998	-0.00875786	0.000571272
INI4814	Tinnitus severity/nuisance	-2.45064	0.439794		1-8200578	0.0045632	0.00974525
INI30060	Mean corpuscular haemoglobin concentration	-2.28518	0.522842		1-8200690	-0.00726192	0.00407157
INI5132	3mm strong meridian (right)	-9.77796	-6.38976		1-8208246	-0.0108748	0.00728511
INI25723	Weighted-mean ISOVF in tract posterior thalamic radiation (left)	-2.45319	0.575639		1-8209130	-0.0385012	0.0114362
INI1160	Sleep duration	-3.01919	2.65723		1-8226088	0.0948967	0.147567
INI5134	6mm strong meridian (left)	-9.29789	-7.04207		1-8243102	-0.259247	-0.413955
INI5135	3mm strong meridian (left)	-9.33459	-6.73116		1-8243692	-0.0159093	0.00537695
INI2149	Lifetime number of sexual partners	-2.35609	1.93822		1-8252684	-0.00666996	-0.000222687
INI25645	Weighted-mean L3 in tract superior longitudinal fasciculus (right)	-2.71077	0.21971		1-8291827	0.0117633	-0.00339708
INI25644	Weighted-mean L3 in tract superior longitudinal fasciculus (left)	-2.56491	0.644988		1-8291894	0.0101395	-0.0038036
INI25647	Weighted-mean L3 in tract superior thalamic radiation (right)	-2.39077	0.399675		1-8306548	-0.0183438	0.00165181
INI30280	Immature reticulocyte fraction	2.20799	-16.9347		1-8307900	-0.000567971	0.000135953
INI25641	Weighted-mean L3 in tract medial lemniscus (right)	-2.48003	0.775492		1-8311959	-0.0199305	0.00479616
INI25529	Weighted-mean MD in tract inferior longitudinal fasciculus (left)	-2.43443	0.60898		1-8320437	0.00269893	-0.00202821
INI25643	Weighted-mean L3 in tract posterior thalamic radiation (right)	-2.47566	0.766081		1-8336247	-0.0215565	0.00299204
INI25642	Weighted-mean L3 in tract posterior thalamic radiation (left)	-2.60039	0.692274		1-8336374	-0.0161389	0.00440008
INI4689	Age glaucoma diagnosed	-2.30196	0.387552		1-8341017	-0.14267	-0.300427
INI23253	Arm fat mass (right)	-1.79527	-0.0589365		1-8374253	0.00836585	-0.00342036
INI25911	Volume of grey matter in VIIIa Cerebellum (right)	-2.56885	0.468354		1-8374297	0.0121568	0.00163967
INI25859	Volume of grey matter in Temporal Occipital Fusiform Cortex (right)	-2.26856	0.53886		1-8390731	-0.0097076	0.00935757
INI22679	Minimum carotid IMT (intima-medial thickness) at 240 degrees	-2.43921	0.487743		1-8398288	-0.000873605	-0.00171981
INI25914	Volume of grey matter in VIIIb Cerebellum (right)	-2.27071	0.448106		1-8415682	0.974482	1.42541
INI3581	Age at menopause (last menstrual period)	-2.94453	0.995586		1-8421186	0.00806369	-0.00414668
INI25852	Volume of grey matter in Lingual Gyrus (left)	-2.06645	1.08562		1-8430812	0.0153028	-0.00490361
INI22670	Minimum carotid IMT (intima-medial thickness) at 120 degrees	-2.47531	0.738727		1-8482797	-0.00683443	-0.00577042
INI1608	Average weekly fortified wine intake	-2.36588	1.05519		1-8484529	-0.0014283	-0.120679
INI25359	Mean ICVF in cerebral peduncle on FA skeleton (left)	-2.20945	0.113414		1-8487327	-0.0141194	-0.0714346
INI25358	Mean ICVF in cerebral peduncle on FA skeleton (right)	-2.17321	0.39893		1-8495292	-0.0203527	-0.0406865
INI1568	Average weekly red wine intake	-1.87687	0.80582		1-8520408	0.0550419	0.0137409
INI2887	Number of cigarettes previously smoked daily	-1.88536	-0.824726		1-8527214	0.0281942	0.0985004
INI25068	Mean FA in superior cerebellar peduncle on FA skeleton (right)	-2.44649	0.763073		1-8551853	-0.000419205	0.0021628
INI25061	Mean FA in fornix on FA skeleton	-2.30384	0.512779		1-8635207	-0.354372	0.160198
INI23292	Femur upper neck BMD (bone mineral density) (left)	-2.47284	0.505184		1-8643497	-0.0110206	-0.109742
INI25063	Mean FA in corticospinal tract on FA skeleton (left)	-2.44314	0.368924		1-8720825	-0.00764548	0.00353803
INI25062	Mean FA in corticospinal tract on FA skeleton (right)	-2.29078	0.445029		1-8725075	0.0079281	-0.152245
INI25065	Mean FA in medial lemniscus on FA skeleton (left)	-2.37485	0.905977		1-8742451	0.00776717	-0.00316267
INI25064	Mean FA in medial lemniscus on FA skeleton (right)	-2.21548	0.63116		1-8778075	0.346386	-1.48118
INI25067	Mean FA in inferior cerebellar peduncle on FA skeleton (left)	-2.38447	0.455107		1-8798765	0.00262221	0.0315093
INI25066	Mean FA in inferior cerebellar peduncle on FA skeleton (right)	-2.53483	0.443246		1-8823093	-0.0837936	-0.0869184
INI23283	Total mass	-2.05708	0.399746		1-8862398	-0.0577792	-0.0643448
INI23282	Total tissue mass	-2.05889	0.396835		1-8871313	-0.0390588	-0.0368196
INI23281	Total tissue fat percentage	-2.4951	0.334513		1-8918313	-0.227227	-0.204688
INI23280	Total lean mass	-1.5574	0.745997		1-8925112	-0.734832	0.334205
INI23287	Trunk total mass	-2.04144	0.280027		1-8926474	-0.00730826	-0.0673758
INI23286	Trunk tissue fat percentage	-2.4577	0.456792		1-8935610	-0.00816734	0.00463071
INI23285	Trunk lean mass	-1.88729	0.547883		1-8954683	-0.0215715	0.00602132
INI3160	Weight, manual entry	-1.68597	-0.0773212		1-8964144	-0.00812307	0.00675404
INI30000	White blood cell (leukocyte) count	-5.59591	-4.29453		1-8971274	-0.218761	-0.237148
INI23289	VAT (visceral adipose tissue) volume	-2.17583	0.322371		1-8974005	-0.0131596	-0.0063981
INI23288	VAT (visceral adipose tissue) mass	-2.17584	0.322403		1-8981813	-0.00799167	0.00320149
INI137	Number of treatments/medications taken	0.362262	-9.86515		1-8985988	-0.00927341	0.00518347
INI25369	Mean ICVF in superior corona radiata on FA skeleton (left)	-2.76238	0.774349		1-8987259	-0.00328142	-0.0362276
INI5116	3mm cylindrical power (right)	-2.74376	0.465276		1-8992899	-0.00788282	0.00314012
INI5117	6mm cylindrical power (right)	-2.40966	0.886697		1-8999367	-0.0108392	0.00418637
INI5118	6mm cylindrical power (left)	-2.46601	0.72059		1-9002569	-0.00184506	0.00223157
INI5119	3mm cylindrical power (left)	-2.62656	0.629756		1-9002909	0.00845389	-0.00402703
INI5306	6mm index of best keratometry results (left)	-2.45996	0.351532		1-9003178	-0.00792631	0.00188194
INI30180	Lymphocyte percentage	-2.22274	0.6757		1-9004120	-0.188588	-0.35471
INI25391	Mean ICVF in tapetum on FA skeleton (left)	-2.6257	0.488289		1-9008739	0.0147929	-0.00508471
INI25390	Mean ICVF in tapetum on FA skeleton (right)	-2.45717	0.680233		1-9011421	-0.0136451	0.00406751
INI25669	Weighted-mean ICVF in tract posterior thalamic radiation (left)	-2.75293	0.898853		1-9015954	0.00724306	-0.00241
INI25668	Weighted-mean ICVF in tract medial lemniscus (right)	-2.4463	0.668082		1-9016761	-0.00339021	-0.00717624
INI25667	Weighted-mean ICVF in tract medial lemniscus (left)	-2.10487	0.464223		1-9017091	-0.00832177	0.0033604
INI25666	Weighted-mean ICVF in tract middle cerebellar peduncle	-2.18513	0.593385		1-9033538	-0.0163751	0.0110266
INI25665	Weighted-mean ICVF in tract inferior longitudinal fasciculus (right)	-2.58072	0.745054		1-9034421	0.00723197	-0.00210283
INI25664	Weighted-mean ICVF in tract inferior longitudinal fasciculus (left)	-2.49737	0.752664		1-9034483	-0.00800833	0.00381285
INI5945	Age other serious eye condition diagnosed	-2.49741	0.514384		1-9034966	-0.0212166	0.00790178
INI25545	Weighted-mean MO in tract anterior thalamic radiation (right)	-2.08225	0.326966		1-9038985	-0.000136185	0.000502809
INI30500	Microalbumin in urine	-2.37596	0.296865		1-9039022	0.00609026	-0.00346543
INI25543	Weighted-mean MO in tract acoustic radiation (right)	-2.2686	0.598049		1-9053994	-0.00818397	0.00203553
INI25092	Mean FA in cingulum hippocampus on FA skeleton (right)	-2.35276	0.570382		1-9059386	-0.0113912	0.00110048
INI25541	Weighted-mean MD in tract uncinate fasciculus (right)	-2.41493	0.799416		1-9061161	-0.00794219	0.00279088
INI25099	Mean FA in superior fronto-occipital fasciculus on FA skeleton (left)	-2.23152	0.631115		1-9066695	-0.00828427	0.0034665
INI25807	Volume of grey matter in Middle Temporal Gyrus, temporooccipital part (right)	-2.46946	0.729218		1-9068020	-0.0330362	0.00846979
INI3062	Forced vital capacity (FVC)	61.4937	80.1433		1-9068386	0.00148081	0.0035253
INI22403	Anterior thigh lean muscle volume (right)	-2.47022	0.547747		1-9069001	-0.0462989	-0.0885761
INI22153	Age sarcoidosis diagnosed by doctor	-2.42466	0.577793		1-9074465	-0.0512815	-0.0981088
INI22407	Visceral adipose tissue volume (VAT)	-2.3248	0.498987		1-9079301	-0.0104786	0.003849
INI3064	Peak expiratory flow (PEF)	14.2605	17.3524		1-9080411	-0.0296025	-0.0280573
INI22405	Anterior thigh lean muscle volume (left)	-2.35816	0.699751		1-9085724	0.0401194	-0.0239965
INI25482	Mean ISOVF in superior fronto-occipital fasciculus on FA skeleton (right)	-2.29593	0.701539		1-9098272	0.00864747	-0.00311079
INI25475	Mean ISOVF in cingulum cingulate gyrus on FA skeleton (left)	-2.27224	0.76676		1-9118297	-0.0094575	0.000575934
INI5162	6mm regularity index (left)	-2.61948	0.952951		1-9118423	0.0101889	-0.003553
INI3536	Age started hormone-replacement therapy (HRT)	-2.46905	0.824421		1-9122382	0.0158477	-0.00618951
INI2335	Chest pain or discomfort	-2.3915	-0.245449		1-9133405	0.00788997	-0.00379394
INI23221	Arm BMD (bone mineral density) (left)	-2.10403	0.612658		1-9165283	-0.00918857	0.00218164
INI25888	Volume of grey matter in Amygdala (left)	-2.19931	0.86759		1-9210262	-0.0151582	0.0729766
INI25078	Mean FA in anterior corona radiata on FA skeleton (right)	-2.26266	0.574886		1-9216147	0.000269359	0.0330086
INI25655	Weighted-mean ICVF in tract cingulate gyrus part of cingulum (right)	-2.49668	0.634094		1-9218721	8.94052	2.46537
INI30200	Neutrophill percentage	-2.63652	0.523824		1-9226936	-0.335499	0.135393
INI25626	Weighted-mean L3 in tract anterior thalamic radiation (right)	-2.53848	0.496621		1-9228624	-0.0168897	0.0059386
INI25671	Weighted-mean ICVF in tract superior longitudinal fasciculus (left)	-2.48091	0.775458		1-9243811	0.00729404	-0.0018933
HC268	varicose ulcer	-2.43203	0.493497		1-9245572	0.0061967	-0.00112799
HC269	high cholesterol	-8.80561	1.25484		1-9248627	-0.0429894	-0.0169784
INI25650	Weighted-mean ICVF in tract acoustic radiation (left)	-2.38929	0.575812		1-9248724	-0.0245672	0.0114345
INI25651	Weighted-mean ICVF in tract acoustic radiation (right)	-2.65161	0.427698		1-9263101	0.375471	1.21454
INI25657	Weighted-mean ICVF in tract parahippocampal part of cingulum (right)	-2.42692	0.8188		1-9278271	0.031083	-0.135921
INI25654	Weighted-mean ICVF in tract cingulate gyrus part of cingulum (left)	-2.49691	0.800767		1-9280173	-0.0150458	0.00500032
INI25370	Mean ICVF in posterior corona radiata on FA skeleton (right)	-2.42921	0.493019		1-9285721	1.2783	1.93187
HC260	fracture fibula	-2.43537	0.561495		1-9286375	0.0397797	-0.0192775
HC261	eczema/dermatitis	-2.70224	0.552886		1-9307845	-0.0158104	0.0048934
INI25658	Weighted-mean ICVF in tract corticospinal tract (left)	-2.48508	0.783462		1-9323664	-0.0081117	0.00371768
INI25659	Weighted-mean ICVF in tract corticospinal tract (right)	-2.42455	0.916553		1-9323894	0.00700916	-0.00107565
HC264	hepatitis a	-2.61572	0.475987		1-9324213	-1.7725	-2.41774
INI25554	Weighted-mean MO in tract inferior fronto-occipital fasciculus (left)	-2.45552	0.63598		1-9325085	1.04334	-0.465431
INI25557	Weighted-mean MO in tract inferior longitudinal fasciculus (right)	-2.4833	0.294271		1-9327733	-1.00184	0.447239
HC267	tennis elbow/lateral epicondylitis	-2.20384	0.471051		1-9329922	-0.682206	-2.08875
INI30100	Mean platelet (thrombocyte) volume	-2.09645	-0.0445177		1-9338689	5.77928	2.92994
INI25086	Mean FA in sagittal stratum on FA skeleton (right)	-2.3961	0.580167		1-9352234	1.16748	3.49461
INI23223	Arm BMD (bone mineral density) (right)	-2.21143	0.651883		1-9356065	-0.0756862	3.47175
INI25372	Mean ICVF in posterior thalamic radiation on FA skeleton (right)	-2.58458	0.945321		1-9358681	0.0516199	0.0213932
INI25083	Mean FA in posterior corona radiata on FA skeleton (left)	-2.46484	0.701241		1-9364692	-1.07082	-2.6866
INI23224	Arms BMC (bone mineral content)	-1.66667	1.01835		1-9365545	0.443396	-1.58494
INI25081	Mean FA in superior corona radiata on FA skeleton (left)	-2.55672	0.595254		1-9366399	0.00819245	-0.0020773
INI30510	Creatinine (enzymatic) in urine	3.55045	-2.32867		1-9382285	-0.0188659	0.00626557
INI25722	Weighted-mean ISOVF in tract medial lemniscus (right)	-2.24212	0.495195		1-9382804	0.28443	-0.121059
INI4198	Position of the pulse wave peak	-4.25256	-1.59654		1-9388071	-0.700777	0.316952
INI87	Non-cancer illness year/age first occurred	-1.87894	0.795923		1-9399445	-0.00517925	-0.00276898
INI25089	Mean FA in external capsule on FA skeleton (left)	-2.307	0.847041		1-9399900	0.00732484	-0.00172514
HC218	motor neurone disease	-2.52639	0.30557		1-9400188	-0.00717648	0.0030301
HC286	plantar fascitis	-2.62345	0.660104		1-9400985	-0.00697993	0.00290635
HC287	infectious mononucleosis/glandular fever/epstein barr virus (ebv)	-2.30041	0.610595		1-9402520	0.00755256	-0.00379823
HC284	fracture nose	-2.38668	0.691761		1-9409084	-1.08002	0.482162
INI22148	Age emphysema diagnosed by doctor	-2.42508	0.569423		1-9409860	-0.0109313	0.00456503
HC282	whooping cough/pertussis	-2.36924	0.592016		1-9412610	0.00755955	-0.0126507
HC283	cystitis	-2.54748	0.420353		1-9419182	-0.00824527	0.00287221
HC280	peripheral neuropathy	-2.29367	0.312449		1-9420541	-0.942662	0.422748
HC281	atrial fibrillation	-0.955747	0.639608		1-9422605	-0.00888558	0.00374113
HC321	sjogren's syndrome/sicca syndrome	-2.83502	0.247287		1-9432390	1.20398	-2.37493
HC320	meningitis	-2.44473	0.635309		1-9433576	-0.0174335	0.00588023
HC323	head injury	-2.39913	0.38762		1-9437023	-1.58462	-3.01477
HC322	crohns disease	-2.36668	0.606984		1-9453902	0.0024006	-0.000187395
HC325	chronic/degenerative neurological problem	-2.35632	0.764147		1-9458793	-0.0155281	0.00498648
HC324	obsessive compulsive disorder (ocd)	-2.44587	0.60422		1-9465727	-0.742271	0.33583
HC327	fracture metatarsal	-2.2997	0.563524		1-9476781	-0.00782354	-0.0124969
HC289	vitiligo	-2.46585	0.685428		1-9477177	-0.00783125	0.00239531
INI22410	Total trunk fat	-2.40981	0.610871		1-9494670	-0.00776566	0.00298143
INI25371	Mean ICVF in posterior corona radiata on FA skeleton (left)	-2.52771	0.686546		1-9496481	0.0304601	0.00802008
INI25374	Mean ICVF in sagittal stratum on FA skeleton (right)	-2.3517	0.661668		1-9502653	0.00857407	-0.0123565
INI25361	Mean ICVF in anterior limb of internal capsule on FA skeleton (left)	-2.40574	0.174465		1-9503407	-0.00860875	0.0023314
INI25889	Volume of grey matter in Amygdala (right)	-2.2569	0.92778		1-9505821	-0.00904991	0.00566211
INI25845	Volume of grey matter in Cuneal Cortex (right)	-2.66991	0.454346		1-9507004	0.0172778	-0.00599299
INI25886	Volume of grey matter in Hippocampus (left)	-2.18943	0.706521		1-9514846	-0.00740915	0.00259154
INI25885	Volume of grey matter in Pallidum (right)	-2.35587	0.710929		1-9526979	-0.874991	-1.23568
INI25884	Volume of grey matter in Pallidum (left)	-2.56884	0.499739		1-9542971	2.5426	1.56424
INI25883	Volume of grey matter in Putamen (right)	-2.37539	-0.199583		1-9555888	-0.0226227	0.0305461
INI25882	Volume of grey matter in Putamen (left)	-2.34019	-0.499762		1-9563364	-0.00753674	0.00054829
INI25881	Volume of grey matter in Caudate (right)	-2.10035	0.574769		1-9568755	-0.00804234	0.00267956
INI25880	Volume of grey matter in Caudate (left)	-2.31984	0.349705		1-9591499	1.0004	1.48495
INI25726	Weighted-mean ISOVF in tract superior longitudinal fasciculus (right)	-2.31857	0.607943		1-9629477	0.00703573	0.110391
INI25727	Weighted-mean ISOVF in tract superior thalamic radiation (left)	-2.22132	0.505171		1-9645101	-0.00634928	-0.000243573
INI25724	Weighted-mean ISOVF in tract posterior thalamic radiation (right)	-2.31495	0.842876		1-9649821	0.0012494	0.00270963
INI25725	Weighted-mean ISOVF in tract superior longitudinal fasciculus (left)	-2.13695	0.788272		1-9650157	-0.0179574	-5.69824e-06
HC219	hypothyroidism/myxoedema	-3.28897	-0.185499		1-9657037	-0.0108964	0.00408753
INI25720	Weighted-mean ISOVF in tract middle cerebellar peduncle	-2.49437	0.766317		1-9660299	-0.00886983	0.00416669
INI25586	Weighted-mean L1 in tract medial lemniscus (left)	-2.51073	0.595595		1-9664822	-0.00215723	-0.00316359
INI25364	Mean ICVF in retrolenticular part of internal capsule on FA skeleton (right)	-2.54389	0.631861		1-9693275	-0.023746	0.00577026
INI25591	Weighted-mean L1 in tract superior longitudinal fasciculus (right)	-2.1356	0.379837		1-9695888	1.65285	2.23223
INI25360	Mean ICVF in anterior limb of internal capsule on FA skeleton (right)	-2.07016	0.310733		1-9696690	0.000423253	0.00183961
INI25623	Weighted-mean L3 in tract acoustic radiation (left)	-2.33667	0.516021		1-9710821	0.00678696	0.00094733
INI30220	Basophill percentage	-2.81733	1.31465		1-9722610	-0.0087623	0.00275872
INI25588	Weighted-mean L1 in tract posterior thalamic radiation (left)	-2.37999	0.618868		1-9723548	0.613907	0.812452
INI25627	Weighted-mean L3 in tract cingulate gyrus part of cingulum (left)	-2.23849	0.5369		1-9743729	2.68729	1.31537
INI25618	Weighted-mean L2 in tract superior longitudinal fasciculus (right)	-2.52114	0.422266		1-9746996	1.6747	0.895879
INI25625	Weighted-mean L3 in tract anterior thalamic radiation (left)	-2.67121	0.505617		1-9747770	0.00674678	-0.00214184
INI25624	Weighted-mean L3 in tract acoustic radiation (right)	-2.32228	0.548191		1-9754184	-0.00590526	0.00527638
INI25825	Volume of grey matter in Lateral Occipital Cortex, superior division (right)	-2.32948	0.716016		1-9767266	-0.0101682	0.00540541
INI25583	Weighted-mean L1 in tract inferior longitudinal fasciculus (left)	-2.48783	0.644342		1-9784870	0.0021699	-0.00868685
INI5901	Age when diabetes-related eye disease diagnosed	-2.45627	0.545432		1-9784916	-0.0931602	-0.150217
INI25581	Weighted-mean L1 in tract inferior fronto-occipital fasciculus (left)	-2.45124	0.686561		1-9804623	0.343954	-0.151371
INI25357	Mean ICVF in superior cerebellar peduncle on FA skeleton (left)	-2.40027	0.556183		1-9804693	0.00468412	0.0250079
INI25587	Weighted-mean L1 in tract medial lemniscus (right)	-2.22215	0.758873		1-9868806	-0.0152871	0.00535442
INI25355	Mean ICVF in inferior cerebellar peduncle on FA skeleton (left)	-2.40463	0.507864		1-9881112	-0.00732345	0.00303809
INI25585	Weighted-mean L1 in tract middle cerebellar peduncle	-2.54769	0.528716		1-9889282	-0.00752107	0.00430971
INI22680	Mean carotid IMT (intima-medial thickness) at 240 degrees	-2.54751	0.539102		1-9896936	0.0441582	0.084481
INI3849	Number of pregnancy terminations	-2.65515	0.806097		1-9901912	0.00269719	0.00633255
INI25849	Volume of grey matter in Parahippocampal Gyrus, anterior division (right)	-2.02265	1.04016		1-9902403	-0.0168167	-0.0156961
INI25682	Weighted-mean OD in tract cingulate gyrus part of cingulum (right)	-2.75381	0.551442		1-9902900	-0.0225467	0.00641973
INI25685	Weighted-mean OD in tract corticospinal tract (left)	-2.24894	0.633154		1-9905558	-0.016365	0.00644783
INI3627	Age angina diagnosed	-2.38876	0.683128		1-9924957	0.00167914	-0.00544414
INI25689	Weighted-mean OD in tract inferior fronto-occipital fasciculus (left)	-2.14203	0.36788		1-9929679	0.0152449	0.021883
INI25842	Volume of grey matter in Precuneous Cortex (left)	-2.34218	0.758721		1-9939343	-0.016135	0.00655055
INI3456	Number of cigarettes currently smoked daily (current cigarette smokers)	-2.3946	0.429685		1-9956416	-0.287123	0.130707
INI4195	Pulse wave reflection index	-2.46464	0.610856		1-9989081	-0.0227841	0.011795
INI4194	Pulse rate	-3.04334	-1.31446		1-9991627	-0.011126	0.00577488
INI1845	Mother's age	-2.85003	2.22647		1-10068175	0.00251022	-0.00541885
INI4056	Age stroke diagnosed	-2.34278	0.500326		1-10068312	0.00755491	-0.00129671
INI25582	Weighted-mean L1 in tract inferior fronto-occipital fasciculus (right)	-2.45817	0.572747		1-10084679	0.00492764	-0.0109123
INI20121	Cascot confidence score	-2.32893	0.560742		1-10092275	-0.00725919	0.0017792
INI4199	Position of pulse wave notch	-2.46073	-0.242045		1-10098028	-0.00621256	0.00162519
INI20021	Speech-reception-threshold (SRT) estimate (right)	-2.37235	0.409409		1-10119822	-0.0151655	0.00118225
INI30300	High light scatter reticulocyte count	2.53263	-22.5635		1-10123395	0.146406	3.49073
HC389	urticaria	-2.23155	0.255672		1-10132300	0.119104	1.55685
HC223	fracture pelvis	-2.52374	0.607336		1-10138485	-0.0173831	0.00719065
INI20127	Neuroticism score	-5.75878	-0.0665826		1-10147999	0.0569501	0.0226424
INI25456	Mean ISOVF in anterior limb of internal capsule on FA skeleton (right)	-2.13319	0.32687		1-10163148	-0.00118844	0.0508843
INI25617	Weighted-mean L2 in tract superior longitudinal fasciculus (left)	-2.5284	0.412133		1-10207195	2.01219	3.32208
INI25614	Weighted-mean L2 in tract medial lemniscus (right)	-2.51637	0.759844		1-10219807	-0.00787963	0.00373856
INI25598	Weighted-mean L2 in tract anterior thalamic radiation (left)	-2.68419	0.493771		1-10235946	2.10218	-0.499627
INI25440	Mean ISOVF in middle cerebellar peduncle on FA skeleton	-2.52445	0.934669		1-10264510	1.05203	2.07341
INI25595	Weighted-mean L1 in tract uncinate fasciculus (right)	-2.51045	0.530784		1-10268967	-0.00578888	2.24087e-05
INI25367	Mean ICVF in anterior corona radiata on FA skeleton (left)	-2.68376	0.817005		1-10283428	-0.0078078	-0.0439262
INI25597	Weighted-mean L2 in tract acoustic radiation (right)	-2.41853	0.636957		1-10287414	0.740294	-0.216126
INI25362	Mean ICVF in posterior limb of internal capsule on FA skeleton (right)	-2.47635	1.05761		1-10343648	-0.00681425	0.00165233
INI25363	Mean ICVF in posterior limb of internal capsule on FA skeleton (left)	-2.4652	0.965315		1-10358065	0.00719339	0.00659871
INI25449	Mean ISOVF in medial lemniscus on FA skeleton (left)	-2.28625	0.799866		1-10364260	0.000944785	-0.0217095
INI25592	Weighted-mean L1 in tract superior thalamic radiation (left)	-2.16681	0.281935		1-10364385	-0.0196214	-0.0836486
INI5208	logMAR, final (left)	-2.52813	0.075965		1-10378270	-0.0130284	-0.00341402
INI21002	Weight	189.534	-85.7721		1-10398960	-0.0153364	0.00576468
INI25878	Volume of grey matter in Thalamus (left)	-2.35753	0.875303		1-10399944	0.967508	-5.43754
INI25879	Volume of grey matter in Thalamus (right)	-2.16249	0.880078		1-10428570	-0.0109355	0.000865254
INI25876	Volume of grey matter in Occipital Pole (left)	-2.37695	0.533501		1-10429705	0.0151274	0.00929284
INI5201	logMAR, final (right)	-2.45512	0.356987		1-10457496	0.534398	1.11914
INI25874	Volume of grey matter in Supracalcarine Cortex (left)	-2.48927	0.71761		1-10460485	2.09999	0.712357
INI25875	Volume of grey matter in Supracalcarine Cortex (right)	-2.30743	0.862995		1-10463961	-0.0373601	-0.0659619
INI25695	Weighted-mean OD in tract medial lemniscus (right)	-2.54562	0.413664		1-10479791	-0.0312689	0.0102541
INI25352	Mean ICVF in medial lemniscus on FA skeleton (right)	-2.45262	0.599648		1-10481384	-2.32051	-1.48283
INI25351	Mean ICVF in corticospinal tract on FA skeleton (left)	-2.40503	0.697124		1-10483983	-0.0378591	0.00854568
INI25820	Volume of grey matter in Supramarginal Gyrus, posterior division (left)	-2.35127	0.808973		1-10491209	0.162479	0.280965
INI22681	Maximum carotid IMT (intima-medial thickness) at 240 degrees	-2.39791	0.67255		1-10492765	-0.00370584	0.00403415
INI25848	Volume of grey matter in Parahippocampal Gyrus, anterior division (left)	-2.31143	0.511634		1-10499917	0.00794407	-0.00296291
INI25844	Volume of grey matter in Cuneal Cortex (left)	-2.49725	0.65829		1-10502454	-0.0111913	0.0501748
INI4196	Pulse wave peak to peak time	-1.65005	1.47401		1-10521657	-0.0154037	-0.0152316
INI25441	Mean ISOVF in pontine crossing tract on FA skeleton	-2.55948	0.489413		1-10523626	-0.00611096	-0.0030221
INI21001	Body mass index (BMI)	100.615	-163.511		1-10523665	-0.0144008	0.00569636
INI25877	Volume of grey matter in Occipital Pole (right)	-2.36832	0.5793		1-10532981	0.0076755	-0.000582059
INI25872	Volume of grey matter in Planum Temporale (left)	-2.37595	0.803837		1-10568140	0.000827573	-0.00882289
INI25870	Volume of grey matter in Heschl's Gyrus (includes H1 and H2) (left)	-2.40949	1.00352		1-10594885	-0.00680743	-0.000823062
INI5199	logMAR, initial (right)	-2.47557	0.468539		1-10609460	-0.681772	-2.29281
INI4022	Age pulmonary embolism (blood clot in lung) diagnosed	-2.47183	0.383914		1-10613611	0.00805152	-0.00235414
INI23290	Femur shaft BMD (bone mineral density) (left)	-2.43733	0.567675		1-10624011	-0.0143987	0.00412646
INI25077	Mean FA in retrolenticular part of internal capsule on FA skeleton (left)	-2.5684	0.515904		1-10629772	1.00755	-0.448243
INI25074	Mean FA in posterior limb of internal capsule on FA skeleton (right)	-2.47594	0.670354		1-10647924	0.0399534	0.0756649
INI23293	Femur total BMD (bone mineral density) T-score (left)	-2.33936	0.65046		1-10653622	-0.304105	-0.66323
INI25072	Mean FA in anterior limb of internal capsule on FA skeleton (right)	-2.44753	0.747944		1-10653628	0.00835765	-0.00337128
INI25073	Mean FA in anterior limb of internal capsule on FA skeleton (left)	-2.40546	0.876682		1-10654688	0.269032	-0.629547
INI25070	Mean FA in cerebral peduncle on FA skeleton (right)	-2.31602	0.747972		1-10664708	-0.00757756	0.00273105
INI25071	Mean FA in cerebral peduncle on FA skeleton (left)	-2.32903	0.632353		1-10683672	0.00806732	-0.00565704
INI23298	Femur troch BMD (bone mineral density) T-score (left)	-2.23131	0.673058		1-10691829	-0.00911312	-0.00774273
INI25473	Mean ISOVF in external capsule on FA skeleton (left)	-2.39585	0.558565		1-10701438	-1.2245	0.420028
INI25470	Mean ISOVF in sagittal stratum on FA skeleton (right)	-2.31365	0.920884		1-10702266	-9.96132	-1.78337
INI25471	Mean ISOVF in sagittal stratum on FA skeleton (left)	-2.63317	0.608378		1-10711910	-0.00704556	0.000975156
INI25476	Mean ISOVF in cingulum hippocampus on FA skeleton (right)	-2.44465	0.695211		1-10714221	-0.00754283	0.00582486
INI25477	Mean ISOVF in cingulum hippocampus on FA skeleton (left)	-2.28293	0.79489		1-10720905	-0.0209601	0.0700035
INI25474	Mean ISOVF in cingulum cingulate gyrus on FA skeleton (right)	-2.26894	0.768493		1-10738871	0.000168977	0.00902969
INI30150	Eosinophill count	-7.33136	-3.56021		1-10745501	-0.0111236	0.0029383
INI25373	Mean ICVF in posterior thalamic radiation on FA skeleton (left)	-2.62844	1.04463		1-10748742	0.00257559	0.0309493
INI25375	Mean ICVF in sagittal stratum on FA skeleton (left)	-2.73118	0.866758		1-10757199	-0.00114312	0.00263921
HC316	dyspepsia/indigestion	-2.43767	0.479642		1-10759741	-0.0199662	-0.0429294
INI25379	Mean ICVF in cingulum cingulate gyrus on FA skeleton (left)	-2.54364	0.816631		1-10760472	-0.0163361	0.00303263
INI25378	Mean ICVF in cingulum cingulate gyrus on FA skeleton (right)	-2.49149	0.815605		1-10760510	0.0230204	0.0035397
INI22505	Years of bringing up phlegm/sputum/mucus on most days	-2.4004	0.698323		1-10761541	-19.6454	-5.86994
INI25388	Mean ICVF in uncinate fasciculus on FA skeleton (right)	-2.48509	0.587915		1-10762077	-0.0174735	0.00429775
INI25389	Mean ICVF in uncinate fasciculus on FA skeleton (left)	-2.46283	0.585859		1-10766797	-0.00971024	0.0549212
INI22422	LV end systolic volume	-2.19279	0.743162		1-10767785	-0.0189481	-0.00963055
INI22423	LV stroke volume	-2.4171	0.64801		1-10767902	0.0233729	0.567422
INI25384	Mean ICVF in superior longitudinal fasciculus on FA skeleton (right)	-2.65256	0.787905		1-10784899	-0.00279014	-0.00040848
INI25386	Mean ICVF in superior fronto-occipital fasciculus on FA skeleton (right)	-2.51539	0.784037		1-10786314	-0.00319169	-0.0686895
INI25387	Mean ICVF in superior fronto-occipital fasciculus on FA skeleton (left)	-2.3847	0.714443		1-10787940	-0.0288797	0.0066039
INI25380	Mean ICVF in cingulum hippocampus on FA skeleton (right)	-2.33078	0.45451		1-10793411	-0.0247149	0.00912963
INI25381	Mean ICVF in cingulum hippocampus on FA skeleton (left)	-2.603	0.488994		1-10794895	0.0144088	-0.00298655
INI25382	Mean ICVF in fornix cres+stria terminalis on FA skeleton (right)	-2.56252	0.726772		1-10800737	0.345247	-0.492845
INI25383	Mean ICVF in fornix cres+stria terminalis on FA skeleton (left)	-2.25465	0.528613		1-10804219	-5.50787e-05	-0.000978718
INI30160	Basophill count	-3.29079	0.218729		1-10805552	-0.00474254	-0.0107802
INI25678	Weighted-mean OD in tract acoustic radiation (right)	-2.49067	0.634992		1-10808587	-0.0248181	0.00977588
INI25679	Weighted-mean OD in tract anterior thalamic radiation (left)	-2.37707	0.362363		1-10810317	-0.000441096	-0.0108136
INI25674	Weighted-mean ICVF in tract superior thalamic radiation (right)	-2.61997	0.941287		1-10811288	-0.0333622	-0.000262308
INI30270	Mean sphered cell volume	-1.86346	-0.0626612		1-10815421	0.00308438	-0.00644152
INI25462	Mean ISOVF in anterior corona radiata on FA skeleton (right)	-2.53727	0.473238		1-10823826	-0.0107597	0.00152898
INI25570	Weighted-mean L1 in tract acoustic radiation (right)	-2.41549	0.736183		1-10824329	-7.63342	-0.148043
INI1309	Fresh fruit intake	1.12621	0.330261		1-10833401	0.00526843	-0.00304827
INI2976	Age diabetes diagnosed	-2.29832	0.161201		1-10838556	1.56707	-0.691438
INI25478	Mean ISOVF in fornix cres+stria terminalis on FA skeleton (right)	-2.36535	0.849716		1-10842021	-0.366217	0.13593
INI5923	Age macular degeneration diagnosed	-2.40589	0.548494		1-10842698	-0.00672731	0.00181703
INI25472	Mean ISOVF in external capsule on FA skeleton (right)	-2.45767	0.635977		1-10846144	-0.00739256	0.00167209
INI23222	Arm BMC (bone mineral content) (right)	-2.08046	0.963229		1-10850371	0.971667	-0.409024
INI25088	Mean FA in external capsule on FA skeleton (right)	-2.51079	0.730764		1-10858746	-0.864965	0.390087
INI22149	Age chronic bronchitis diagnosed by doctor	-2.3934	0.526257		1-10860604	1.10133	-0.545053
INI25376	Mean ICVF in external capsule on FA skeleton (right)	-2.16283	0.908299		1-10863379	-0.00718498	0.00287019
INI22147	Age asthma diagnosed by doctor	-2.25474	0.322011		1-10865577	0.00752212	-0.00298474
INI22146	Age hayfever or allergic rhinitis diagnosed by doctor	-2.7202	0.67034		1-10869052	-0.00932226	0.00254494
INI25646	Weighted-mean L3 in tract superior thalamic radiation (left)	-2.21614	0.759081		1-10874890	-0.00716185	0.00357183
INI23299	Femur neck BMD (bone mineral density) (left)	-2.41267	0.672543		1-10885424	-1.51022	-0.183631
INI25721	Weighted-mean ISOVF in tract medial lemniscus (left)	-2.46643	0.550021		1-10890972	-0.0229043	0.00839459
HC215	hypertension	3.62129	-16.7906		1-10891857	0.0166279	-0.00862226
HC217	neck problem/injury	-2.44205	0.593276		1-10892498	0.00780911	-0.00316837
HC216	pneumothorax	-2.61857	0.670084		1-10901907	0.00986672	-0.00443635
HC210	non-infective hepatitis	-2.41126	0.475634		1-10912163	6.37183	0.384176
INI25056	Mean FA in middle cerebellar peduncle on FA skeleton	-2.41523	0.511818		1-10915906	0.00603049	0.000449439
INI25057	Mean FA in pontine crossing tract on FA skeleton	-2.48177	0.444942		1-10915994	0.000102842	-0.00101383
MED1140879802	amlodipine	-2.13176	-1.14478		1-10924273	-0.339961	0.150292
MED1140860954	isosorbide mononitrate	-2.32428	0.331246		1-10928219	0.0238825	0.0125743
MED1140879806	diltiazem	-2.28973	0.50667		1-10935232	-2.95982	0.0893086
MED1141153490	amisulpride	-2.52828	0.519331		1-10935527	-0.00695535	0.00151976
MED1141182632	spiriva 18micrograms inhalation capsule	-2.22739	0.609806		1-10957060	0.166024	-0.705787
MED1140884516	thyroxine product	-3.11285	0.169299		1-10957719	-0.0250836	0.00955903
MED1141174508	reductil 10mg capsule	-2.20997	0.473802		1-10974329	0.00774632	-0.0171973
MED1140864618	zestoretic 10 tablet	-2.44612	0.520332		1-10976695	0.000121189	0.000907217
MED1140868192	buccastem 3mg tablet	-2.47758	0.590956		1-10978629	-0.0101166	0.00318511
MED1140880288	clotrimazole	-2.34801	0.552003		1-10978767	-0.00407667	0.00116936
MED1141188836	felendil xl 5mg m/r tablet	-2.42049	0.568007		1-10995805	-0.0076289	0.00303846
MED1140878512	capasal shampoo	-2.37677	0.613748		1-10997598	0.00956173	-0.00380671
MED1141200768	protelos 2g sachets	-2.32061	0.594528		1-10998509	-0.00142359	2.69031e-05
MED1141175684	risedronate sodium	-2.32925	0.516331		1-10999211	-0.00932117	0.00295206
MED1141172436	indivina 1mg/2.5mg tablet	-2.2961	0.487613		1-11006850	0.0658493	0.111546
MED1140866738	atenolol	-3.03283	-0.173979		1-11009672	-0.279909	0.118866
MED1140872150	clonazepam	-2.23468	0.547448		1-11014118	0.00777582	-0.00314153
MED1140921822	mirena 20mcg/24hrs intrauterine system	-2.46279	0.597314		1-11015546	-0.0149925	0.011329
MED1140876404	aqueous cream bp	-2.29606	0.584562		1-11017141	-0.00830795	0.00305168
MED1140875392	plaquenil 200mg tablet	-2.4048	0.665676		1-11018573	-0.0154844	0.00549915
MED1140921828	dicloflex 25mg e/c tablet	-2.25751	0.525517		1-11018754	-0.00901064	0.00868574
MED1140876592	multivitamin+mineral preparations	-2.32329	0.400181		1-11028301	0.00707648	-0.00295069
MED1141156846	amias 2mg tablet	-2.45499	0.580764		1-11029478	-0.0176763	0.00687197
MED1140923738	femseven 50 patch	-2.43532	0.480408		1-11030014	-0.00545425	0.00127114
MED1140869848	methotrexate	-2.45233	0.631758		1-11031607	-0.0035522	0.00265966
INI25612	Weighted-mean L2 in tract middle cerebellar peduncle	-2.61061	0.850056		1-11042242	-0.00820938	0.00397006
MED1140888594	fluvastatin	-2.35733	0.503182		1-11045724	0.0170047	0.00159537
MED1140855380	salbuvent 100micrograms inhaler	-2.41281	0.562521		1-11046855	10.6428	5.30493
MED1141157132	singulair 10mg tablet	-2.51076	0.326618		1-11050459	-0.0094818	0.00401724
MED1140888172	mometasone	-2.33405	0.450654		1-11058588	0.0169432	-0.00346793
MED1141164872	sinemet-62.5 tablet	-2.4038	0.556253		1-11060799	0.0223221	-0.00945196
MED1140909674	cod liver oil capsule	-2.73608	0.497768		1-11072579	-12.992	-3.42584
MED1140888176	mometasone furoate 0.1% ointment	-2.57216	0.534737		1-11079077	-28.2115	0.948661
MED1140868226	aspirin	-2.73663	-0.430254		1-11079386	-0.00840133	0.00300074
MED1140868588	progesterone product	-2.49262	0.655519		1-11090885	3.12514	0.262538
MED1140861924	bezafibrate	-2.25334	0.714672		1-11096093	-0.00869232	-0.000441725
MED1140865382	merbentyl 10mg tablet	-2.48849	0.433591		1-11096952	-0.721976	-1.06072
MED1141180314	ibandronic acid	-2.58101	0.525541		1-11097867	0.609789	0.560438
MED1140913292	synalar 1:10 cream	-2.51677	0.788653		1-11098743	0.0229657	-0.00505421
MED1140862810	phenergan 10mg tablet	-2.42116	0.585065		1-11102940	-0.0179827	0.163777
MED1140910706	phenobarbital	-2.51232	0.561502		1-11106630	-0.0217534	0.00240543
MED1141168554	migraleve tablet	-2.22144	0.533422		1-11112836	-30.4078	1.76635
MED1140871984	dixarit 25mcg tablet	-2.41159	0.575389		1-11121756	-0.00783227	0.00203196
MED1140928274	ropinirole	-2.57814	0.400663		1-11134005	-0.0433255	-0.0828877
MED1140872198	sodium valproate	-2.34456	0.615118		1-11136546	-0.00734298	0.00272955
MED1140865752	ispaghula husk	-2.33219	0.625131		1-11171907	0.383032	-0.426253
MED1140869930	azathioprine	-2.43438	0.543868		1-11181985	-0.000775047	-0.000265182
MED1140861998	ventolin 100micrograms inhaler	-2.79187	0.00658315		1-11198995	-0.0234255	0.00877064
MED1140868518	nuvelle tablet	-2.36738	0.406088		1-11206012	-0.0162243	0.00658176
MED1141164060	pramipexole	-2.64237	0.766427		1-11210450	0.00701987	-0.00550629
MED1140860728	quinapril	-2.33716	0.568338		1-11252369	0.0145677	0.00227737
MED1140881472	lacri-lube eye ointment	-2.35514	0.573567		1-11253684	-0.299951	-0.451557
MED1140909786	beclometasone	-2.53389	0.30526		1-11272617	-0.00779614	0.00314974
MED1140870390	ferrous sulphate	-2.4752	0.399444		1-11301823	-0.00150651	0.0117177
MED1141164068	mirapexin 0.088mg tablet	-2.38377	0.648633		1-11307438	-0.00747149	0.00250064
MED1141157418	budesonide product	-2.40439	0.566079		1-11318983	0.593371	0.562956
MED1140923670	gtn - glyceryl trinitrate	-2.51987	0.695308		1-11324519	0.00500855	-0.00616035
MED1141200384	vesicare 5mg tablet	-2.48983	0.461566		1-11329570	-0.00753121	0.00696646
MED1140871472	naprosyn 250mg tablet	-2.47241	0.541111		1-11333812	-0.634453	-0.818793
MED1140868538	sustanon 100 oily injection	-2.43652	0.616921		1-11372913	32.1487	3.86675
MED1140882722	maxidex eye drops	-2.40995	0.501836		1-11378708	-0.00772187	0.00248303
MED1140871266	arthrotec tablet	-2.37015	0.474475		1-11384190	-0.0150456	0.00541303
MED1140868532	testosterone product	-2.40064	0.601272		1-11396328	-0.000420566	-0.00288917
MED1140883568	oxybutynin	-2.49295	0.573352		1-11400567	-0.0221179	0.0119049
MED1140882728	otomize ear spray	-2.41509	0.412937		1-11410657	-0.00741921	0.00309638
MED1140869362	femulen tablet	-2.51512	0.469442		1-11421014	-0.00745505	0.00357747
MED1140874718	glibenclamide	-2.42553	0.575261		1-11440689	-0.005527	0.0170109
MED1140863182	nitrazepam	-2.43053	0.538255		1-11442394	0.00770652	-0.0024794
MED1140860840	nitrolingual 400micrograms spray	-2.43084	0.446757		1-11447001	-0.00747741	0.0028099
MED1140861166	dilzem sr 60mg long acting m/r capsule	-2.40323	0.586742		1-11465290	-0.0076831	0.00423416
MED1141185986	cetraben emollient cream	-2.41616	0.579309		1-11467617	0.240077	0.323195
MED1141157486	salbutamol product	-2.36518	0.657355		1-11473323	0.0236479	-0.00793622
MED1140867818	nortriptyline	-2.44289	0.521162		1-11477724	-0.00962709	0.00367724
MED1141194224	allergy relief antihistamine 4mg tablet	-2.40705	0.495347		1-11490914	0.026501	-0.000750002
MED1140888074	clobetasol	-2.59455	0.706106		1-11498641	0.00677495	-0.0052552
MED1140883968	carmellose	-2.32006	0.714609		1-11500610	-0.00722068	0.00506146
MED1140861778	dipyridamole	-2.33133	0.551185		1-11501431	-0.0381956	0.0180277
MED1140922562	femoston 1/10 tablet	-2.41727	0.768486		1-11510643	0.00769777	-0.00512277
MED1141187776	nurofen 200mg tablet	-2.44172	0.554316		1-11515336	-0.00896538	0.00376847
MED1140883748	selenium product	-2.48107	0.799728		1-11527304	0.0150784	-0.00541467
MED1140874138	ciprofloxacin	-2.4839	0.66107		1-11576094	-0.0212393	-0.0710603
MED1140878304	e45 cream	-2.65903	0.404021		1-11593640	0.00134135	-0.00322849
MED1140926922	antihistamine 60mg tablet	-2.44097	0.604311		1-11607224	-0.00205489	-0.00232998
MED1140873480	minocycline	-2.43688	0.630469		1-11611134	-0.00737488	0.00286666
MED1140925978	mycophenolate	-2.48532	0.495571		1-11619115	-0.00694175	0.00311893
MED1140875840	timolol 0.25% eye drops	-2.44727	0.584538		1-11629410	-0.00691318	0.00305815
MED1140884464	dihydrocodeine	-2.37786	0.529252		1-11632891	-0.0492652	-0.0637029
MED1140870488	forceval capsule	-2.33963	0.532597		1-11633667	-0.0145046	0.00654944
MED1140869324	loestrin 20 tablet	-2.5357	0.579345		1-11648200	0.011254	-0.0047447
MED1140864472	xatral 2.5mg tablet	-2.3391	0.802091		1-11649098	-0.0433517	0.0190045
INI25442	Mean ISOVF in genu of corpus callosum on FA skeleton	-2.31275	0.51089		1-11652656	0.0436371	-0.00959112
MED1141169516	dorzolamide+timolol	-2.34477	0.642482		1-11664146	-0.00865124	0.00256456
MED1140872338	madopar 62.5 capsule	-2.50686	0.525201		1-11688722	-0.0121131	0.00420712
MED1140871050	calcichew d3 tablet	-2.48135	0.562495		1-11696317	0.0100846	-0.00317417
MED1140865336	spasmonal 60mg capsule	-2.62966	0.776012		1-11703754	-0.00153958	-0.00287798
MED1141167932	rizatriptan	-2.58061	0.751395		1-11703789	-0.0160229	0.00541067
MED1140910512	ismo - isosorbide mononitrate	-2.42377	0.502226		1-11710991	-0.0116206	0.0276369
MED1141146606	calcium carbonate+cholecalciferol 1.25g/200iu tablet	-2.57115	0.416488		1-11717300	-11.6058	-2.94535
MED1140854076	macrogol ointment	-2.486	0.49206		1-11718859	-0.00682088	0.00346066
MED1141146234	atorvastatin	-4.48537	0.633957		1-11721693	-0.0230898	0.00925992
MED1140852948	calcium+vitamin d 500units tablet	-2.25592	0.716647		1-11722688	0.0425239	-0.0189535
MED1140868406	conjugated oestrogens	-2.46812	0.684972		1-11728894	0.00464389	0.00311656
MED1140861780	persantin 25mg tablet	-2.38152	0.591733		1-11730804	0.00949863	-0.00791612
MED1141192248	vardenafil	-2.41513	0.607669		1-11737551	-0.0161108	0.00679634
MED1141179830	piriteze 10mg tablet	-2.3954	0.546328		1-11745459	0.00703601	-0.00304644
MED1140862168	bricanyl 250mcg inhaler	-2.41669	0.367968		1-11750321	-0.0346398	0.012472
MED1140868408	premarin 625micrograms tablet	-2.37635	0.428262		1-11765806	-0.00746519	0.00292535
MED1140857636	prempak 0.625 tablet	-2.47095	0.616582		1-11768208	-0.00900429	0.0043141
MED1140865786	bisacodyl	-2.52771	0.586012		1-11771999	-0.0165656	-0.00083596
MED1140881702	adalate 10mg capsule	-2.42107	0.64039		1-11772229	-0.0159728	0.00584851
MED1140861936	questran 4g/sachet powder	-2.39746	0.592312		1-11774582	-0.00976092	0.00440273
MED1140872112	epanutin 25mg capsule	-2.58497	0.856903		1-11782814	-0.0299775	0.0141589
MED1141185326	travatan 40micrograms/ml eye drops	-2.60492	0.609735		1-11794676	-0.00831467	0.00297862
INI1299	Salad/raw vegetable intake	-0.115513	-0.0579202		1-11797186	-0.00862206	0.00249144
MED1140860696	lisinopril	-2.08554	-0.185148		1-11797234	-0.00107394	0.000258707
MED1140909954	acyclovir	-2.52674	0.690441		1-11806851	0.0172241	-0.00864589
MED1140883066	insulin product	-2.37712	-0.204158		1-11807296	0.0166426	-0.00539111
MED1140882946	livial 2.5mg tablet	-2.50991	0.686371		1-11807600	-0.0158251	0.0129807
MED1140872058	migril tablet	-2.43897	0.460178		1-11812695	-0.0236888	0.00900121
MED1140866078	indapamide	-2.21076	0.33242		1-11822734	0.00938731	-0.00414616
MED1141168752	peptac liquid	-2.34801	0.472823		1-11824133	-0.00109848	-0.436429
MED1140868120	trifluoperazine	-2.36929	0.610927		1-11835070	0.50873	0.209997
MED1140923348	co-proxamol	-2.5404	0.624413		1-11843224	0.00717401	-0.00278066
MED1141174520	symbicort 100/6 turbohaler	-2.41085	0.411806		1-11850750	0.464696	1.43182
MED1140862760	acrivastine	-2.46664	0.526322		1-11851185	-0.0214949	0.00323815
MED1140888556	fosinopril	-2.60467	0.511877		1-11851927	-0.0142306	-0.339801
MED1140861090	adalat 5mg capsule	-2.54739	0.606262		1-11856378	-0.540284	-0.0338006
MED1140923346	co-codamol	-1.83594	-0.143637		1-11859636	0.771951	0.848767
MED1141162764	tolterodine l-tartrate	-2.3828	0.389888		1-11870279	-0.00759451	0.00250764
MED1141171336	eprosartan	-2.3848	0.557425		1-11884555	0.0230242	0.158146
MED1140928878	zumenon 1mg tablet	-2.45807	0.598193		1-11891626	-0.051523	-0.0345632
MED1140861806	aspirin 75mg tablet	-2.34207	0.413111		1-11894592	0.0193413	0.011861
MED1141181700	estradiol product	-2.17868	0.818357		1-11896141	-0.0322953	-0.0033693
MED1140879854	sotalol	-2.24999	0.789623		1-11913757	0.438003	0.190131
MED1141145896	letrozole	-2.44761	0.711941		1-11915728	0.0105605	0.00944905
MED1140929012	pantoprazole	-2.55277	0.563952		1-11936644	0.476834	-0.331016
MED1140869278	noriday tablet	-2.44484	0.393188		1-11947904	-0.000101566	-0.000561897
MED1140874370	aciclovir	-2.48027	0.475008		1-11968503	-0.00800038	0.00373043
MED1189	co-enzyme q10/ubiquinone/bio-quinone/coenzyme q10	-2.54664	0.720673		1-11969844	-0.0108883	-0.00518235
MED1140873634	clarithromycin	-2.37689	0.613301		1-11970032	0.0306758	-0.0101364
MED1140910832	sodium warfarin	-2.26286	0.56673		1-11973523	4.03422	-8.63279
MED1187	chondroitin product	-2.43477	0.539165		1-12000670	2.18591	-5.99606
MED1140879798	terazosin	-2.37124	0.666393		1-12009911	-0.00774443	0.00328831
MED1141187810	tadalafil	-2.43727	0.359513		1-12009955	0.191969	0.221872
MED1141187814	cialis 10mg tablet	-2.27385	0.66502		1-12012768	0.015124	0.120559
MED1140866466	securon 40mg tablet	-2.32595	0.485366		1-12043864	-0.00643613	2.49143e-05
MED1141187818	cialis 20mg tablet	-2.43959	0.509528		1-12059085	-0.810763	-0.432344
MED1140865634	omeprazole	-1.99252	-0.0564025		1-12061533	0.0155924	-0.0371761
MED1140871052	calcium carbonate+cholecalciferol 1.25g/5micrograms tablet	-2.37331	0.79051		1-12065538	-0.00622351	0.00219176
MED1140865716	senna	-2.48617	0.446052		1-12069725	-0.0162173	-0.0102252
MED1141157494	ispaghula husk product	-2.50166	0.482984		1-12082461	0.105385	0.0983181
MED1141178036	eltroxin 25micrograms tablet	-2.57143	0.648261		1-12082538	0.0131959	0.0119084
MED1140916282	venlafaxine	-2.40538	0.513537		1-12095521	-0.0558196	-0.020593
MED1140867998	motilium 10mg tablet	-2.27484	0.633236		1-12105048	-0.144421	-0.0845288
MED1140860750	captopril	-2.50838	0.492817		1-12108764	-0.0752995	-0.062852
MED1140916288	efexor 37.5mg tablet	-2.39435	0.557372		1-12114052	0.0407988	0.0355207
MED1141176288	azopt 10mg/ml eye drops	-2.4659	0.75021		1-12124259	-0.0423294	-0.0205323
MED1140911730	flax oil tablet	-2.51623	0.485398		1-12142243	0.0125744	0.0401622
MED1140883524	cinnarizine	-2.39019	0.465769		1-12161669	-0.0391505	0.0139477
MED1140911736	ginseng product	-2.34711	0.535346		1-12164437	-0.00134016	-0.00103444
MED1140911734	ginkgo forte tablet	-2.25154	0.669743		1-12169295	0.0173609	-0.00332312
MED1140883520	chlorpheniramine	-2.36462	0.613103		1-12173361	-0.0261784	0.00853674
MED1140879658	chlorpromazine	-2.3626	0.650736		1-12176031	-0.0149009	0.00504204
MED1141176284	brinzolamide	-2.51709	0.739877		1-12177834	0.00586112	-0.00379803
MED1141180226	amoxicillin	-2.53957	0.458868		1-12183245	-0.0253918	0.00921244
MED1140862944	carbocisteine	-2.50587	0.769823		1-12184375	0.00199303	-0.00124557
MED1140923018	anastrozole	-2.46427	0.666768		1-12186058	-0.00253646	-0.0304791
MED1141200108	cymalon cranberry 1.5g/5ml liquid	-2.40845	0.574748		1-12194745	0.0423704	0.00340033
MED1140865350	fybogel mebeverine sachet	-2.35017	0.679775		1-12196769	-0.000834538	0.000766116
MED1140884308	hydroxychloroquine	-2.34358	0.355947		1-12198362	-0.00933459	0.00227719
MED1140879792	terbutaline	-2.38206	0.691218		1-12206712	0.0223304	0.0170496
MED1140865354	gaviscon liquid	-2.83224	0.0618278		1-12210844	-0.00735873	0.0029456
MED1141152998	irbesartan	-2.18781	0.23149		1-12212385	-0.00717154	0.00333118
MED1140868372	climaval 1mg tablet	-2.45478	0.531662		1-12233061	-0.036843	-0.0198114
MED1141188146	simvador 10mg tablet	-2.21708	0.611621		1-12241672	-0.00826896	0.00222862
MED1141194386	telfast 30 tablet	-2.45223	0.725303		1-12241991	0.0429487	0.0223218
MED1140864752	lansoprazole	-2.31617	0.0183636		1-12256941	0.0157136	-0.00816846
MED1140873642	azithromycin	-2.45138	0.711324		1-12262792	-0.0227571	0.00693347
MED1140865564	imodium 2mg capsule	-2.50911	0.48903		1-12268637	-0.000712494	-0.000707686
MED1140861202	istin 5mg tablet	-2.37739	0.727617		1-12268721	-0.683691	-1.38161
INI25696	Weighted-mean OD in tract posterior thalamic radiation (left)	-2.50344	0.519117		1-12271768	-0.00258598	-0.0310741
MED1141180342	beclometasone dipropionate+salbutamol	-2.3017	0.587414		1-12272553	-0.0142106	0.0039136
MED1140872290	lamotrigine	-2.42487	0.68479		1-12277664	-0.00574008	-0.0277989
MED1141193272	testogel 50mg gel 5g sachet	-2.48805	0.666416		1-12293612	0.0150225	-0.00629653
MED1140876146	rhinocort 50micrograms nasal spray	-2.42517	0.559145		1-12306897	0.00280475	-0.0688703
INI25694	Weighted-mean OD in tract medial lemniscus (left)	-2.60481	0.484016		1-12309291	-0.00700328	0.00405947
MED1140865762	regulan 3.6g/sachet powder	-2.43531	0.624215		1-12318056	-0.00706498	8.80688e-05
MED1141157294	hydrocortisone product	-2.26368	0.529716		1-12337667	-0.0159222	0.00582458
MED1141171100	exemestane	-2.52335	0.482713		1-12342990	-3.48921	7.32898
INI25453	Mean ISOVF in superior cerebellar peduncle on FA skeleton (left)	-2.42662	0.438376		1-12343493	0.0126742	0.00316264
INI25692	Weighted-mean OD in tract inferior longitudinal fasciculus (right)	-2.46921	0.522912		1-12378223	-0.00826145	0.00311433
MED1140878226	diprobase cream	-2.46008	0.701864		1-12401868	-0.000152684	-0.000493904
MED1141171932	levetiracetam	-2.35458	0.642484		1-12406918	-0.024142	0.00946513
MED1140888578	antihypertensive	-2.40279	0.572123		1-12414802	0.0108135	-0.00394355
MED1140910498	flu - influenza vaccine	-2.47252	0.523739		1-12414859	-0.0161458	0.00586297
MED1140867490	lithium product	-2.5506	0.578548		1-12418700	-0.000437943	-0.00222721
MED1140910494	b12 - hydroxocobalamin prep	-2.34731	0.491274		1-12434029	-0.0155243	0.00709751
MED1141157126	montelukast product	-2.44277	0.666115		1-12445255	-0.0151152	0.0045287
MED1140882618	diprosalic ointment	-2.50635	0.579888		1-12464308	1.05278	-0.474296
MED1140884622	oestrogen product	-2.59385	0.44471		1-12504914	-0.00570043	-0.000701199
MED1140873394	doxycycline	-2.70983	0.603848		1-12521029	-0.0075274	0.00276624
MED1140862772	loratadine	-2.89613	0.449364		1-12528523	0.00733545	-0.00281671
MED1140871680	tylex capsule	-2.31324	0.391464		1-12539341	-0.0153458	0.0072899
MED1140928004	zimovane ls 3.75mg tablet	-2.30447	0.474752		1-12569358	-0.0141976	0.00383776
INI25840	Volume of grey matter in Cingulate Gyrus, posterior division (left)	-2.28676	0.70237		1-12572154	-0.000193512	-1.06605e-05
MED1141195224	formoterol	-2.47031	0.604081		1-12585129	0.0291476	-0.173359
MED1141172728	almotriptan	-2.3966	0.591559		1-12593373	-0.0149834	0.0193479
MED1140910884	dovonex scalp solution	-2.49736	0.644825		1-12595871	-1.74725	-2.42806
MED1140923336	co-tenidone	-2.35814	0.474328		1-12599005	0.0145566	-0.00593171
MED1141179974	cozaar 25mg tablet	-2.45412	0.580073		1-12602979	-0.00790352	0.000922242
MED1141168584	rabeprazole sodium	-2.27948	0.524281		1-12604081	-0.027587	0.0121689
MED1141176662	celecoxib	-2.45111	0.662309		1-12607136	-0.0142621	-0.00328275
MED1140865668	sulphasalazine	-2.40233	0.610895		1-12612368	-0.00760758	0.00177077
MED1140877630	calcium+ergocalciferol tablet	-2.5913	0.420446		1-12626262	-0.00129557	0.000527373
MED1141176668	celebrex 100mg capsule	-2.35068	0.768694		1-12634036	0.00789761	-0.0036035
MED1140883656	hydroxyzine	-2.41447	0.481238		1-12637028	0.00702076	-0.00282783
MED1140875408	allopurinol	-3.3847	-0.0914612		1-12638964	0.0878692	0.113576
MED1140923276	co-amilozide	-2.40198	0.598875		1-12648862	0.0138685	-0.00180347
MED1140888512	amiloride	-2.38398	0.475975		1-12649900	-0.0309366	0.0120737
MED1140888510	verapamil	-2.40315	0.308274		1-12654035	-0.00813439	0.00306262
MED1140923572	adipine mr 10 m/r tablet	-2.38285	0.586079		1-12663559	0.00819794	-0.00371632
MED1141172918	celluvisc 1% single-use eye drops	-2.45197	0.558677		1-12671324	-0.00025232	-0.000876031
MED1141169520	cosopt 2%/0.5% eye drops	-2.40922	0.449173		1-12672625	-0.0435582	0.0265329
INI25846	Volume of grey matter in Frontal Orbital Cortex (left)	-2.16406	0.781397		1-12674271	-0.0153339	0.00405252
MED1141168322	plavix 75mg tablet	-2.46357	0.5756		1-12678190	-0.00814338	0.00348713
INI20015	Sitting height	172.863	143.845		1-12681568	0.00826631	-0.00311396
MED1140910548	iron sulphate	-2.42394	0.591641		1-12682909	0.0162055	-0.00593992
MED1141190158	cipralex 5mg tablet	-2.4082	0.610288		1-12695826	-0.00786017	0.00221723
MED1140876076	flixonase 50micrograms aqueous nasal spray	-2.43905	0.607903		1-12704216	0.00908719	0.00745137
MED1140861958	simvastatin	-3.40444	-1.09097		1-12718815	8.44453e-05	0.00051907
MED1140879774	alfuzosin	-2.32943	0.553673		1-12719211	0.00708375	-0.00312658
MED1140868458	hormonin tablet	-2.41259	0.570152		1-12726036	-0.0596784	-0.00174937
MED1141200072	lyrica 25mg capsule	-2.49657	0.480412		1-12726169	-0.00892878	0.00423759
MED1140911658	imigran 50mg tablet	-2.65106	0.785999		1-12731572	-0.00784436	0.00275935
MED1140865816	anusol cream	-2.46554	0.506081		1-12738442	0.035823	0.0419735
MED1140879818	metoprolol	-2.33868	0.455727		1-12743326	0.00697711	-0.00307843
INI25690	Weighted-mean OD in tract inferior fronto-occipital fasciculus (right)	-2.31978	0.530435		1-12745825	-0.00817991	0.00248546
MED1140870570	vitamin b12 preparation	-2.50522	0.496948		1-12751429	0.00018375	3.16436e-05
MED1140879778	doxazosin	-1.92187	0.170707		1-12753203	0.00746947	-0.00340815
MED1140878172	tears naturale eye drops	-2.61829	0.497446		1-12774999	0.0143088	-0.00523819
MED1140870512	cyanocobalamin product	-2.42784	0.551207		1-12778482	-0.0299146	0.0112742
MED1141175690	actonel 5mg tablet	-2.42943	0.553726		1-12788113	-0.0110949	-0.00154291
MED1141182628	tiotropium	-2.38567	0.456339		1-12794607	0.0249445	-0.0100562
MED1141192736	ezetimibe	-3.02947	0.816361		1-12805941	-0.0166087	-0.00520455
MED1140916790	evorel 25 patch	-2.49432	0.572206		1-12820808	0.00684726	-0.00184943
MED1140865618	nizatidine	-2.38311	0.533237		1-12822042	0.482936	-1.46258
INI25829	Volume of grey matter in Intracalcarine Cortex (right)	-2.39395	1.15909		1-12912501	0.00760837	-0.00162727
INI25828	Volume of grey matter in Intracalcarine Cortex (left)	-2.35396	0.399228		1-12923962	-0.0153072	0.00370518
INI25452	Mean ISOVF in superior cerebellar peduncle on FA skeleton (right)	-2.41373	0.623318		1-13183032	0.00766834	-0.0024578
MED1141156836	candesartan cilexetil	-2.38023	0.273093		1-13186398	-0.00793533	0.0021841
INI25353	Mean ICVF in medial lemniscus on FA skeleton (left)	-2.2417	0.551413		1-13186401	-0.0322174	0.0128127
INI25824	Volume of grey matter in Lateral Occipital Cortex, superior division (left)	-2.40427	0.818204		1-13703662	0.0235493	-0.00931349
INI25827	Volume of grey matter in Lateral Occipital Cortex, inferior division (right)	-2.49367	0.676728		1-13744712	-0.0251422	0.0105452
MED1141157178	senna product	-2.48596	0.511417		1-13783354	0.00762549	-0.000497408
INI25458	Mean ISOVF in posterior limb of internal capsule on FA skeleton (right)	-2.59162	0.732684		1-13789550	-0.0150454	0.00548926
MED1141171038	oxycodone hydrochloride	-2.4411	0.452814		1-13798033	-0.00410151	-0.00112776
INI25354	Mean ICVF in inferior cerebellar peduncle on FA skeleton (right)	-2.22375	0.612704		1-13803760	0.00747967	-0.00224787
MED1140884696	clobetasone	-2.31818	0.554402		1-13806900	0.183202	0.416121
MED1140865394	hyoscine butylbromide	-2.42378	0.574051		1-13808732	-0.00779181	0.00273695
MED1140865396	buscopan 10mg tablet	-2.28328	0.442251		1-13809149	-0.0294355	0.00875774
MED1140861832	tranexamic acid	-2.56004	0.543193		1-13810535	-0.0227521	0.00965772
MED1140927328	terbinafine	-2.24539	0.613655		1-13815792	-0.0152692	0.00584918
INI25385	Mean ICVF in superior longitudinal fasciculus on FA skeleton (left)	-2.63489	0.780281		1-13825513	-0.0163169	0.00617392
MED1141177532	nexium 20mg tablet	-2.44924	0.442454		1-13827342	-0.0243185	0.00895062
MED1140864952	lisinopril+hydrochlorothiazide 10mg/12.5mg tablet	-2.3063	0.508511		1-13830144	0.00721013	-0.00433442
MED1140888648	pravastatin	-2.63008	0.641695		1-13831377	-0.00861347	0.00376966
MED1140911642	tacrolimus	-2.41985	0.584185		1-13832531	0.00765401	-0.00264841
MED1140888646	felodipine	-2.59014	0.424737		1-13835765	-0.0167397	0.00498204
MED1140911640	lecithin product	-2.4602	0.549882		1-13838042	0.0203231	-0.00817171
MED1141172698	monomax xl 60mg m/r tablet	-2.35345	0.440287		1-13842586	-0.0099784	0.00447455
MED1140866280	bumetanide	-2.34904	0.581165		1-13854483	-0.0177631	0.0074389
MED1140888762	ismn - isosorbide mononitrate	-2.20335	0.436155		1-13855662	-0.00732095	0.00191334
MED1140875632	movelat gel	-2.50989	0.48794		1-13859821	0.00726436	-0.00339089
MED1140875630	movelat cream	-2.42735	0.583624		1-13862092	-0.0147887	0.00611806
MED1140871336	indomethacin	-2.3553	0.395331		1-13862750	0.0165158	-0.00370485
MED1140866804	inderal 10mg tablet	-2.42646	0.57216		1-13863632	-0.0249436	0.00838545
MED1140928916	olanzapine	-2.48863	0.550433		1-13872562	-0.0665376	0.020297
MED1140881474	normacol granules	-2.49784	0.711234		1-13874952	-0.0158081	0.00521721
MED1140910698	oil of peppermint	-2.41564	0.560669		1-13879172	-0.00081195	-0.00116857
MED1140862086	salamol 100micrograms inhaler	-2.44845	0.325832		1-13906611	0.00563123	0.00224087
MED1140864966	salbutamol+ipratropium 100micrograms/20micrograms inhaler	-2.3975	0.588353		1-13910346	0.00346517	-0.0264345
MED1140882498	penicillin	-2.4019	0.558087		1-13911393	-0.0158566	0.00773039
MED1140879494	metoclopramide	-2.25043	0.479055		1-13911563	0.0470805	-0.0154061
MED1140883476	procyclidine	-2.41958	0.612927		1-13927707	-0.286239	0.130835
MED1141169844	dexamethasone+hypromellose 0.1%/0.5% eye drops	-2.43876	0.543291		1-13930604	-0.00810829	0.00427243
MED1141191748	respiratory mometasone	-2.45376	0.522002		1-13932007	0.0070191	-0.00295902
MED1140867444	risperidone	-2.34962	0.521609		1-13932427	0.746111	1.07795
MED1141151018	cozaar-comp 50mg/12.5mg tablet	-2.25004	0.551056		1-13934173	0.0240771	-0.0149883
MED1141151016	losartan potassium+hydrochlorothiazide 50mg/12.5mg tablet	-2.51574	0.447812		1-13935348	-0.00710461	0.00347476
MED1140883664	pizotifen	-2.69465	0.648539		1-13939177	0.0223768	-0.00907328
MED1141167708	beclomist 50micrograms nasal spray	-2.38488	0.451279		1-13940864	5.76977	4.50572
MED1140910766	nicorandil	-2.67469	0.318312		1-13941631	-0.0288238	0.0135041
MED1140882394	paracetamol + codeine	-2.42126	0.233021		1-13948225	0.766753	1.1222
INI30010	Red blood cell (erythrocyte) count	-2.12092	0.248279		1-13950070	-0.00777171	0.0028212
MED1140868472	vagifem 25mcg pessary	-2.29328	0.698912		1-13954726	-0.0145605	0.00627037
MED1140928284	moxonidine	-2.56302	0.466028		1-13957636	0.00297167	3.86205e-05
MED1140921088	tridestra tablet	-2.76901	0.456339		1-13968020	-0.0165542	0.00670623
MED1140862476	beclazone 50 inhaler	-2.37562	0.719384		1-13977932	-0.0078186	0.00257455
MED1141181594	estriol product	-2.55527	0.448577		1-14031043	-0.0103693	-0.00424079
INI22503	Years of cough on most days	-2.44511	0.442352		1-14033539	5.14626	-3.0567
MED1140881446	proctosedyl ointment	-2.42641	0.59964		1-14039931	-0.00113646	-0.00111531
MED1140911732	garlic product	-2.46487	0.547022		1-14048523	-0.00732593	0.00389514
MED1141184748	levocetirizine	-2.42646	0.414123		1-14050900	-0.00497845	-0.135772
MED1141178052	zapain caplet	-2.30944	0.684177		1-14075880	-0.00833906	0.00297725
MED1140917034	airomir 100micrograms cfc-free inhaler	-2.50393	0.554766		1-14079495	0.00741765	-0.00181355
MED1140926934	tamsulosin	-2.49894	0.597974		1-14086496	-0.00777383	0.00255844
MED1141157264	salmeterol product	-2.50779	0.621621		1-14087557	-0.00723803	0.00345085
INI25610	Weighted-mean L2 in tract inferior longitudinal fasciculus (left)	-2.61732	0.663618		1-14090396	0.00792569	-0.00304668
MED1140882272	oramorph 10mg/5ml oral solution	-2.47095	0.634624		1-14104818	0.00826081	-0.00221023
MED1141164086	salmeterol+fluticasone propionate	-2.37961	0.429447		1-14107568	-0.0321076	-0.133131
MED1140882374	co-amoxiclav	-2.45843	0.60674		1-14109084	-0.00820515	0.00328702
MED1140869164	mercilon tablet	-2.33726	0.646776		1-14122145	0.00754891	-0.00334032
MED1140864566	cabergoline	-2.41572	0.510377		1-14125496	0.0174791	-0.0111014
MED1140879428	mebeverine	-2.44929	0.630584		1-14128113	-0.00081068	0.00858449
MED1140882782	dermovate cream	-2.29769	0.514066		1-14130628	0.0208734	-0.0564555
MED1140874420	quinine	-2.5873	0.505356		1-14132467	-0.00745903	0.00128026
MED1141200322	solifenacin	-2.41752	0.585743		1-14132884	-0.0148592	0.00779609
MED1140851812	gtn 400micrograms spray	-2.6166	0.451122		1-14133491	0.0239441	-0.0127927
MED1140884672	fludrocortisone	-2.3431	0.713826		1-14140733	-0.00882706	0.00269146
MED1141146612	calceos chewable tablet	-2.30172	0.530062		1-14143003	0.0699	-0.108195
MED1140879424	alverine	-2.43027	0.522196		1-14160754	-0.032766	0.0118844
MED1141191044	levothyroxine sodium	-3.88534	-0.631423		1-14166750	-0.00767789	0.00112615
MED1140862574	pulmicort ls 50micrograms inhaler	-2.26078	0.391818		1-14171622	-0.0149352	-0.00541897
MED1140870788	calcium salts	-2.55575	0.634564		1-14180711	-0.00958191	0.00504157
MED1140870862	calcichew forte 2.5g chewable tablet	-2.35472	0.750495		1-14186998	-0.0171555	0.00652687
MED1140862572	budesonide	-2.25078	0.485447		1-14192817	-0.002095	0.00218842
MED1140926430	climesse tablet	-2.42474	0.537819		1-14194816	-0.00809927	0.00301321
MED1141180592	perindopril+indapamide	-2.4285	0.546015		1-14198107	-0.014908	0.0042784
MED1140916980	zantac 75 tablet	-2.31479	0.507503		1-14198978	-0.0282636	0.0107326
MED1141151946	cipramil 10mg tablet	-2.48997	0.643991		1-14205141	-0.0249091	0.0078532
MED1140878036	diclofenac sodium+misoprostol	-2.30343	0.503527		1-14208571	-0.00634349	0.000478096
MED1140874126	nitrofurantoin	-2.47745	0.541691		1-14210730	0.00802697	-0.00326103
MED1140917450	oestrogel 1.25g gel	-2.45231	0.623059		1-14215858	-0.00750804	0.00150601
MED1140860904	trandolapril	-2.49835	0.623042		1-14231877	-0.00606026	0.0184998
MED1140863302	lorazepam	-2.37332	0.659464		1-14232530	-0.00724135	0.00168243
MED1140867504	priadel 200mg m/r tablet	-2.51812	0.465869		1-14232929	-0.0138345	0.00728006
MED1140923484	topiramate	-2.26379	0.640881		1-14234026	-0.0142684	0.00486538
MED1141168648	solpadeine tablet	-2.47171	0.544592		1-14238641	0.00757139	-0.00303496
INI25744	Inverted temporal signal-to-noise ratio in artefact-cleaned pre-processed rfMRI	-2.23202	0.569409		1-14240592	0.0100296	0.0321225
MED1140922174	alendronate sodium	-2.88084	0.446661		1-14241005	0.021948	0.00190036
MED1141146188	latanoprost	-2.51009	0.530086		1-14245797	0.00234086	-0.0136235
MED1140865654	codeine phosphate+kaolin 10mg/3g/10ml mixture	-2.44481	0.565259		1-14250509	0.0166195	-0.00488462
MED1140874866	carbimazole	-2.45086	0.520588		1-14252412	-0.00773619	0.00139554
MED1140926606	salbutamol 100micrograms spacehaler	-2.3099	0.46147		1-14253566	0.00715082	-0.00346296
MED1140873548	oxytetracycline	-2.38729	0.673557		1-14254466	-0.00888295	0.00465343
MED1141152590	glimepiride	-2.40523	0.566341		1-14258256	-0.00767764	0.0030433
MED1140871688	solpadol caplet	-2.21326	0.588324		1-14259163	0.0257429	-0.00713826
MED1140888688	betahistine	-2.5239	0.635191		1-14275318	-0.729658	0.328133
MED1141146508	nasacort 55micrograms aqueous nasal spray	-2.45977	0.617685		1-14281492	0.00556667	-0.000947351
MED1141180598	coversyl plus 4mg/1.25mg tablet	-2.3967	0.555769		1-14297036	0.00889088	-0.00391771
MED2038459704	carbamazepine	-2.56563	0.529046		1-14319607	-0.0215198	0.0123184
MED1140861088	nifedipine	-2.24673	0.671279		1-14348554	-0.0217848	0.0120741
MED1140860976	imdur 60mg durule	-2.36322	0.455941		1-14361357	-0.00748274	0.00179132
MED1201	st john's wort/hypericum [ctsu]	-2.50633	0.61292		1-14377966	-12.4508	-2.3107
MED1141166294	leflunomide	-2.42884	0.657942		1-14382879	0.00362804	0.00232203
MED1203	aloe vera product	-2.53761	0.459946		1-14386559	0.0150321	-0.0067562
MED1140868170	prochlorperazine	-2.56219	0.759864		1-14387969	-0.00866591	0.00385576
MED1199	food supplement/plant/herbal extract	-2.40023	0.424654		1-14399115	-0.00990229	0.00296427
MED1140860834	glyceryl trinitrate	-2.34537	0.268453		1-14405785	-0.0229268	0.00743821
MED1140868460	progynova 1mg tablet	-2.3872	0.544957		1-14406741	-0.00106836	0.00186055
MED1141180936	calcium carbonate+colecalciferol 1.25g/5micrograms tablet	-2.38426	0.522578		1-14436711	-0.36095	0.165197
MED1193	omega-3/fish oil supplement	-2.43777	0.537433		1-14441351	-0.00877017	0.00322758
MED1197	evening primrose oil product	-2.6823	0.678111		1-14441384	-0.699766	0.313731
MED1141157458	hypromellose product	-2.30072	0.639713		1-14449922	-0.00830283	0.00366518
MED1140878530	canesten 1% cream	-2.43517	0.469422		1-14452337	-0.0375131	0.01326
MED1141192740	ezetrol 10mg tablet	-2.58108	0.87398		1-14463451	-0.00980849	-0.000727479
MED1141180150	arcoxia 90mg tablet	-2.31101	0.765312		1-14477104	-0.00109343	0.000530751
MED1141145812	minerals - magnesium	-2.27589	0.295368		1-14478108	-0.0260622	-0.00335182
MED1141187304	codipar caplet	-2.39469	0.604128		1-14493787	-0.0156289	0.00632661
MED1140909936	indometacin	-2.34128	0.405959		1-14505754	-0.0168173	0.00579751
MED1140862628	piriton 4mg tablet	-2.55847	0.514356		1-14513235	-0.00414604	-0.00493252
MED1141146378	natrilix sr 1.5mg m/r tablet	-2.4497	0.573747		1-14521856	-0.00752586	0.00184625
MED1140868064	serc-8 tablet	-2.4542	0.554603		1-14532060	0.00663083	0.00608267
MED1141156644	elleste duet conti tablet	-2.48424	0.414003		1-14537327	-0.00466978	-0.000939672
MED1140916356	losartan	-2.17111	0.344405		1-14542394	-0.00581695	2.25173e-05
MED1141168944	viagra 25mg tablet	-2.43676	0.569818		1-14559081	-0.0103168	0.00142024
MED1141168946	viagra 50mg tablet	-2.33433	0.597838		1-14566290	-0.0165419	0.00554488
MED1141168948	viagra 100mg tablet	-2.68449	0.521424		1-14575095	0.00509035	-0.00395708
MED1141150620	zolmitriptan	-2.40509	0.554267		1-14577571	0.00710001	-0.00108251
MED1140870164	tamoxifen	-2.60702	0.609355		1-14587210	-0.0245656	0.00998636
MED1141150624	zomig 2.5mg tablet	-2.60807	0.500707		1-14588462	-0.0168182	0.00783414
MED1141152848	quetiapine	-2.33608	0.43054		1-14595692	-0.0255215	0.00956811
MED1141200564	duloxetine	-2.40788	0.579148		1-14600514	-0.0130259	0.00416884
MED1140923022	arimidex 1mg tablet	-2.46348	0.69009		1-14619237	-0.0495068	0.0193388
MED1140868364	prednisone	-2.67074	0.554298		1-14620211	-0.00918724	0.00150904
MED1141193346	olmetec 10mg tablet	-2.50887	0.483587		1-14625423	-0.000878462	-3.80546e-05
MED1140876136	beconase 50micrograms nasal spray	-2.43736	0.621027		1-14629281	0.00904042	-0.00202426
MED1140865578	mesalazine	-2.46419	0.677636		1-14633150	-0.00872912	0.00335132
MED1141168574	raloxifene hydrochloride	-2.65571	0.571924		1-14637532	-0.0168775	0.00505102
MED1141191312	calfovit d3 powder for oral suspension	-2.41405	0.579101		1-14650265	-0.0203928	0.0045555
MED1141168578	evista 60mg tablet	-2.48015	0.600338		1-14665294	-0.00878918	0.00207787
MED1140911636	kalms tablet	-2.40006	0.592505		1-14665931	0.00019546	-0.000691294
MED1140926592	estraderm mx 25 patch	-2.29041	0.414705		1-14697781	-0.00871129	0.00162999
MED1140911638	kelp+garlic product	-2.47156	0.713861		1-14698382	0.0067835	-0.00121242
MED1140909726	vitamin c product	-2.64069	0.526246		1-14699809	-0.0449512	0.0182686
INI30080	Platelet count	-2.45205	0.398896		1-14703854	0.00752121	-0.00321342
MED1140882236	seroxat 20mg tablet	-2.43293	0.606821		1-14716544	-0.00805916	0.00203827
MED1140866236	spironolactone	-2.36813	0.584645		1-14717066	0.00838635	-0.00191168
MED1140864950	bisoprolol fumarate+hydrochlorothiazide 10mg/6.25mg tablet	-2.3383	0.780676		1-14717634	-0.0186753	0.00658832
MED1141150754	alphagan 0.2% eye drops	-2.40578	0.574499		1-14717960	0.0143208	-0.00604365
MED1141168936	sildenafil	-2.37681	0.416082		1-14718934	-0.0241633	-0.0126116
MED1140882626	betnesol 0.1% eye/ear/nose drops	-2.41498	0.621088		1-14726096	0.00685506	-0.00270571
MED1141150750	brimonidine tartrate	-2.30748	0.597579		1-14729115	-0.0297717	0.0127468
MED1140851088	senokot 7.5mg tablet	-2.35757	0.71585		1-14731583	0.0160265	-0.00693222
MED1140879464	loperamide	-2.41142	0.556758		1-14731661	0.000217365	-8.69884e-05
MED1140883548	ipratropium	-2.44355	0.379103		1-14731789	-0.019161	0.00522905
MED1140912212	menophase tablet	-2.54845	0.511963		1-14737314	-0.00852987	0.00671134
MED1140927086	arthrotec 50 tablet	-2.36722	0.614133		1-14743895	-0.0394983	0.0132846
INI25447	Mean ISOVF in corticospinal tract on FA skeleton (left)	-2.26305	0.776012		1-14745118	-0.00891381	0.00571757
MED1140862438	uniphyllin continus 200mg m/r tablet	-2.3871	0.579781		1-14745572	0.00637127	-0.00320846
MED1140871692	morphine	-2.27618	0.322346		1-14775550	-4.65598	-0.931695
MED1140871112	vitamin e product	-2.53877	0.724083		1-14775619	-0.0144605	0.00507094
MED1141195232	budesonide+formoterol	-2.59668	0.410593		1-14783662	0.00858863	-0.00326527
MED1140867878	sertraline	-2.58327	0.502548		1-14788118	-0.0143372	0.00526533
MED1140860690	cardura 1mg tablet	-2.43995	0.444977		1-14790931	-0.0104796	-0.000929291
INI4700	Age cataract diagnosed	-2.46	0.570025		1-14796432	0.00918688	-0.00260242
MED1140864196	climagest 1mg tablet	-2.42272	0.919609		1-14804874	-0.0311333	0.00789602
MED1140867876	prozac 20mg capsule	-2.47442	0.555955		1-14817323	-0.00664024	-0.000402073
MED1140922714	dorzolamide	-2.39831	0.584806		1-14821610	-0.0358762	0.0156261
INI22160	Age lung cancer (not mesothelioma) diagnosed by doctor	-2.41451	0.538518		1-14831088	0.0227783	-0.00426225
INI25698	Weighted-mean OD in tract superior longitudinal fasciculus (left)	-2.36355	0.56054		1-14838089	0.0118428	0.0458336
INI25699	Weighted-mean OD in tract superior longitudinal fasciculus (right)	-2.4499	0.578271		1-14849996	0.00597328	0.000447577
INI25697	Weighted-mean OD in tract posterior thalamic radiation (right)	-2.4451	0.58182		1-14850422	-0.00926381	0.00892983
MED1141173348	hydroxocobalamin	-2.44393	0.585398		1-14859785	-0.0081426	0.0044864
MED1141172686	coaprovel 150mg/12.5mg tablet	-2.45578	0.594892		1-14864678	-0.000257839	-0.00172857
MED1140879630	imipramine	-2.59637	0.607379		1-14867532	0.0164701	-0.00478822
MED1141164616	protium 20mg e/c tablet	-2.36003	0.471243		1-14877802	-0.00870219	-0.00386418
INI25691	Weighted-mean OD in tract inferior longitudinal fasciculus (left)	-2.38358	0.349801		1-14877919	-0.00743422	0.00396964
INI20019	Speech-reception-threshold (SRT) estimate (left)	-2.44678	0.586859		1-14878386	0.0451313	-0.0209035
MED1141168680	orlistat	-2.20961	0.398895		1-14881158	0.00402571	-0.00171891
MED1141168684	xenical 120mg capsule	-2.33735	0.58715		1-14884298	0.00983769	-0.00316892
INI23249	Arm fat mass (left)	-1.91735	0.0908576		1-14885901	0.0139644	-0.00745068
INI20016	Fluid intelligence score	-2.87988	6.72595		1-14888625	0.000800943	-0.00113343
MED1140866122	bendrofluazide	-2.5207	0.527639		1-14920119	-0.00447652	-0.0271767
MED1140888502	amiodarone	-2.41376	0.330525		1-14921877	0.00245981	-0.0143157
MED1141179914	bimatoprost	-2.38956	0.13446		1-14940600	-0.018824	0.00425964
MED1140884444	codeine	-2.43542	0.310708		1-14945568	-0.00871737	-0.00714817
MED1140870306	iron+folic acid	-2.35616	0.569484		1-14961717	-0.0400407	-0.00798064
MED1141168326	kliovance 1mg/0.5mg tablet	-2.2893	0.618992		1-14963447	0.02169	-0.00955217
MED1140869034	ortho-gynest 500micrograms pessary	-2.37796	0.807199		1-14973245	-0.0305184	-0.0312963
MED1140861128	tildiem 60mg m/r tablet	-2.50347	0.560301		1-14974482	-0.017676	0.00612124
INI25741	Mean rfMRI head motion, averaged across space and time points	-2.2654	0.223143		1-14992704	-0.00782885	0.00242354
INI25742	Mean tfMRI head motion, averaged across space and time points	-2.50188	0.340339		1-14993039	0.00261346	-0.0106455
INI25621	Weighted-mean L2 in tract uncinate fasciculus (left)	-2.40667	0.35997		1-14994807	1.94614	-5.70942
INI25620	Weighted-mean L2 in tract superior thalamic radiation (right)	-2.38813	0.339799		1-15036568	-0.0163841	0.00537697
MED1140862266	phyllocontin continus 225mg m/r tablet	-2.45721	0.35897		1-15041735	-0.00146823	0.00113913
MED1141195044	hydroxycarbamide	-2.42233	0.535769		1-15051754	-0.0117399	0.00187245
INI25580	Weighted-mean L1 in tract forceps minor	-2.32142	0.765485		1-15057801	-0.00735778	0.00299598
MED1140870856	calcichew 1.25g chewable tablet	-2.57791	0.516283		1-15062221	0.00768529	-0.00209401
INI25584	Weighted-mean L1 in tract inferior longitudinal fasciculus (right)	-2.33372	0.684384		1-15066263	-0.00809753	-0.00573615
MED1140879760	bisoprolol	-2.08067	0.361971		1-15072279	0.00461131	0.0104819
MED1141200708	strontium product	-2.60565	0.618527		1-15077934	0.00682969	-0.0114473
MED1140879762	celiprolol	-2.53811	0.576721		1-15078003	0.00768081	-0.00313414
MED1140861120	coracten sr 10mg m/r capsule	-2.34135	0.538933		1-15082319	-0.00968227	0.00418565
MED1140865800	lactulose product	-2.38421	0.684045		1-15090541	-0.00923999	0.00232767
INI25841	Volume of grey matter in Cingulate Gyrus, posterior division (right)	-2.33667	0.740355		1-15095757	0.00857503	-0.00397425
INI25847	Volume of grey matter in Frontal Orbital Cortex (right)	-2.31065	0.725843		1-15095773	0.0128472	-0.00593768
MED1140909578	losec 10mg capsule	-2.50964	0.525604		1-15099694	-0.00748016	0.00188185
MED1140868426	triamcinolone	-2.41904	0.587256		1-15100113	0.00720214	-0.00394277
MED1140873450	tetracycline	-2.4137	0.518318		1-15100216	0.00905764	-0.00285092
MED1141179992	dovobet ointment	-2.46701	0.48486		1-15101344	-0.0159702	-0.000500558
MED1141176832	seretide 50 evohaler	-2.71151	0.0931162		1-15101423	-0.0172681	0.00683708
MED1141151718	evorel conti patch	-2.44516	0.617647		1-15108686	0.00113328	-0.0312347
MED1140871024	vitamin b compound tablet	-2.3745	0.502509		1-15109680	-0.0166322	0.00683944
MED1140864734	combivent inhaler	-2.43691	0.501877		1-15110982	0.00562434	0.00182439
MED1141167940	maxalt 5mg tablet	-2.50738	0.58081		1-15113781	0.00198629	-0.000147312
MED1140917428	angitil sr 90 m/r capsule	-2.36462	0.663907		1-15114800	-0.014319	0.00517811
MED1140909872	vitamin b1 preparation	-2.41897	0.456951		1-15115510	-0.34629	0.354929
MED1140874852	thyroxine sodium	-2.60842	0.549904		1-15118811	-0.00818418	0.00485432
MED1140909874	vitamin b6 preparation	-2.59105	0.471529		1-15136508	-1.56376	-0.442671
MED1140863202	temazepam	-2.63105	0.368354		1-15140711	-0.0351276	0.0177533
MED1140872072	tegretol 100mg tablet	-2.43114	0.566269		1-15145803	0.0096265	0.00235071
MED1140882800	eumovate cream	-2.53021	0.414307		1-15150652	0.00988127	-0.0033291
MED1140864286	flixotide 25micrograms inhaler	-2.48129	0.52029		1-15154443	-0.0156528	0.00723494
MED1141180662	zirtek allergy 10mg tablet	-2.45117	0.604108		1-15158825	-0.0158653	0.00568516
INI25445	Mean ISOVF in fornix on FA skeleton	-2.42579	0.73495		1-15158929	-0.0102681	0.0212318
INI25443	Mean ISOVF in body of corpus callosum on FA skeleton	-2.43162	0.656656		1-15162350	0.00173515	-0.00527221
MED1140888570	flecainide	-2.39646	0.46238		1-15166381	-0.0680726	0.0285422
INI25368	Mean ICVF in superior corona radiata on FA skeleton (right)	-2.63719	0.829341		1-15166756	-0.00813436	0.000953582
INI25366	Mean ICVF in anterior corona radiata on FA skeleton (right)	-2.48593	0.605861		1-15177710	-0.0118715	0.00598572
MED1141166086	rennie duo oral suspension	-2.47459	0.585439		1-15178795	-0.0111338	0.000333764
INI25365	Mean ICVF in retrolenticular part of internal capsule on FA skeleton (left)	-2.5068	0.624358		1-15181575	0.000518984	-0.00332504
MED1140881882	timoptol 0.25% eye drops	-2.47269	0.568122		1-15184139	-0.0179197	0.0130563
INI25448	Mean ISOVF in medial lemniscus on FA skeleton (right)	-2.42989	0.727375		1-15191252	-0.0314572	0.0174594
BIN20483	Ever attempted suicide	-2.38754	0.451968		1-15191709	0.00118163	0.000267786
MED1140888390	ferrous salt product	-2.49591	0.505939		1-15197420	-0.0080598	0.00243801
MED1140867888	paroxetine	-2.57387	0.876786		1-15213819	-0.0173587	0.00720174
MED1140909482	opticrom allergy eye drops	-2.41411	0.618487		1-15226055	0.0087026	-0.00290635
INI25509	Weighted-mean FA in tract superior longitudinal fasciculus (left)	-2.4306	0.592573		1-15247407	-0.00861407	0.00235981
MED1141190160	vascalpha 5mg m/r tablet	-2.37155	0.548955		1-15247464	-0.0194993	0.00496555
MED1141177526	esomeprazole	-2.23096	0.390069		1-15253670	-0.0412313	0.0229299
MED1140861276	lacidipine	-2.38507	0.437772		1-15263815	0.000546419	-0.000756233
MED1140874930	prednisolone	-2.38948	0.394485		1-15283217	-0.0161185	0.00834574
MED1140868080	cyclizine	-2.41302	0.523122		1-15287168	-0.00727333	0.00412383
MED1141172924	desloratadine	-2.41743	0.494413		1-15301165	-0.0151031	0.00876149
MED1141157252	glyceryl trinitrate product	-2.45211	0.365091		1-15309861	0.00804629	-0.00158139
MED1141172682	irbesartan+hydrochlorothiazide 150mg/12.5mg tablet	-2.60276	0.635794		1-15312879	-0.0153387	0.00744458
MED1140867726	lofepramine	-2.5919	0.664871		1-15313292	-0.00718995	0.000669267
INI25622	Weighted-mean L2 in tract uncinate fasciculus (right)	-2.41011	0.708545		1-15314311	-0.0153893	0.0038612
MED1140871732	buprenorphine	-2.37424	0.503629		1-15316062	-0.00900274	0.00357774
MED1141192410	rosuvastatin	-2.94084	0.817601		1-15323105	-0.00239724	-0.00228711
MED2038460068	phenobarbitone	-2.41997	0.603376		1-15332359	-0.0148568	0.00472298
INI5206	logMAR, initial (left)	-2.58811	0.198102		1-15334782	-0.0207367	0.0143695
MED1141192414	crestor 10mg tablet	-2.50807	0.794904		1-15338235	-0.00768913	0.0029865
MED1141171940	keppra 250mg tablet	-2.27017	0.462593		1-15346319	0.0165528	-0.011984
MED1140909806	dosulepin	-2.35141	0.565878		1-15347076	-0.00768746	0.00126987
MED1140852756	vitamin a	-2.24804	0.474829		1-15347711	-0.00934333	-0.00119383
MED1141172928	neoclarityn 5mg tablet	-2.52054	0.64189		1-15354141	-0.00793573	0.00286129
MED2038459814	digoxin	-2.28235	0.426557		1-15359040	-8.37641	-2.16877
MED1141171646	pioglitazone	-2.16638	0.598316		1-15359710	-0.0844518	0.0445554
MED1140911754	anadin tablet	-2.42545	0.460703		1-15362605	0.00582196	-0.00262347
MED1141192004	avodart 500micrograms capsule	-2.45921	0.601269		1-15362682	-0.0318425	0.0127302
MED1140911698	slozem 120mg m/r capsule	-2.41433	0.55395		1-15371724	0.0153984	-0.00490304
MED1140864992	tramadol	-2.23897	0.010646		1-15372271	0.000282432	0.000296882
MED1141176570	fosamax 5mg tablet	-2.44654	0.622454		1-15373038	-0.00864467	0.00330199
MED1140883504	cetirizine	-2.51378	0.435633		1-15373378	-0.00796522	0.00438486
MED1140872228	gabapentin	-2.4562	0.396062		1-15373880	-0.00720783	0.00300817
MED1140868550	finasteride	-2.39738	0.901881		1-15375046	-0.0180483	0.00311997
MED1140870422	folic acid product	-2.9372	0.651063		1-15377554	-0.00726539	0.00342774
MED1141171948	adcal 600mg chewable tablet	-2.48489	0.361857		1-15387317	0.00776381	-0.00270032
MED1140879540	fluoxetine	-2.34246	0.209782		1-15387443	-0.0220488	-0.0133588
MED1140883468	clonidine	-2.45291	0.557234		1-15387680	-0.00667069	-0.00058536
MED1140879620	clomipramine	-2.62927	0.619193		1-15389785	-0.00753813	0.00272592
MED1140863152	diazepam	-2.60819	0.272479		1-15405089	-0.0265462	-0.000625429
MED1140872590	phenoxymethylpenicillin	-2.38361	0.56203		1-15405224	-0.00797403	0.00349579
MED1140879628	dothiepin	-2.34266	0.580397		1-15407733	0.0184322	-0.0090482
MED1140880086	calcipotriol	-2.51324	0.483884		1-15414534	-0.00100078	0.022996
MED1140879782	indoramin	-2.45631	0.53023		1-15418533	-0.00745434	0.00219042
MED1140871188	etodolac	-2.38892	0.594288		1-15424731	-0.0274603	0.019813
MED1140860790	enalapril maleate+hydrochlorothiazide 20mg/12.5mg tablet	-2.46922	0.672928		1-15425957	-0.0208714	-0.0216542
MED1140888092	elocon cream	-2.49069	0.569934		1-15426594	-0.000194083	-0.00227768
MED1141145638	nasobec aqueous 50micrograms nasal spray	-2.43399	0.474221		1-15428358	0.00933247	-0.0140212
MED1140865426	cimetidine	-2.18761	0.666728		1-15429876	-0.00822412	0.000195544
MED1140872694	flucloxacillin	-2.39279	0.268929		1-15434259	0.00084582	0.000386227
MED1140865872	magnesium citrate	-2.44796	0.605643		1-15434743	-0.000596263	-0.000686462
MED1140888098	fluticasone	-2.86686	0.408283		1-15434891	0.0149057	-0.00863362
MED1141145630	nitromin 400micrograms cfc-free spray	-2.40614	0.593459		1-15442550	-0.00119513	0.000657283
MED1140871196	lodine 200mg tablet	-2.08057	0.582924		1-15444675	-0.0351973	0.0215122
MED1141188210	berocca effervescent tablet	-2.46972	0.644627		1-15449891	-0.0163486	0.00533748
MED1140878324	oilatum cream	-2.50567	0.760093		1-15494756	-0.0162451	0.00833901
MED1141192916	rino clenil 50micrograms nasal spray	-2.47569	0.442321		1-15508945	0.00743509	-0.0025853
INI25628	Weighted-mean L3 in tract cingulate gyrus part of cingulum (right)	-2.38501	0.538664		1-15513091	-0.0152529	0.00264529
MED1141189094	avandamet 1mg/500mg tablet	-2.42996	0.526154		1-15539683	0.00739708	-0.00518706
MED1140879866	timolol	-2.34662	0.627222		1-15540260	-0.0176798	0.00621963
MED1140865016	zolpidem	-2.43034	0.467921		1-15541607	-0.0328251	0.016078
MED1140861008	isosorbide dinitrate	-2.35786	0.589279		1-15546150	-0.280101	0.118948
MED1140865010	viscotears liquid eye gel	-2.5604	0.528148		1-15548673	0.00739785	-0.00213769
MED1141153026	lercanidipine	-2.3486	0.372458		1-15549558	0.00731201	-0.00311065
MED1140884488	diclofenac	-2.26202	0.358113		1-15564121	0.00933787	-0.00293913
MED1140869176	logynon tablet	-2.61799	0.569242		1-15570989	-0.00714473	0.00120635
MED1140881856	salbutamol	-2.43695	0.450798		1-15572354	-0.00729678	0.00256674
INI25479	Mean ISOVF in fornix cres+stria terminalis on FA skeleton (left)	-2.25684	0.853757		1-15593137	0.0101575	-0.00908839
MED1140868816	desmopressin	-2.40656	0.601197		1-15599021	-0.00848995	0.00509995
MED1140879430	domperidone	-2.43074	0.597062		1-15604560	-0.000234359	0.000891874
MED1140910640	luteine	-2.3908	0.642678		1-15604873	-0.015276	0.00706244
MED1141164828	adcal-d3 1.5g/10micrograms chewable tablet	-2.40989	0.572706		1-15608753	-0.564877	-0.737971
MED1140870954	vitamin d product	-2.57377	0.537454		1-15616649	-0.00761581	0.00360617
MED1140912228	b12 - cyanocobalamin prep	-2.50229	0.523489		1-15620733	0.00651364	-0.00439696
MED1140869370	norgeston tablet	-2.25747	0.532361		1-15637232	-0.00329859	0.000526005
MED1140874744	gliclazide	-1.69386	-0.0904757		1-15638004	2.6058e-05	0.000364397
MED1141199858	cardioplen xl 5mg m/r tablet	-2.46252	0.64655		1-15655944	-0.0092733	0.00245612
MED1141181868	omacor 1g capsule	-2.38633	0.396674		1-15660649	-0.0179441	0.00972536
MED1140870504	hydroxocobalamin product	-2.30222	0.492746		1-15663384	-0.0089683	0.0025881
MED1140858452	hepacon b12 1mg/1ml injection	-2.44793	0.45096		1-15664027	0.00161971	-0.00454402
MED1140868172	stemetil 5mg tablet	-2.34039	0.432897		1-15677983	-0.00783152	0.00271471
MED1141151284	naratriptan	-2.32735	0.793352		1-15687059	-0.0625922	0.0186601
MED1140869162	marvelon tablet	-2.32559	0.62041		1-15695842	-0.00520574	0.00731159
MED1140878186	liquifilm tears 1.4% eye drops	-2.51056	0.439005		1-15698556	-0.0081311	0.0031057
MED1140878184	sno-tears eye drops	-2.39517	0.555603		1-15699242	-0.0220223	0.00666183
MED1140862382	becotide 50 inhaler	-2.76916	0.522636		1-15702130	-0.0208306	0.00140048
MED1140862380	becloforte 250micrograms inhaler	-2.42198	0.778292		1-15708453	0.00807377	-0.00391249
MED1141151288	naramig 2.5mg tablet	-2.72832	0.766441		1-15708925	-0.00965001	0.0031545
MED1141187230	care cetirizine hayfever relief 10mg tablet	-2.42217	0.605597		1-15724295	-0.00740452	0.00309257
MED1140874896	hydrocortisone	-2.54268	0.53958		1-15733926	0.530574	0.757127
MED1141168650	solpadeine capsule	-2.43339	0.465486		1-15741403	-0.0190439	0.00592539
MED1140874686	glucophage 500mg tablet	-2.55334	0.589846		1-15741716	0.7832	0.168358
MED1205	saw palmetto product	-2.51667	0.517854		1-15754484	0.00888974	-0.00253893
MED1140872036	paramax tablet	-2.40187	0.528966		1-15758963	-0.00888352	0.00290651
MED1140888538	zinc product	-2.40829	0.466842		1-15761043	-0.0369465	0.00962536
MED1140873476	tetralysal 300 capsule	-2.36912	0.468272		1-15762118	-0.00677872	-0.147894
MED1140873474	lymecycline	-2.2912	0.437976		1-15768997	0.000863666	-0.00099138
MED1140876384	glandosane plain spray	-2.42117	0.586152		1-15769464	-0.001229	0.00167784
MED1140884412	sumatriptan	-2.23273	0.560507		1-15770102	0.0132552	0.0670621
MED1195	vitamin c product	-2.46509	0.680136		1-15771545	-0.0471894	0.0157745
MED1141179920	lumigan 0.3mg/ml eye drops	-2.33182	0.347289		1-15772212	0.00984983	-0.0102353
MED1141188594	humira 40mg injection solution 0.8ml prefilled syringe	-2.45418	0.620529		1-15789861	-0.0213706	0.00647764
MED1140871310	ibuprofen	-2.22889	0.312288		1-15798433	-0.00888331	0.00414051
MED1140923402	co-amilofruse	-2.28147	0.335042		1-15801593	8.25312	3.28193
MED1141168108	isotard 25xl m/r tablet	-2.35386	0.57505		1-15813844	-0.000690696	-0.000549639
MED1140868456	oestradiol product	-2.40147	0.534246		1-15829325	-0.0161163	0.00689712
MED1140888552	enalapril	-2.3789	0.500976		1-15841757	-0.00673874	0.00284451
MED1140884654	beclomethasone	-2.49348	0.51632		1-15873386	-1.25002	2.25032
MED1141153236	oxis 6micrograms turbohaler	-2.48241	0.538856		1-15910553	0.038523	0.0589691
MED1140868772	didronel 200mg tablet	-2.4146	0.562527		1-15913354	-0.00746082	0.00230809
MED1140860802	coversyl 2mg tablet	-2.30437	0.518846		1-15946667	-0.00791068	0.0015655
MED1140910814	sodium thyroxine	-2.36359	0.522781		1-15953902	-0.0113914	-0.0149886
MED1140860806	ramipril	-2.48669	-0.729925		1-15987602	-0.00796557	0.00320222
MED1140879392	manevac granules	-2.47981	0.554775		1-15988041	-0.00854561	-0.00102353
MED1141180148	arcoxia 60mg tablet	-2.46218	0.57036		1-15994251	-0.00715988	0.00338577
MED1141180140	etoricoxib	-2.19131	0.437891		1-16014758	-0.00686675	5.1335e-05
MED1140862148	serevent 25mcg inhaler	-2.30834	0.591608		1-16015315	-0.00789181	0.00429457
INI25629	Weighted-mean L3 in tract parahippocampal part of cingulum (left)	-2.39873	0.822515		1-16030382	-0.0357066	0.0237406
MED1141194794	bendroflumethiazide	-1.51715	-2.19339		1-16051349	-0.0666867	0.000922367
MED1140862060	ventolin 2mg tablet	-2.3765	0.56248		1-16058484	-0.0126054	-0.00662394
MED1140862144	salmeterol	-2.25874	0.198839		1-16065878	0.00748942	-0.00244822
MED1141146138	lipitor 10mg tablet	-3.02333	0.647853		1-16067710	-0.00809641	0.0031966
MED1141192000	dutasteride	-2.44048	0.435675		1-16080171	0.00731074	0.0335759
MED1140874816	dexamethasone	-2.42689	0.533498		1-16082395	-0.00776199	0.00378541
MED1141145660	valsartan	-2.22547	0.593991		1-16082976	-0.00137023	0.00634563
MED1140888266	warfarin	-2.08447	0.0900606		1-16096934	-0.0175266	-0.000633444
MED1141145668	diovan 40mg capsule	-2.38679	0.347594		1-16126026	0.565187	0.696237
MED1140877826	sodium bicarbonate	-2.36033	0.670832		1-16142121	-0.0141159	0.00436665
MED1141153242	balsalazide disodium	-2.41502	0.523487		1-16144310	0.00765451	-0.00445887
MED1140911750	deep relief ibuprofen gel	-2.43777	0.552427		1-16160342	-0.0213274	0.0055976
MED1141167206	oestrogel 0.06% gel	-2.53209	0.698621		1-16173168	-0.332829	0.146476
MED1140872492	nicotine product	-2.52839	0.555148		1-16201502	-0.0048514	0.121304
MED1141172838	depakote 250mg e/c tablet	-2.38034	0.61619		1-16204541	-0.0155616	0.00637498
MED1140865580	asacol 400mg e/c tablet	-2.30213	0.505417		1-16246018	0.00660456	-0.0772963
MED1140880956	fentanyl	-2.43298	0.551122		1-16253750	-0.0205962	0.00583156
MED1140865588	pentasa sr 250mg m/r tablet	-2.31897	0.497311		1-16254702	0.0347692	-0.0602288
MED1140869036	ovestin 0.1% vaginal cream	-2.45937	0.631927		1-16255799	-0.00920668	0.00288469
MED1140879644	amantadine	-2.34133	0.59614		1-16267147	-0.0635575	-0.0260467
MED1140874790	betamethasone	-2.28638	0.616105		1-16308036	0.00941395	-0.00322972
MED1141157402	prednisolone product	-2.5014	0.588584		1-16317381	-0.00847095	0.00305531
MED1140926780	adizem-xl plus m/r capsule	-2.42393	0.631627		1-16329215	0.00647994	-0.0050908
MED1140871666	piroxicam	-2.37343	0.638729		1-16338925	0.0243019	1.20734
MED1140871462	naproxen	-2.38432	0.248786		1-16354556	-0.00753912	-0.0362752
MED1140871506	ketoprofen	-2.29066	0.652989		1-16354642	0.720701	1.05871
MED1140856342	syndol tablet	-2.29438	0.65566		1-16367268	-0.198207	-0.423598
MED1140884600	metformin	0.758114	-2.80622		1-16376953	0.00550699	0.00451809
MED1141167334	colofac-100 tablet	-2.40755	0.530798		1-16378047	-0.00709789	0.00294451
MED1141188658	asacol mr 400mg e/c tablet	-2.42723	0.500756		1-16379823	-0.00795421	0.00340613
MED1140866800	half-inderal la 80mg m/r capsule	-2.46059	0.597415		1-16404496	1.7688	-1.32691
MED1141172492	micardis 20mg tablet	-2.48877	0.640965		1-16417026	-8.14627	-2.91273
MED1140867948	amitriptyline hydrochloride+perphenazine 10mg/2mg tablet	-2.51129	0.658356		1-16417553	-0.00146359	-0.000903759
MED1140862526	sodium cromoglycate	-2.46888	0.546384		1-16423085	0.00293924	-0.00352579
MED1141180392	cefalexin	-2.49561	0.583617		1-16441163	0.00813542	-0.00102984
INI30030	Haematocrit percentage	-2.08346	0.064581		1-16442847	-0.00565179	0.00238134
MED1141146198	xalatan 0.005% eye drops	-2.6371	0.784876		1-16451737	-0.0136971	-0.049199
INI25059	Mean FA in body of corpus callosum on FA skeleton	-2.28664	0.508851		1-16453171	7.10504	0.785209
INI40007	Age at death	-2.53269	0.872198		1-16453671	-0.0160006	0.00389664
MED1140864184	dovonex 50micrograms/g cream	-2.50947	0.436756		1-16455052	-0.00496032	-0.00398054
INI84	Cancer year/age first occurred	-2.35358	0.887889		1-16456763	-4.03635	0.0468199
INI1528	Water intake	-0.736674	1.05858		1-16460696	-0.0308305	0.0254193
INI25681	Weighted-mean OD in tract cingulate gyrus part of cingulum (left)	-2.56341	0.580781		1-16464612	0.0132135	-0.111079
INI25680	Weighted-mean OD in tract anterior thalamic radiation (right)	-2.38251	0.432843		1-16464936	0.00676827	-0.00224236
INI25683	Weighted-mean OD in tract parahippocampal part of cingulum (left)	-2.4528	0.497621		1-16472718	0.00126173	0.00826271
MED1141189090	rosiglitazone 1mg/metformin 500mg tablet	-2.48967	0.401518		1-16525657	-0.894974	-1.24543
MED1141164276	nebivolol	-2.27553	0.514194		1-16534255	-0.000586415	0.0039696
INI25687	Weighted-mean OD in tract forceps major	-2.56496	0.601542		1-16534523	-0.0072158	-0.000974373
MED1141168318	clopidogrel	-2.51333	0.202355		1-16535772	-0.007413	0.00307523
MED1140861138	adizem-60 m/r tablet	-2.38831	0.655813		1-16538272	-0.00692773	0.00246127
MED1141157324	loratadine product	-2.4263	0.586746		1-16550398	-0.0157644	0.00611933
MED1141166006	telmisartan	-2.37732	0.409639		1-16559044	0.0325733	0.029119
MED1140875420	baclofen	-2.32045	0.470924		1-16560248	0.00737106	-0.00349543
MED1140923852	elleste-solo 1mg tablet	-2.65325	0.490648		1-16572508	-0.00775554	0.00302431
MED1140879404	docusate sodium	-2.38639	0.614345		1-16575343	0.0178503	-0.0114539
MED1140879406	ranitidine	-2.47554	0.399517		1-16577794	-0.0178572	0.0107213
MED1140884560	nefopam	-2.39485	0.515768		1-16609818	-1.34854	-1.8504
INI25616	Weighted-mean L2 in tract posterior thalamic radiation (right)	-2.32056	0.803893		1-16628244	-0.0154839	0.00539449
MED1140874014	metronidazole	-2.51788	0.600764		1-16675648	-0.0161092	0.00634095
INI25615	Weighted-mean L2 in tract posterior thalamic radiation (left)	-2.52066	0.623269		1-16723268	-0.861198	-1.27613
MED1141167848	asasantin retard m/r capsule	-2.38287	0.610919		1-16734627	-0.00809117	0.00250425
MED1141194800	bendroflumethiazide+potassium 2.5mg/7.7mmol m/r tablet	-2.44576	0.622454		1-16736138	-0.00759539	0.00194724
INI25611	Weighted-mean L2 in tract inferior longitudinal fasciculus (right)	-2.38486	0.812521		1-16745667	0.281531	-0.119555
INI25596	Weighted-mean L2 in tract acoustic radiation (left)	-2.39906	0.487515		1-16766769	10.0962	1.0206
MED1140852976	multivitamins	-2.35647	0.708746		1-16773771	-0.0178156	0.00566917
INI25590	Weighted-mean L1 in tract superior longitudinal fasciculus (left)	-2.57796	0.779117		1-16775582	4.17485	-9.40622
MED1140926940	flomax mr 400micrograms m/r capsule	-2.70029	0.596595		1-16781879	0.000411987	0.0114968
MED1140880072	gamolenic acid	-2.56491	0.305041		1-16786636	-0.00718594	0.00296243
MED1140872200	epilim 100mg crushable tablet	-2.39308	0.561218		1-16828657	0.0157692	-0.000658186
MED1141146428	fexofenadine	-2.42691	0.588855		1-16830833	3.54945	-11.3079
MED1141171496	trospium	-2.36862	0.40928		1-16848016	-0.00861805	0.00342551
MED1141177600	rosiglitazone	-1.92229	0.0517678		1-17004186	-0.0225705	0.00780572
MED1140857620	depo-provera 50mg/1ml injection	-2.75941	0.437025		1-17257820	-0.00770628	0.00132269
MED1141176732	carbomers	-2.50387	0.472901		1-17265472	-0.00492967	-0.00330834
MED1140925800	movicol oral powder	-2.36305	0.704318		1-17292347	-0.00706538	0.00261191
MED1140921814	mirena 52mg intrauterine system	-2.19963	0.743848		1-17293944	1.29059	1.84688
MED1140888362	pyridoxine preparation	-2.4506	0.631113		1-17295771	-0.00721722	0.00234057
MED1140923688	zoton 15mg capsule	-2.47363	0.51037		1-17297289	0.000254194	-0.00013373
MED1140888366	thiamine preparation	-2.30102	0.43227		1-17310844	-0.00764329	0.00348976
INI25459	Mean ISOVF in posterior limb of internal capsule on FA skeleton (left)	-2.54429	0.548173		1-17312586	-0.00754678	0.00227436
INI25693	Weighted-mean OD in tract middle cerebellar peduncle	-2.33597	0.590639		1-17312592	2.37387	3.2969
MED1140875336	nabumetone	-2.43636	0.520787		1-17312596	0.00642874	-0.00226405
MED1140888560	perindopril	-1.98827	-0.152898		1-17313283	-0.353607	-0.713334
MED1141171152	cardicor 1.25mg tablet	-2.63955	0.573782		1-17314702	-2.1379	-8.14995
MED1140923350	co-dydramol	-2.34799	0.308354		1-17326131	-0.0296848	0.00307903
MED1140881938	beclomethasone dipropionate+salbutamol	-2.40947	0.590834		1-17326540	0.222404	-0.829937
MED1140862770	zirtek 10mg tablet	-2.35215	0.425102		1-17326767	-0.016767	0.00688007
MED1140862776	clarityn 10mg tablet	-2.35477	0.52882		1-17332249	-0.0116533	0.0849522
MED1141182800	cerazette 75micrograms tablet	-2.57241	0.887882		1-17340878	-0.719743	-1.03986
MED1140909702	sulfasalazine	-2.55555	0.710451		1-17349830	-0.000171021	-0.000108862
MED1140884700	trimovate ointment	-2.2955	0.613402		1-17354297	-0.00905608	0.00145139
MED1140861954	fenofibrate	-2.45344	0.596413		1-17374852	0.213319	-0.796027
MED1140888386	iron product	-2.291	0.694719		1-17376476	-0.00750693	0.00216867
MED1140909708	furosemide	-1.84716	0.00454783		1-17382562	-1.09198	-0.519787
MED1140909766	multivitamins capsule	-2.20736	0.626795		1-17383439	2.39656	3.35352
MED1140879842	propranolol	-2.80061	0.391113		1-17384785	0.0248186	-0.0116943
MED1140927320	dermol 500 lotion	-2.44681	0.603615		1-17392595	-0.0145643	0.00602764
MED1141200004	pregabalin	-2.40187	0.518419		1-17401694	0.198244	0.388458
INI25444	Mean ISOVF in splenium of corpus callosum on FA skeleton	-2.31117	0.539503		1-17407137	-0.00716914	0.00336778
MED2038460150	paracetamol	-2.14469	-1.25131		1-17419024	-2.78852	-4.61853
MED1140878378	dovonex 50micrograms/g ointment	-2.37806	0.620177		1-17428218	-0.00674134	0.00336922
MED1140868482	tibolone	-2.35685	0.685943		1-17436661	0.00639191	-0.000496315
MED1140878498	polytar liquid	-2.72905	0.859731		1-17439963	-0.00745501	0.00187803
MED1141180036	fybogel orange s/f granules	-2.50771	0.451817		1-17455727	-0.0162879	0.00613768
MED1140909790	chlorphenamine	-2.49313	0.462825		1-17469233	-0.00795079	0.00297507
MED1141150944	nasonex 0.05% aqueous nasal spray	-2.48262	0.562483		1-17476090	0.705583	1.0194
MED1140921600	citalopram	-2.36683	0.420958		1-17476187	-0.0265953	0.00595878
MED1140916682	evening primrose oil	-2.54637	0.489901		1-17490623	-0.00834588	0.00598714
MED1141174032	doublebase gel	-2.48471	0.603751		1-17492052	-0.00732682	0.00179253
MED1140879616	amitriptyline	-2.09814	0.103618		1-17492147	-0.00677873	0.00156192
INI25688	Weighted-mean OD in tract forceps minor	-2.56608	0.686221		1-17493947	2.07924	2.98055
MED1140909368	carvedilol	-2.4156	0.433484		1-17494187	-1.50475	-2.08087
MED1141153006	aprovel 75mg tablet	-2.2361	0.387029		1-17513633	-0.00764603	0.00358977
MED1140871168	voltarol 25mg e/c tablet	-2.18031	0.513524		1-17516786	-0.0329304	0.0109091
MED1141188442	glucosamine product	-1.77864	0.303348		1-17521144	0.00741927	0.000345932
MED1140911682	selenium ace tablet	-2.56423	0.687192		1-17523367	-0.0162151	0.00638382
MED1140911680	starflower oil	-2.64742	0.601464		1-17525441	-0.0690341	-0.0688148
MED1140882776	fucibet cream	-2.39222	0.676817		1-17531763	0.00772904	-0.00254369
MED1140871542	mefenamic acid	-2.4301	0.599845		1-17531806	-0.00598264	0.0039845
MED1140862952	mucodyne 375mg capsule	-2.37946	0.629048		1-17535399	0.00777255	-0.00293287
MED1141193282	olmesartan	-2.26897	0.52132		1-17535409	-0.0077181	0.00284583
MED1141180212	escitalopram	-2.50342	0.485176		1-17535981	-0.0147311	0.00699993
MED1141162824	detrusitol 1mg tablet	-2.16361	0.263476		1-17536952	-0.195486	-0.397727
INI25013	Volume of caudate (left)	-2.31358	1.16162		1-17541048	-0.00794858	0.00360958
MED1141190960	tramacet 325mg/37.5mg tablet	-2.24774	0.594553		1-17543077	-0.0160723	0.00585707
MED1140875990	hypromellose	-2.43659	0.705773		1-17544981	-0.00276026	0.000678959
MED1140879634	trazodone	-2.44092	0.307883		1-17545721	-0.00334289	0.00321346
MED1140873608	erythromycin	-2.33242	0.564353		1-17548261	-0.000280409	-5.19509e-05
MED1141168122	solpadol capsule	-2.36073	0.551101		1-17550601	0.00756689	-0.00302023
MED1140926732	meloxicam	-2.3593	0.608828		1-17554300	-0.0174116	0.00521672
MED1141168590	pariet 10mg e/c tablet	-2.48697	0.354571		1-17556087	-0.00774698	-0.0189969
MED1141179764	tenofovir	-2.37642	0.603151		1-17559676	0.00219337	-0.00498898
MED1140865416	colpermin 0.2ml m/r gel e/c capsule	-2.13952	0.54971		1-17560892	-0.00790559	0.00259555
MED1140865414	peppermint oil product	-2.33183	0.732885		1-17561944	-0.0319878	0.0103973
MED1140869276	micronor tablet	-2.4588	0.649288		1-17572420	-0.0136475	-0.0558913
MED1141184726	xalacom 0.005%/0.5% eye drops	-2.42552	0.539047		1-17573015	-0.00848207	0.00268246
MED1140873966	trimethoprim	-2.34538	0.697346		1-17579538	-0.0403891	0.0138317
MED1140865000	zydol 50mg capsule	-2.41071	0.59391		1-17582088	-0.00718638	0.00329026
MED1140869180	microgynon 30 tablet	-2.52867	0.584677		1-17589048	0.000393408	0.000478906
MED1141157364	metronidazole product	-2.43916	0.613727		1-17591899	9.94148	3.45527
MED1140866116	frusemide	-2.23121	0.565307		1-17593232	0.0080793	-0.00437453
INI25843	Volume of grey matter in Precuneous Cortex (right)	-2.30109	0.662596		1-17597423	-0.0214424	-0.0972155
MED1141153032	zanidip 10mg tablet	-2.50516	0.541806		1-17604701	-0.0713792	-0.117593
MED1140870196	zoladex 3.6mg implant	-2.45213	0.687217		1-17620391	-0.00630177	0.00221933
MED1140853200	bromelains	-2.43308	0.511277		1-17631406	0.0121878	-0.00950012
MED1140869346	cilest tablet	-2.5322	0.491075		1-17634718	0.00575987	-0.027152
MED1140909788	sodium cromoglicate	-2.37712	0.576223		1-17635072	-0.00936421	0.000505587
MED1140864070	kapake tablet	-2.48686	0.527696		1-17645082	-0.00804686	0.00261649
MED1140888758	penicillin v	-2.47843	0.640398		1-17647986	-0.00802644	0.00140064
MED1140862236	atrovent 20micrograms inhaler	-2.5608	0.605133		1-17660352	0.00726066	-0.00226015
MED1140875486	colchicine	-2.67116	0.517532		1-17660468	0.000296301	0.000238599
INI23248	Android total mass	-2.17115	0.231949		1-17660490	-0.0158704	-0.00443466
MED1141167594	qvar 50 inhaler	-2.44132	0.474158		1-17663203	-0.00998429	0.00243388
MED1141173328	ursodeoxycholic acid	-2.30991	0.554607		1-17665527	0.0167403	-0.114751
MED1141176670	celebrex 200mg capsule	-2.37927	0.42711		1-17668563	-0.00804751	0.00371361
MED1141185316	travoprost	-2.48546	0.707242		1-17668609	0.0139607	-0.00635614
MED1140881320	magnesium carbonate	-2.4427	0.501707		1-17668888	-0.000624018	-0.00423053
MED1140865670	salazopyrin 500mg tablet	-2.50037	0.676934		1-17674537	-0.0294031	0.0129675
MED1140866026	creon e/c granules in capsule	-2.42529	0.541025		1-17678790	0.00433457	-0.00692762
MED1140863144	zopiclone	-2.31765	0.243502		1-17681424	0.0350819	0.0217795
MED1140883706	nedocromil	-2.41592	0.589297		1-17683554	-0.00847292	0.00192829
INI25350	Mean ICVF in corticospinal tract on FA skeleton (right)	-2.11123	0.654368		1-17690206	-0.000383614	-0.0314564
[truncated: 233,910+ more rows]

## Sheet: Fig. 4
Fig. 4c (points)				Fig. 4c (arrows)
Variant	PC1	PC3		Phenotype	PC1	PC3
1-1855221	-0.0222823	0.124462		Body mass index (BMI)	-0.120122	-0.114066
1-2537794	0.0310206	-0.00559382		Whole body fat-free mass	-0.176466	0.189177
1-3688031	0.00204008	-0.0070072		Whole body fat mass	-0.196938	-0.165158
1-9243811	-0.0292897	0.00504809		Standing height	-0.185066	0.369589
1-9323664	0.0351889	-0.00644165		Weight	-0.214561	-0.0830717
1-16354556	0.0666495	0.533715		Basal metabolic rate	-0.214116	0.148864
1-17531806	0.0309769	-0.00545276		Hip circumference	-0.191029	-0.0680531
1-20066373	0.0315768	-0.00556002		high cholesterol	0.0465818	-0.00911463
1-20246944	0.0891701	0.0799132		Leg fat-free mass (left)	-0.222568	0.0369861
1-20501582	-0.0319771	0.00540052
1-24390612	0.141723	-0.0420495
1-24411115	0.637786	-1.2737
1-26161768	0.0321596	0.000560336
1-26644537	0.0301375	-0.00522874
1-32165532	0.0324558	-0.00578038
1-32671834	1.04599	-2.02775
1-32673584	0.0305033	-0.00531888
1-32680494	0.208975	1.42479
1-35227007	0.0589687	-0.0102731
1-36921845	0.0363763	-0.0148825
1-36933759	0.0776943	-0.18507
1-40555167	0.224671	-0.224764
1-41486083	0.034737	-0.00603569
1-41945139	0.600331	-1.26593
1-43102987	-0.0293442	0.00513461
1-43804375	0.30212	1.14672
1-45973216	-0.654309	1.3067
1-51584465	1.51234	-2.88173
1-54337043	0.0298943	-0.00518618
1-54360207	0.107263	-0.0317392
1-55307307	0.031162	-0.00540817
1-57422562	0.0353504	-0.00614357
1-63284886	0.16944	1.51779
1-63299729	0.0656178	-0.011648
1-67558869	0.0308558	-0.00535452
1-74929211	-0.0335405	0.0175889
1-83562661	-0.0616455	0.0100091
1-89655720	0.029646	-0.00516589
1-89732759	0.694972	-1.33855
1-97915614	0.0713616	-0.0200356
1-110200294	0.0778055	-0.0287639
1-111663161	0.211801	-0.0414427
1-111857201	0.0381243	-0.0199927
1-115576803	0.0748831	-0.0391937
1-117663561	0.032645	-0.00566821
1-145586670	0.0603297	-0.0105145
1-151020749	0.315873	2.39302
1-151503208	-0.0302323	0.00759367
1-151804213	-0.0353235	-0.00596858
1-152192053	-0.0298024	0.00530783
1-152277622	0.048141	-0.0231574
1-152280023	0.00304365	-0.0150555
1-152327157	0.0330383	-0.00635691
1-154171908	0.0296869	-0.00514988
1-154936675	0.0426664	-0.00820946
1-155220614	0.161166	-0.264793
1-155264517	-0.0382294	-0.00645959
1-156843439	0.0295288	-0.00512222
1-156900320	0.0302958	-0.00468623
1-157667647	0.0300346	-0.0052554
1-157772422	0.0531071	0.070712
1-158450142	1.50887	-1.21937
1-159778798	-0.030083	0.00524401
1-160162591	0.0348812	-0.00346542
1-162346324	0.0673915	-0.0118486
1-171115566	-0.146654	0.195928
1-172431386	0.0305821	-0.0053079
1-182026013	0.0303045	0.00648258
1-182763575	0.0390486	-0.00679556
1-197062180	0.29263	2.37889
1-197070244	-0.0316652	-0.00535042
1-207039710	0.0372829	-0.00769176
1-207647643	0.0407274	0.00813936
1-207930549	0.0481268	-0.00774534
1-211847857	0.0292212	-0.0050936
1-211859925	0.0972388	-0.0170599
1-212553243	3.36759	-1.96791
1-212799882	-0.0786104	0.106355
1-213186613	0.0729811	0.00329929
1-222721221	0.03436	0.00974955
1-225152222	0.03143	-0.00548308
1-228596421	-4.66253	2.02177
1-231133014	0.0337388	-0.00644306
1-238048569	0.0317726	-0.00512784
1-247320105	0.0396151	0.00245486
1-247615261	0.136186	-0.260183
1-248813391	0.0311751	-0.00424891
2-1161255	0.0297651	-0.0052209
2-1544542	-0.00126522	-0.000464438
2-6112516	-0.0215979	0.00381233
2-24302375	0.0818165	0.0733227
2-26644264	0.614575	-1.0907
2-27665607	0.0387335	-0.00385769
2-27730169	1.31817	-2.55515
2-29268222	0.0294387	-0.00518197
2-39996209	0.030082	0.00508292
2-44023025	0.0313979	-0.00544951
2-48040286	0.0874072	-0.0373498
2-54284441	6.57769	-7.91016
2-58386928	0.0301391	-0.005229
2-61361325	0.150589	-0.0899171
2-74900842	0.0339712	-0.03157
2-84670490	-0.0145854	-0.117064
2-85578097	-0.0358218	0.00622654
2-85823899	0.0423996	-0.00815814
2-85893771	0.254427	2.29304
2-99778788	0.0337792	-0.00577842
2-99779295	9.67568	-1.43692
2-99858946	-0.0364529	-0.0683801
2-113676244	0.0213005	-0.0764455
2-130931095	0.209451	1.87533
2-131897763	0.0551447	0.0494201
2-138030234	0.0297741	-0.00516515
2-152376170	0.592153	4.56318
2-160136458	0.6392	-1.27653
2-160714958	0.0857507	0.00531378
2-162751233	0.870171	0.870428
2-162904013	3.93516	3.72359
2-163134090	-0.0686939	0.0204009
2-163136505	-0.01835	0.0138505
2-167266447	6.94263	6.76591
2-170387886	-0.06382	0.0114259
2-175436576	0.138915	-0.0251229
2-178879181	-2.06298	3.95201
2-178936993	0.0673807	-0.0116485
2-178969169	0.139812	0.632667
2-179343146	0.0442061	-0.243396
2-179623709	0.403496	-0.325167
2-196729430	0.147862	1.33457
2-201515745	0.0334031	-0.00580131
2-202074071	0.0893044	-0.0250049
2-207527977	0.301274	-0.0610997
2-209302328	0.633488	-1.27979
2-219618855	-0.0224986	0.13709
2-219747090	0.33607	-0.119165
2-220405322	0.0697605	0.558631
2-223559986	0.0285895	-0.00557777
2-227853157	0.608219	0.526394
2-227917083	1.32611	0.176109
2-234545792	-0.0295537	0.00512655
2-238454152	9.90221	-6.86633
2-238726136	-0.0314583	0.00553747
2-238976708	-0.696928	-0.23367
2-240500249	0.0258144	-0.00452554
2-241496770	0.0782064	0.0229988
2-242082263	0.0752716	0.0674572
3-9426235	0.0331149	-0.0173657
3-9880802	0.0696879	0.0624532
3-9985083	-0.0314547	0.00548478
3-14745899	0.0325389	0.00443474
3-23934676	0.0764929	0.612542
3-38163606	0.0366321	-0.00636922
3-38437052	0.0375068	-0.00792296
3-44636278	0.0673592	-0.0104175
3-44943164	1.14209	1.34554
3-44945470	0.0410936	-0.00790684
3-49929221	0.029028	-0.00503459
3-50391167	0.0324237	0.000564939
3-50608560	-0.029939	0.0055022
3-52029036	-0.00334493	0.0949458
3-52326361	0.0435847	-0.0324847
3-52541670	0.156005	-0.00849793
3-56628033	-4.85155	5.87293
3-58519731	0.0302337	-0.00524556
3-73111724	-0.126239	0.0222393
3-75386193	0.0330201	-0.00573406
3-108147680	0.03365	-0.00610242
3-122133530	-0.0283281	0.00627183
3-122928050	0.0313851	-0.00544725
3-124303696	-0.614978	-0.652703
3-126135332	0.241336	0.0134353
3-127396573	-15.6855	-4.02544
3-130187662	0.0299848	-0.00520201
3-142430733	0.084646	0.0947817
3-149238595	0.0319658	-0.00554908
3-150387210	0.0301526	-0.00528823
3-151154995	0.0321758	-0.00561589
3-156697055	-0.0449427	0.214725
3-157221258	0.111546	-0.019977
3-159609989	-0.032604	0.00568573
3-160142807	0.0323313	-0.00567471
3-167284676	0.158787	-0.0283432
3-172165413	6.01755	-6.95196
3-172482204	0.178963	-0.386997
3-184910535	0.0643439	-0.0123804
3-186358434	0.0404922	-0.00705083
3-186461524	0.0620786	-0.0108251
3-193052769	0.032344	-0.00570252
3-193081961	0.0320455	-0.00499603
3-195538657	0.091848	0.0823128
4-515631	0.0328073	-0.0070218
4-981646	-0.00646727	-0.0486123
4-2241862	0.0320284	-0.00561844
4-8235241	-0.466049	0.825742
4-8608506	0.0414048	0.00827472
4-8621028	0.976434	-1.82162
4-15482360	0.0328697	0.00526967
4-15569298	0.156718	-0.0306649
4-15938249	-0.0354447	0.0185875
4-25316979	0.0390881	-0.0104867
4-25370763	-0.0383081	0.00669599
4-39328181	0.702951	-1.40384
4-40356466	0.0346536	-0.00666771
4-71063857	-0.0710597	0.00513512
4-74321009	0.0372358	-0.00647563
4-82724044	0.0297428	-0.00515964
4-84216649	0.0340744	-0.00600063
4-88235068	0.0780699	0.625172
4-104577415	-0.61487	1.59889
4-105887763	-0.102884	0.018252
4-111431444	0.519286	-0.248713
4-113468440	0.0296623	-0.00514555
4-119203985	0.030627	-0.0124248
4-120419806	0.000487393	6.85088e-05
4-120548312	0.030343	-0.00526472
4-128949651	0.0327575	-0.00876029
4-140625183	-0.0307106	0.00543894
4-141321510	0.524424	-0.969091
4-144918704	0.0308211	-0.00537941
4-144918712	-0.48434	1.18383
4-150177249	0.0631833	-0.0105723
4-155226252	-0.00603496	-0.0453627
4-159136407	0.0965607	0.132315
4-159638247	-0.0974258	0.318341
4-164394697	0.0235883	-0.113523
4-165898682	0.0306863	-0.00539653
5-1246100	0.0913182	-0.0274608
5-10227711	0.124756	0.850588
5-10761153	-1.63089	2.53987
5-34896981	0.0240623	0.0178563
5-35013058	0.030082	-0.00524187
5-37142583	-0.534109	0.98699
5-40716359	0.031066	-0.0054772
5-40841571	-0.0966112	0.0172725
5-43277325	1.75053	-3.45037
5-52204872	-0.0315861	0.00824403
5-54439339	0.522992	3.9864
5-66462862	0.0543425	-0.0405029
5-68616079	-0.058836	0.0104613
5-68728915	0.0891964	0.661517
5-71757265	0.0305942	-0.00611562
5-79035080	0.000951959	-8.87402e-05
5-79370247	0.440401	0.638031
5-95194593	-0.0631118	0.0110089
5-102361084	1.20121	1.27207
5-111504714	0.240261	1.12869
5-112175769	-0.0338883	0.00517531
5-114916660	0.196515	-0.23258
5-115298519	0.0403625	-0.00727844
5-125824552	-0.0296885	0.00517247
5-132085115	0.0947247	0.0547975
5-134229246	0.0311448	-0.0055469
5-135272373	4.11721	4.4367
5-136963746	0.148994	-0.0165121
5-137906816	-0.0678783	0.0147707
5-140181306	0.0187012	0.042762
5-141024259	0.0397446	-0.00694974
5-141304176	5.19031	-4.89824
5-141309152	0.062192	-0.0109322
5-145894436	0.0768147	0.615119
5-145895394	18.8165	7.9623
5-148989259	0.0312923	-0.00543102
5-149375720	0.0676424	-0.0122962
5-154395556	-0.0308322	0.00420217
5-157102127	0.0291685	-0.00506358
5-160113099	-0.0361735	0.00656004
5-169028384	-0.0319305	0.00562059
5-169910062	-0.0134561	0.000246156
5-172341893	0.0297361	-0.00515849
5-177569661	-0.0267207	-0.00529289
5-179228694	0.0303266	-0.00528672
5-179264615	-0.0298452	0.0188376
5-179280392	0.0302158	-0.00524246
5-180582256	0.0292008	-0.00506491
6-13584370	0.0313013	-0.00902036
6-16290848	0.760013	4.00566
6-24429340	-0.0316735	0.00549783
6-39073345	0.0428751	-0.0074731
6-41001631	-0.0612684	-0.0594765
6-41704743	0.0647743	-0.154294
6-42072812	-0.0332215	0.0060247
6-49604368	0.410697	1.57869
6-49704222	-0.0300158	-0.00507175
6-49753782	0.102207	0.533774
6-86282090	0.00945904	-0.0685949
6-87994208	0.0329083	0.00012184
6-90605664	-2.49564	2.26469
6-99374801	0.039975	-0.00769161
6-109201129	-0.512585	0.720153
6-110636619	0.903215	-0.830001
6-110777826	-0.0307573	0.0114057
6-126667415	0.158764	0.751961
6-131971244	0.0502559	-0.037457
6-139206935	0.0319812	-0.00555178
6-142456041	0.000402731	0.000308009
6-144167206	0.123054	0.118762
6-149925801	0.597021	-1.10325
6-150390149	0.0324553	-0.00274538
6-160543330	0.115719	0.158569
6-161006077	-0.309374	0.0973683
6-168709385	1.13659	-0.0362818
6-170175416	0.644868	-1.28785
7-1049746	0.663013	-1.32408
7-2625906	0.0300208	-0.0932661
7-2752456	15.0714	-2.48851
7-15601409	0.157988	0.846828
7-16502201	-0.0305623	0.00532569
7-18066967	0.126743	-0.0231469
7-20691041	0.13095	0.563674
7-21920487	0.0315678	-0.00559071
7-23731208	0.0614355	-0.0107108
7-31617906	0.032372	-0.00844916
7-47870811	-0.0306938	0.0053651
7-48563974	-0.0903032	-0.0811947
7-64452126	0.0304348	-0.00531371
7-75401263	0.0442649	-0.0329916
7-86991099	0.0665968	-0.0121065
7-92132483	-0.251651	1.16852
7-95024007	0.0647882	-0.0184783
7-99084410	0.0307826	-0.00543021
7-99161496	0.0576061	0.0516256
7-99208014	0.32781	2.235
7-99499799	0.0315868	-0.00553377
7-99720405	0.0814517	0.0912052
7-100061150	0.0400601	0.0418676
7-100346094	0.0349969	-0.00608138
7-100364644	0.0756799	0.606035
7-100679572	0.0842607	0.0943506
7-103062016	-0.0296827	0.00514914
7-104752798	0.029479	-0.00513793
7-113519160	0.0309428	-0.00539512
7-117227832	0.640022	0.51962
7-122839967	0.566029	-1.20748
7-123267225	0.0292788	-0.00518896
7-123269255	0.00627298	-0.0310517
7-129825030	0.0394093	-0.00704096
7-129948221	0.186088	1.05396
7-132412564	0.0327469	-0.0056861
7-138341219	-7.10113	-6.32807
7-140082237	0.038047	-0.00980087
7-143048771	0.440134	2.76018
7-143657881	0.0931176	0.0834504
7-144101721	0.0145208	0.116547
7-150555010	-0.380451	0.323436
7-151135175	0.0539734	-0.0402278
8-10411512	-0.02959	0.00532801
8-12958146	0.205486	1.5618
8-16012594	-0.880697	-1.23411
8-16035502	0.00311079	-0.0882995
8-30032707	-0.0380974	0.0102209
8-31030535	0.0295312	-0.00507112
8-39626968	0.0432256	-0.010634
8-55049160	0.0463555	-0.0123968
8-59549792	-0.0290069	0.0050309
8-87656008	-0.0323402	0.00583181
8-92213022	0.0396828	-0.00690767
8-95264265	0.0534338	-0.00218546
8-95265263	5.81343	1.05454
8-99045866	0.0300739	-0.00521761
8-102066725	0.0929043	-0.0162769
8-110131502	1.07468	1.1857
8-133894854	0.0426397	-0.0165434
8-143763531	0.0425571	-0.00741797
8-144942134	-0.523532	0.967442
9-6255967	-0.293469	0.675338
9-19357166	-0.0345857	0.00627209
9-27524372	-0.0267912	-0.115082
9-32974493	0.164472	1.49035
9-35674058	-0.834026	1.6656
9-37777620	0.033115	-0.00575069
9-80868859	0.0347904	-0.00853109
9-99581940	-0.0568576	-0.075706
9-107521615	0.00800912	-0.128713
9-114332369	0.001997	0.0159304
9-116083816	-0.123209	0.022427
9-131584880	0.0339566	-0.00592392
9-135204326	-1.42033	0.298499
9-136501834	-0.0846524	0.317771
9-139879185	0.031362	-0.00552187
9-140444627	-0.0028061	0.000489446
10-1065710	-0.639619	1.07488
10-1066786	0.0685295	-0.012686
10-6336588	-0.00130184	0.000198588
10-13696371	0.0319645	-0.00576404
10-13735876	0.0330745	0.00558857
10-26436358	0.0298156	-0.00521854
10-32873210	0.156279	-0.0305791
10-37414929	0.0640027	0.00384287
10-45496189	0.0458533	-0.0426122
10-45799065	-0.0262463	0.00378911
10-50901917	0.0342313	0.0642128
10-71990096	0.0346912	0.00214974
10-76855554	0.0608304	-0.0110619
10-88417866	0.0339306	-0.00580652
10-96954252	-0.0302624	0.00538972
10-98392677	0.0737419	-0.0220744
10-99995257	0.0324986	-0.0179684
10-103912218	0.0540572	0.0484455
10-105209356	-0.0876065	-2.71635e-05
10-105928535	0.264223	1.61634
10-106159259	-0.0294918	0.00513819
10-115610141	-0.0410324	-0.0428836
10-115612530	0.0362077	-0.00581033
10-124214355	0.0605489	-0.0687886
10-127458937	0.064454	0.0422806
11-291975	0.176355	-0.0345073
11-380018	0.274488	2.12124
11-827713	0.456449	2.00569
11-1027390	0.0305898	-0.0077101
11-3680834	-0.0970658	0.0202789
11-4566459	0.038151	-0.00734066
11-4673933	-0.00191296	-0.0746615
11-6007271	0.145563	-0.160662
11-6621715	0.816623	5.58594
11-9072168	0.0669122	0.535822
11-14865399	-23.4387	2.31176
11-18026074	0.0488827	-0.0364334
11-43905557	0.0308099	-0.00537098
11-44072937	0.736301	-0.124056
11-47306630	8.27514	7.88487
11-55861650	0.28452	0.0700313
11-56086560	0.0293586	-0.00509242
11-56949446	-0.0055056	-0.158909
11-57509425	0.130853	-0.0592621
11-57799108	-0.208377	0.28206
11-58207234	-0.0547127	-0.0728502
11-59225129	0.0938774	-0.01674
11-59282803	0.032534	-0.00586672
11-59947384	0.0489706	-0.198748
11-63066394	0.0323476	0.00546574
11-64323613	0.746177	-1.50146
11-64527223	0.0653202	-0.155594
11-65629060	-0.160934	0.0285231
11-65688021	0.00103633	-0.104595
11-66358182	-0.711961	1.48398
11-67196618	0.456508	0.465096
11-67287263	-0.193988	0.276621
11-67402570	-0.0331326	0.00536828
11-67432760	0.035471	-0.00625727
11-70279766	0.0311025	-0.00548057
11-71850194	0.0467272	0.0418764
11-75509317	-0.687707	1.3734
11-86108740	-0.0399069	-0.0417075
11-89028411	0.0633918	0.0415836
11-93819142	0.0346174	-0.0181537
11-94039677	0.0305269	-0.00653372
11-102584135	0.000974215	-5.99324e-05
11-102584484	0.0304032	-0.00535305
11-102643604	0.0316412	-0.00825842
11-102667446	0.0321488	-0.00558028
11-108277509	0.0012024	0.000443829
11-111957416	0.0627282	0.0562162
11-113266815	0.0434444	-0.00699174
11-113270897	0.0344805	-0.00469939
11-114574723	0.00607842	-0.00337455
11-116661656	0.0234663	-0.0358802
11-118067537	-0.0769501	0.183297
11-119064572	-0.0196545	0.11976
11-128807619	0.0594232	0.0532543
12-974308	0.0657081	-0.0138029
12-974355	-0.148362	0.151506
12-2997158	0.0310457	-0.00544685
12-3048591	0.0671535	0.537752
12-6982162	0.0368658	-0.0143033
12-7526166	0.134551	0.917369
12-9321534	0.0305679	-0.00530409
12-13061364	0.00204069	0.0796466
12-13102481	0.221597	1.57008
12-21008080	-0.029747	0.00502387
12-21526367	0.0339987	-0.0126077
12-48543256	0.0298813	-0.00518389
12-52818346	-0.0292703	0.0140731
12-53167416	-7.36951	-4.34278
12-53497445	0.0328861	-0.00571054
12-54422479	-0.0293546	0.00498512
12-54955390	-0.00205955	-0.0803828
12-55820288	-0.0472031	0.191575
12-55863064	0.0322846	-0.00560498
12-56079053	-0.583927	1.2278
12-56492422	-0.00701323	0.0929031
12-57441459	-0.758659	1.38935
12-66517785	0.0298715	-0.00528538
12-72094610	0.0325484	-0.00579691
12-93100897	-0.0344732	-0.00978165
12-103696131	0.0676413	0.54166
12-105424109	0.0648586	-0.0115737
12-110231333	0.0376561	-0.0197472
12-111342459	-0.0345891	-0.00507896
12-117448195	7.31611	-8.95492
12-117465917	0.0695176	-0.0122557
12-121570899	0.0106394	0.0144865
12-122018732	-0.0324867	0.00695322
12-122709259	0.0302004	-0.00523976
12-123463459	0.0654626	0.0586668
12-123738430	-0.629652	1.16355
12-124104657	0.0354766	-0.032969
13-20426175	-0.0295532	0.00474247
13-20763685	0.0581407	0.10923
13-20763744	0.0290296	-0.00503489
13-29287147	0.0365491	-0.00662815
13-32972626	-0.0341039	0.00354163
13-41814546	-0.0307443	0.00547103
13-49796268	-0.0698051	-0.122819
13-52524407	0.0249939	0.0185476
13-52605154	0.0336645	-0.00596203
13-79179581	0.0306802	-0.00532376
13-100518634	0.0305377	-0.00529881
13-101322536	-0.0318085	0.00571269
13-103718403	0.422193	0.400906
13-111293895	3.23863	3.3702
14-21458351	0.0325599	-0.00565327
14-22476390	-0.0294284	0.00515413
14-23075365	0.0716335	0.573628
14-23235885	0.0309803	-0.0053996
14-23511669	0.0678853	-0.0119647
14-24511951	0.0328266	-0.0181497
14-24566139	0.00120908	-0.00016477
14-24572466	-0.0335412	0.00582553
14-24683266	0.00471368	-0.00084895
14-24775579	0.200085	1.79714
14-24793339	0.0312783	-0.00550748
14-34266789	0.0574008	-0.0305028
14-45667921	0.0489439	-0.0569047
14-50159995	0.00212809	0.0830578
14-51348345	-0.0316904	0.00550079
14-55251159	0.0615542	0.0875726
14-55411082	-0.00775283	-0.0582753
14-57947421	0.0300372	-0.00521118
14-58899156	12.4465	-9.02713
14-70461115	2.85792	-0.620606
14-70989811	-12.7328	-7.20083
14-73706541	0.0353856	-0.00617811
14-73711391	-5.05634	1.34753
14-74062288	-0.0327918	0.00657065
14-74947404	-0.175226	-0.318959
14-75568358	-0.103462	0.0222308
14-81297440	0.00173721	-0.000246868
14-81610039	0.132869	-0.0409628
14-94563265	0.032806	-0.00588132
14-101324135	-0.0035305	0.000615626
14-102729886	0.0303838	-0.00527185
14-105399263	0.529165	0.245334
15-34640371	-0.0476461	-0.0777406
15-35271873	0.0294151	-0.00513161
15-41796352	0.0312063	-0.00541594
15-43584905	0.177585	0.0421282
15-48444430	-0.0777873	0.0135579
15-49059645	0.0324388	-0.00569039
15-49860466	0.0292394	-0.00509516
15-49907356	-0.133783	0.0228129
15-59911603	0.0504976	-0.00971628
15-62283295	0.197327	-0.0386106
15-63619433	0.0296601	-0.00514518
15-63632516	0.0303132	-0.00533755
15-78558584	0.0558781	-0.0098679
15-78917601	0.0304537	-0.0053153
15-80191446	-0.00657033	-0.0786202
15-81624929	-0.577726	-0.241851
15-82574733	0.0367898	-0.00873216
15-85186910	0.0328134	-0.00600681
15-90904360	-0.0301726	0.00416306
15-91306246	0.0327944	-0.0060033
15-91491883	0.0649457	-0.0114575
15-99671297	0.0758841	0.607665
15-99679713	0.0309911	-0.0117711
15-100256857	-0.0612254	0.0106735
16-336700	-0.00677327	-0.0720693
16-830414	1.80465	-1.66879
16-1484536	0.0310472	-0.00538277
16-1820683	0.266526	-0.309017
16-1833508	-0.268072	0.193349
16-3100129	0.249188	2.23532
16-3254408	-0.0311627	0.011556
16-5064860	0.0661551	-0.0105403
16-10855319	-0.0311472	0.00812945
16-16256866	0.249837	-0.209658
16-16267140	-0.00603888	-0.0453919
16-19020738	0.0338576	-0.0058811
16-19584445	0.1926	1.73433
16-20635457	0.0490135	-0.0260457
16-22274431	0.0366556	0.00619367
16-23632683	0.0973844	-0.0174462
16-23706114	0.149787	0.134237
16-48130781	0.000196604	-3.42753e-05
16-48204130	-0.0238644	0.165816
16-55905676	-0.0381334	-0.15509
16-56936421	0.0376302	-0.00724043
16-57484939	0.0315239	-0.00547158
16-57685221	0.042323	-0.0315443
16-67208714	0.0504219	0.0451874
16-67208848	0.0650607	-0.011407
16-67220231	-0.0335269	0.00587999
16-67244075	0.0300148	-0.00522944
16-67322391	0.00476529	-0.161589
16-67328870	0.156079	1.40228
16-71264561	-0.00144474	0.00231177
16-72048381	0.0614118	-0.0326343
16-75286131	0.0733045	0.587008
16-81164183	0.0671782	-0.0117344
16-82104804	0.0392291	0.0209021
16-84531617	0.54609	4.31816
16-84531648	-0.0322018	0.0121082
16-84907525	0.0690437	-0.0125534
16-89735891	0.0308436	-0.0057646
16-89986202	0.0520127	-0.00708887
17-800125	0.0695477	-0.0120355
17-3195603	-0.150322	0.104072
17-3594276	-0.0301198	0.00526675
17-4444819	0.111105	-0.0283543
17-4717774	-0.0306844	0.000402995
17-4893541	0.0335491	-0.00597013
17-5740537	0.0304672	-0.00769276
17-6493229	-1.38548	0.291162
17-6547958	-0.0325508	0.00483228
17-6663899	-0.0293835	0.00509678
17-7162085	-2.78296	-2.14275
17-7667348	0.0340784	-0.00703064
17-14005439	-0.0597671	0.0104147
17-16852292	-0.0417856	-0.00258937
17-21081608	-0.133328	0.109806
17-26938471	-0.0335485	0.0175931
17-32647291	0.0481487	-0.00926431
17-33772658	-0.0658714	0.0160917
17-36485794	0.0797323	-0.0785053
17-37627130	0.0331114	-0.00864213
17-38297453	-0.126583	0.0888046
17-39551099	0.0298319	-0.00517524
17-39643710	0.0340112	-0.0188047
17-39880966	0.109653	0.0544966
17-41063408	0.0496103	-0.0702805
17-43112231	0.0309033	-0.00538702
17-45438788	0.0266366	0.00947606
17-45452257	0.0257604	-0.00451959
17-46894356	0.0336472	-0.00595386
17-47246247	0.0679084	-0.0193725
17-56272532	-0.122731	0.0223334
17-56329775	0.0587178	0.052622
17-56350827	0.102868	-0.0296443
17-56429094	-0.160101	0.0175899
17-57158552	0.0950552	0.0536074
17-57968398	-0.164634	0.0571076
17-67039819	-0.0637996	0.011626
17-72522106	0.0301374	-0.00741416
17-72588806	-0.0543049	-0.0148544
17-73126932	0.0350134	-0.00749399
17-73586325	0.0353909	-0.00620366
17-73953620	0.0359693	-0.00536558
17-74075359	-0.030567	0.00554331
17-74307782	0.417066	-0.87898
17-74629898	-0.029457	0.00510965
17-76218908	0.0678847	-0.0118597
17-78021155	-0.0334371	0.00580726
17-78166385	0.100185	-0.0211532
17-79620347	0.000271582	0.0903833
17-80616375	0.261592	2.33852
18-658170	-0.0297561	0.00516197
18-11905953	0.126333	-0.0222564
18-21957382	0.0614822	-0.0107191
18-28588103	0.113955	-0.114576
18-28647999	-0.0321023	0.0074711
18-29437668	0.0711139	0.569472
18-44398388	0.0304342	-0.00531189
18-56205373	0.0346109	0.0184414
18-61621772	0.201379	1.80635
19-490040	0.00114872	-0.000200573
19-831815	0.20386	-0.0624226
19-1055907	0.0324863	-0.0121156
19-1056244	0.0318561	-0.00556006
19-3543380	0.000473822	0.00761038
19-3544003	0.0435855	0.00871056
19-4470611	0.0311868	-0.00541254
19-5831634	0.0295878	-0.00441363
19-6381628	1.80663	-3.30821
19-7743869	1.24858	-2.4091
19-8615445	0.0487702	-0.0259165
19-8923899	0.685827	-1.36965
19-8966786	0.0328443	-0.00573258
19-9452668	0.0384113	-0.0201433
19-9868536	0.0542415	-0.028824
19-10204469	0.347327	2.39828
19-10221543	0.193408	1.74047
19-11459665	0.0976541	-0.0171344
19-11621431	0.0642241	-0.0112072
19-12429782	-0.199833	-2.80737
19-12995833	-0.0451812	-0.00279979
19-13255237	-2.22075	-2.39601
19-13875911	0.0620813	-0.0119232
19-15132682	-0.00463841	0.00878455
19-15235879	0.058174	-0.0102222
19-16611726	0.0637878	-0.012031
19-19153524	0.0727022	0.0651545
19-19230980	8.3321e-05	-0.00855879
19-19790876	0.0299953	-0.00520386
19-36250891	0.0748815	0.0349016
19-36302863	-0.0362188	0.0189935
19-36333453	0.07136	-0.0126975
19-37292143	0.226083	-0.283404
19-37854207	0.123392	0.841282
19-38385150	0.0404389	0.00808172
19-38875072	0.331291	-0.278137
19-39439276	0.0441547	-0.00710607
19-40430479	0.0724239	-0.0249501
19-41381683	0.44803	-0.626559
19-41888850	10.5788	-10.8369
19-42092225	-0.0392013	0.010517
19-42192030	0.0345545	0.00230043
19-43087466	0.0353132	-0.00679464
19-46145025	-15.1638	-9.58229
19-46732384	0.0908873	-0.0162997
19-48260295	0.0139093	-0.0024588
19-48556210	0.224031	1.03105
19-48581032	0.0290228	-0.00503371
19-49129134	0.029732	-0.00515775
19-49447748	-0.0291618	0.005058
19-50369787	0.0312003	-0.0054149
19-50381425	4.23009	-1.61363
19-50979092	-0.389409	-0.396736
19-51456015	-0.0605269	0.0105495
19-51462454	0.0310068	-0.00535486
19-51535130	-0.0798059	-0.0920375
19-51585978	-0.0183211	0.050018
19-52004714	-0.0544457	-0.0724945
19-52216738	-0.0291565	0.00505707
19-54973650	1.5109	-0.252803
19-55697712	-0.0732814	-0.00454111
19-55865252	0.0420346	-0.00732402
19-56382364	-0.0369228	0.00990573
19-56423863	0.0271613	0.00477131
19-57642782	0.0610663	-0.00981141
19-57746411	0.0613844	0.055012
19-57838058	0.0326228	-0.00744556
19-57956741	0.0372593	0.00230888
19-57987104	0.230882	-0.0446805
19-58016027	0.0357753	-0.0197801
19-58050044	0.413922	-0.708115
19-58370687	0.0324922	-0.00569853
19-58578972	0.083984	-0.0335202
19-58773014	-0.0293898	0.00509789
20-126155	-0.0612479	0.0107775
20-744576	0.0302445	-0.00545387
20-2797635	-0.0883163	0.00541834
20-3677326	0.0419263	-0.0312487
20-3687141	0.0312464	-0.00542296
20-5927068	0.0649693	-0.0114562
20-16359919	0.0316311	-0.0055696
20-16407800	0.0307811	-0.00536691
20-20033322	-0.0295071	0.00473507
20-20037441	0.000575502	-0.000100304
20-33575963	0.545773	-1.00855
20-34214723	-0.0665839	0.0117884
20-35521264	0.1434	0.977699
20-36869005	-2.79747	6.09895
20-39983351	0.0884748	0.0417293
20-43933348	-0.0293313	0.00513235
20-44485952	-0.00307566	0.000543979
20-49221275	0.0301559	-0.00536632
20-60773785	0.156469	-0.257076
20-61299243	0.129499	-0.0363535
20-62166384	0.0841237	0.831107
21-19685292	0.0693032	0.0985966
21-26972172	0.0298845	-0.0063128
21-31655154	0.0311473	-0.00556487
21-34861199	0.0389639	-0.00749706
21-43444414	-0.0320782	0.00559618
21-43906573	0.235288	-0.426669
21-45725746	0.705052	0.548996
21-46328099	0.00205629	-0.000310238
22-17625997	-0.16193	0.266049
22-19435004	0.48692	0.219648
22-20024596	0.0632451	-0.013502
22-20101007	0.092849	0.0368049
22-23090144	-0.160885	0.253827
22-25124143	-0.0315901	0.00550652
22-25155952	0.0296227	-0.00516585
22-29455021	0.000949235	-0.000500779
22-31536134	-0.0624085	0.0142111
22-31924818	0.0342839	-0.00612024
22-37333972	-0.0243338	0.264324
22-41257834	-0.0073434	0.00445663
22-42016808	0.0485239	0.0434866
22-42463768	-0.0612603	-0.0815681
22-43933284	0.108217	-0.0191511
22-48940714	0.0915009	-0.016075
22-50686821	-0.0324828	0.00569812

## Sheet: Fig. 5
	Fig. 5a			Fig. 5b								Fig. 5c							Fig. 5d				Fig. 5f			Fig. 5g
Mouse 3T3-L1 adipogenesis				Human SGBS adipogenesis					Knockdown of Gpr151 in 3T3-L1 preadipocytes							Impact of Gpr151 knockdown on 3T3-L1 adipogenesis							Oil-Red O absorbance at 495nm			Impact of Gpr151 knockdownon on lipolysis (Glycerol content)
	Day 0	Day 10			Day 0	Day 6	Day 12			scRNA	siGpr151_1	siGpr151_2	siGpr151_3	siGpr151_pool			scRNA	siGpr151_1	siGpr151_2	siGpr151_3	siGpr151_pool		scRNA	siGpr151			scRNA	siGpr151
Pde3b	2.02114	23.7861		PDE3B	0.730843	1694.1	3587.18		Gpr151	0.725851	0.537199	0.430334	0.534043	0.507165		Pparg	0.986134	0.0275365	0.154809	0.0263576	0.0689401		0.9855	0.3572		Basal	4.62953	1.07089
	0.645131	7.40626			1.28044	1884.94	3637.25			1.17725	0.448608	0.577354	0.598751	0.487518			1.35553	0.43341	0.0183978	0.0850073	0.0167169		0.9957	0.3842			4.58365	1.83268
	0.333726	12.9121			0.98872	2025.83	2607.83			1.09689	0.459875	0.498567	0.550948	0.457659			0.970556	0.237466	0.0698578	0.0688746	0.0384756		1.0026	0.3376			4.04766	2.0399
		10.6382			Day 0	Day 6	Day 12										0.855039						1.0316	0.3293				1.07379
	Day 0	Day 10		GPR151	0.956705	0.863427	5.16277										0.853452						0.8756	0.339			scRNA	siGpr151
Gpr151	0.199432	0.509213			1.04329	1.03322	5.04603										scRNA	siGpr151_1	siGpr151_2	siGpr151_3	siGpr151_pool		0.9585	0.3469		ISO-stimulated	8.46297	1.96961
	1.80327	1.29093			1.47144	0.877148	0.954111									Cebpa	1.14772	0.0471773	0.133783	0.0380074	0.159692		0.9604	0.3671			8.23539	3.2445
	0.997301	1.06195			0.445417	0.882025	2.72668										0.527071	0.0410842	0.0629263	0.187801	0.0545705		0.9939	0.3786			8.55645	2.56193
		0.95428			1.08314	0.683918	1.48167										1.35949	0.798377	0.23948	0.150395	0.108294		1.0056	0.3691				1.45481
																	0.901881						0.8779	0.3422
																	1.1181							0.3617
																	scRNA	siGpr151_1	siGpr151_2	siGpr151_3	siGpr151_pool			0.3736
																Fabp4	1.13329	0.0390564	0.176653	0.043647	0.0883111
																	1.21669	0.407062	0.0368882	0.158352	0.0386964
																	1.15342	0.335464	0.109983	0.109284	0.109273
																	0.624376
																	0.891028

## Sheet: Supplementary Fig. 27
	Suppl. Fig. 27b				Suppl. Fig. 27c							Suppl. Fig. 27d								Supp. Fig. 27e					Suppl. Fig. 27f				Suppl. Fig. 27m				Suppl. Fig. 27n						Suppl. Fig. 27o
GPR151 overexpression driven by EF1⍺ promotor				GPR151 overexpression driven by aP2 promotor														Effect of GPR151 overexpression on adipogenic marker Pparg expression					Effect of GPR151 overexpression on adipogenic marker Fabp4 expression					FACS sorted APC+ and APC- adipocytes infected by EF1⍺-GPR151				FACS sorted APC+ and APC- adipocytes infected by aP2-GPR151
	Ctrl	EF1⍺-GPR151			Ctrl	aP2-GPR151													Ctrl	EF1⍺-GPR151	aP2-GPR151			Ctrl	EF1⍺-GPR151	aP2-GPR151			APC+	APC-			APC+	APC-
Day 0	1.08947	1.10223e+06		Day 0	1.08947	31194.4												Day 0	1.16146	2.68318	1.60875		Day 0	0.897773	1.87439	1.37213		GPR151	0.944259	0.241025		GPR151	1.01352	0.317179
	0.893448	1.25044e+06			0.893448	29696.4													0.838536	2.37503	1.71469			1.10223	1.7647	1.30987			1.05574	0.157046			0.986484	0.20595
	0.98837	905688			0.98837	27871.2													1.01193	2.47851	1.52536			0.989157	1.63599	1.53387			1.01848	0.162134			0.998236	0.151498
Day 3	49.2312	3.19858e+06		Day 3	49.2312	89897.9												Day 3	52.0723	50.9477	67.3658		Day 3	11.8099	7.63391	10.4935		Pparg	0.920456	2.83514		Pparg	1.20964	1.82966
	61.4568	3.3974e+06			61.4568	71864.9													50.9653	48.3668	68.1643			12.3285	8.51745	9.24339			0.992039	1.11066			1.02395	0.923113
	29.8937	3.5096e+06			29.8937	90873.4													44.7429	44.3849	72.1376			12.8303	6.88496	11.2395			1.07954	1.08329			0.790359	0.867887
Day 6	6.62077	735823		Day 6	6.62077	32541.7												Day 10	543.428	765.864	608.007		Day 10	836.036	917.409	864.919		Cebpa	1.03603	2.66671		Cebpa	0.524014	1.81463
	4.77334	842899			4.77334	35413.2													621.644	543.051	583.239			869.729	838.939	898.529			0.963972	0.576368			1.47599	0.683815
	10.293	709331			10.293	40083.8													582.374	658.192	553.965			850.294	903.244	878.163			1.00284	0.523428			1.01623	0.898555
Day 10	0.254018	611079		Day 10	0.254018	31281																						Fabp4	0.931873	2.90846		Fabp4	1.02927	1.99333
	0.348444	554566			0.348444	35364.2																							0.989204	1.10669			1.08161	0.823123
	1.14635	603563			1.14635	29073.1																							1.07892	1.08768			0.918391	0.824836

## Sheet: Supplementary Fig. 28
	Suppl. Fig. 28a				Suppl. Fig. 28b			Suppl. Fig. 28d				Suppl. Fig. 28e
Knockdown of Pde3b in 3T3-L1 preadipocytes				Impact of Pde3b on 3T3-L1 adipogenic markers				Impact of Pde3b on Oil-Red O absorbance (495nm)			Impact of Pde3b on lipolysis
	scRNA	siPde3b			scRNA	siPde3b		scRNA	siPde3b			scRNA	siPde3b
Pde3b	0.931023	0.639973		Pparg	1.21803	0.993817		0.9855	0.8779		Basal	4.62953	2.79995
	0.979691	0.375889			1.19879	0.697015		0.9957	0.8669			4.58365	3.27856
	1.08929	0.478424			0.736992	0.453268		1.0026	0.6516			4.04766	3.90796
					0.846185	0.448188		1.0316	0.6608		ISO-stimulated	8.46297	8.42735
				Cebpa	1.03	0.721231		0.8756	0.6648			8.23539	8.40722
					1.22004	0.830552		0.9585	0.6686			8.55645	6.65121
					0.80937	0.667934		0.9604	0.6139
					0.940592	0.764912		0.9939	0.7283
				Fabp4	1.22448	0.963962		1.0056
					1.24623	0.939883		0.8779
					0.674617	0.487714
					0.854678	0.535913
